# Supplementary material for: Autophagy compensates for defects in mitochondrial dynamics
Source: PLoS Genet. 2020 Mar 19;16(3):e1008638. doi: 10.1371/journal.pgen.1008638 (PMC7135339; doi:10.1371/journal.pgen.1008638)
Supplement: S2 Table — Significantly up- or downregulated lipids in fzo-1(tm1133), drp-1(tm1108) or spg-7(ad2249) mutants (Sheet 1), significantly up- or downregulated TGs in fzo-1(tm1133), drp-1(tm1108) or spg-7(ad2249) mutants (Sheet 2) and significantly up- or downregulated TGs in fzo-1(tm1133) upon induction of autophagy by vps-4(RNAi) or cogc-2(RNAi) (Sheet 3). MS1 annotations, P-values and fold change are indicated. (XLSX) [file pgen.1008638.s011.xlsx]

## Sheet: mutants results (Fig7)
	drp-1						fzo-1						N2						spg-7						Peak Metadata			MS1 annotation (WormLipids predicted, new)						MS1 annotation (WormLipids predicted, old)						MS1 annotation (LipidMaps sum composition)								Welch N2 vs fzo-1
Row Names	Replicate 1	Replicate 2	Replicate 3	Replicate 4	Replicate 5	Replicate 6	Replicate 1	Replicate 2	Replicate 3	Replicate 4	Replicate 5	Replicate 6	Replicate 1	Replicate 2	Replicate 3	Replicate 4	Replicate 5	Replicate 6	Replicate 1	Replicate 2	Replicate 3	Replicate 4	Replicate 5	Replicate 6	Row	m/z	RT	adductType	adductMass	neutralMass	neutralFormula	ionFormula	metaboliteName	adductType	adductMass	neutralMass	neutralFormula	ionFormula	metaboliteName	adductType	adductMass	neutralMass	neutralFormula	ionFormula	metaboliteName	has MS/MS	consensus annotation MS1	P-Value	Fold change
Cluster_3942	585.194	834.686	793.271	905.198	615.556	724.137	NaN	NaN	1290.94	1345.47	1467.73	1584.03	507.649	NaN	725.341	711.934	800.996	652.213	1550.6	1623.12	3172.93	2998.5	2730.47	3396.16	Cluster_3942	1014.52	7.52019	[M+H]+_[M+Na]+	1014.521569_1014.519164	1013.514293_991.529943	C49H81N3O15P2_C47H83N3O15P2	[C49H82N3O15P2]1+_[C47H83N3O15P2Na]1+	CDP-DG(37:5)_CDP-DG(35:2)													TRUE		0.000131033	0.473986
Cluster_5205	639.337	258.721	297.025	NaN	699.219	704.174	674.324	709.33	933.995	946.735	605.292	534.523	936.301	1034.49	1073.69	1068.16	1136.99	1064.55	NaN	NaN	NaN	283.912	669.584	480.369	Cluster_5205	1044.47	15.529	[M+Na]+	1044.47	1021.48	C50H77N3O15P2	[C50H77N3O15P2Na]1+	CDP-DG(38:8)													FALSE		0.00865228	1.4635
Cluster_5208	628.574	561.684	251.623	484.737	831.945	885.41	1064.97	1124.58	1067.19	794.548	732.411	523.716	1226.37	1131.18	1016.06	874.253	1396.7	1261.03	NaN	NaN	NaN	NaN	541.715	496.907	Cluster_5208	1046.49	16.2721	[M+H]+_[M+Na]+	1046.490269_1046.487864	1045.482993_1023.498643	C52H77N3O15P2_C50H79N3O15P2	[C52H78N3O15P2]1+_[C50H79N3O15P2Na]1+	CDP-DG(40:10)_CDP-DG(38:7)													FALSE		0.074495	1.33148
Cluster_0004	552.353	560.158	676.703	580.954	1105.9	598.264	1072.67	664.362	825.62	604.647	580.955	772.41	803.395	698.303	NaN	NaN	NaN	NaN	NaN	NaN	NaN	NaN	NaN	NaN	Cluster_0004	99.0805	6.78368																			FALSE		NaN	NaN
Cluster_3984	905.106	663.439	562.735	612.357	1021.56	1288.99	1463.73	1304.06	1442.41	1165.3	1033.2	1307.96	1601.36	1529.38	1626.09	1584.17	1800.02	1677.11	583.979	756.177	563.912	591.885	1009.04	1201.44	Cluster_3984	1048.5	16.3953	[M+H]+_[M+Na]+	1048.505919_1048.503514	1047.498643_1025.514293	C52H79N3O15P2_C50H81N3O15P2	[C52H80N3O15P2]1+_[C50H81N3O15P2Na]1+	CDP-DG(40:9)_CDP-DG(38:6)													FALSE		0.00439141	1.27974
Cluster_0835	8831.23	9336.6	12422.1	12741.5	7680.42	7651.52	7055.59	7379.41	8510.13	8902.7	12108.8	12339.4	6949.83	7519.52	5683.53	5635.69	6053.89	5766.64	20095	17528.9	19674	18183.8	16577.5	16933.4	Cluster_0835	492.442	14.1758	[M+Na]+	492.439	469.449	C29H59NO3	[C29H59NO3Na]1+	Cer(d30:0)													TRUE	Cer(d30:0)	0.00901251	0.680321
Cluster_0954	24416.7	22769.7	28933.9	29839.3	19386.3	19958.3	18517.2	18066.9	18922.1	18547.5	30168.2	31088	16464.5	16427.7	16443.4	16999.6	14804.3	13627.7	40282.7	41257.8	38262.5	35235.9	40796.5	41609.3	Cluster_0954	520.474	15.1272	[M+Na]+	520.47	497.481	C31H63NO3	[C31H63NO3Na]1+	Cer(d32:0)							[M+Na]+	520.47	497.481	C31H63NO3	C31H63NO3Na	Cer(d31:0) [M+Na]+	TRUE	Cer(d32:0)	0.0255354	0.719313
Cluster_1018	5552.86	5413.01	7394.28	7542.86	4661.3	4930.6	5371.92	5003.29	4911.49	5453.05	6993.73	6730.07	4317.77	4147.01	3598.58	4284.09	3658.14	3444.11	10485.2	10029.5	10531.8	10662.8	9701.4	10434.1	Cluster_1018	534.489	15.6978	[M+Na]+	534.486	511.496	C32H65NO3	[C32H65NO3Na]1+	Cer(d33:0)	[M+Na]+	534.486	511.496	C32H65NO3	C32H65NO3Na	Cer(d32:0) [M+Na]+	[M+H]+_[M+Na]+	534.48807_534.485662	533.480794_511.496444	C34H63NO3_C32H65NO3	C34H64NO3_C32H65NO3Na	Cer(d34:3) [M+H]+_Cer(d32:0) [M+Na]+	TRUE	Cer(d33:0)	0.000692755	0.684267
Cluster_4299	485.134	208.439	782.702	1016.98	952.612	876.621	420.456	3.14856	641.617	298.392	744.525	1204.49	502.767	NaN	557.593	519.276	352.133	537.722	1636.36	1373.21	1565.49	1672.3	1210.45	1175.88	Cluster_4299	548.504	16.7788	[M+Na]+	548.501	525.512	C33H67NO3	[C33H67NO3Na]1+	Cer(d34:0)	[M+Na]+	548.501	525.512	C33H67NO3	C33H67NO3Na	Cer(d33:0) [M+Na]+	[M+Na]+	548.501	525.512	C33H67NO3	C33H67NO3Na	Cer(d33:0) [M+Na]+	TRUE		0.482548	1.97381
Cluster_4294	13893.9	13953	16164.7	17048.3	12284.7	13046.3	16847.2	17935.5	19727.3	20196.8	19306.9	18699.1	14970.4	14802.8	10709.4	11072.1	9574.91	9247.65	25562.6	26005.3	33168.9	34457.5	25501.7	26441.1	Cluster_4294	546.489	16.5751	[M+Na]+	546.486	523.496	C33H65NO3	[C33H65NO3Na]1+	Cer(d34:1)	[M+Na]+	546.486	523.496	C33H65NO3	C33H65NO3Na	Cer(d33:1) [M+Na]+	[M+Na]+	546.486	523.496	C33H65NO3	C33H65NO3Na	Cer(d33:1) [M+Na]+	TRUE	Cer(d34:1)	0.00163243	0.613907
Cluster_1133	4546.22	5007.47	5359.28	4988.3	4192.64	4325.96	4857.02	5155.49	3505.35	3786.06	4420.36	4595.71	3844.81	3516.63	3492.34	3370.61	4066.98	4569.62	6719.71	5933.24	6493.27	5853.44	5885.56	5959.54	Cluster_1133	562.519	16.2336	[M+Na]+	562.517	539.528	C34H69NO3	[C34H69NO3Na]1+	Cer(d35:0)	[M+Na]+	562.517	539.528	C34H69NO3	C34H69NO3Na	Cer(d34:0) [M+Na]+	[M+H]+_[M+Na]+	562.51937_562.516962	561.512094_539.527744	C36H67NO3_C34H69NO3	C36H68NO3_C34H69NO3Na	Cer(d36:3) [M+H]+_Cer(d34:0) [M+Na]+	FALSE		0.104985	0.871501
Cluster_1134	2180.63	1826.36	2611.44	2519.37	2017.64	2113.45	1588.84	986.878	1154.08	1048.65	2930.95	3123.35	965.082	1055.46	1247.64	1612.27	1455.02	1470.47	3816.96	3546.33	2503.6	2448.19	3169.05	3794.15	Cluster_1134	562.52	16.6703	[M+Na]+	562.517	539.528	C34H69NO3	[C34H69NO3Na]1+	Cer(d35:0)	[M+Na]+	562.517	539.528	C34H69NO3	C34H69NO3Na	Cer(d34:0) [M+Na]+	[M+H]+_[M+Na]+	562.51937_562.516962	561.512094_539.527744	C36H67NO3_C34H69NO3	C36H68NO3_C34H69NO3Na	Cer(d36:3) [M+H]+_Cer(d34:0) [M+Na]+	TRUE		0.347104	0.794942
Cluster_1135	2329.79	2500.32	2857.33	2766.61	2434.38	2339.1	1412.75	1577.12	2003.3	1578.06	3419.03	3211.4	1501.86	1787.12	2062.85	2079.01	1592.81	1362.65	4818.42	4390.12	3579.98	3530.53	5320.6	5022.25	Cluster_1135	562.519	17.7071	[M+Na]+	562.517	539.528	C34H69NO3	[C34H69NO3Na]1+	Cer(d35:0)	[M+Na]+	562.517	539.528	C34H69NO3	C34H69NO3Na	Cer(d34:0) [M+Na]+	[M+H]+_[M+Na]+	562.51937_562.516962	561.512094_539.527744	C36H67NO3_C34H69NO3	C36H68NO3_C34H69NO3Na	Cer(d36:3) [M+H]+_Cer(d34:0) [M+Na]+	TRUE		0.310224	0.828341
Cluster_0017	4277.41	5397.6	4724.38	5167.42	2896.43	3075.34	30066	28154.8	22890.2	24112.7	5852.51	5369.44	55615.3	53826.8	2348.13	3232.44	7127.73	6921.39	66497.7	65355.6	69448.9	67062.1	6834.41	7621.3	Cluster_0017	113.133	11.1867																			TRUE		0.526936	0.651327
Cluster_0018	10222	9877.41	8526.35	7901.37	6884.61	8096.46	10443.4	9381.65	9606.91	10125.1	11194.8	12798.5	9328.31	9652.27	11018.5	9984.62	7657.02	7369.37	14333.1	12502.3	11678.5	10930.2	9278.73	9038.97	Cluster_0018	114.092	1.36984																			TRUE		0.0928132	0.861688
Cluster_1196	28083.3	27293.6	34883.3	35542.4	24714.7	25997.2	20167.7	20997.3	22829.7	22074.8	36994.2	37889.4	16542.7	18458.4	20585.6	19969.4	18915.7	18035	52534.2	52242.8	43132.3	41397.4	52523.1	53434.8	Cluster_1196	576.536	17.181	[M+Na]+	576.533	553.543	C35H71NO3	[C35H71NO3Na]1+	Cer(d36:0)	[M+Na]+	576.533	553.543	C35H71NO3	C35H71NO3Na	Cer(d35:0) [M+Na]+	[M+Na]+	576.533	553.543	C35H71NO3	C35H71NO3Na	Cer(d35:0) [M+Na]+	TRUE	Cer(d36:0)	0.0401036	0.723269
Cluster_1283	3262.3	3886.64	3491.84	4087.47	3102.17	3438.65	3620.1	3206.1	2700.15	2569.04	3406.24	3233.55	2593.75	2562.25	2250.66	2338.25	2967.58	2755.62	5199.68	5047.53	4754.05	4433.73	4521.94	4261.13	Cluster_1283	604.564	16.2312	[M+Na]+	604.564	581.575	C37H75NO3	[C37H75NO3Na]1+	Cer(d38:0)	[M+Na]+	604.564	581.575	C37H75NO3	C37H75NO3Na	Cer(d37:0) [M+Na]+							FALSE	Cer(d38:0)	0.0222081	0.828119
Cluster_4406	456.741	265.042	413.442	524.315	391.702	NaN	579.07	609.234	744.537	724.601	751.212	753.81	528.967	666.399	287.492	445.9	NaN	NaN	626.651	866.261	1214.46	1165.08	677.376	1048.67	Cluster_4406	602.55	16.5937	[M+Na]+	602.548	579.559	C37H73NO3	[C37H73NO3Na]1+	Cer(d38:1)	[M+Na]+	602.548	579.559	C37H73NO3	C37H73NO3Na	Cer(d37:1) [M+Na]+	[M+Na]+	602.548	579.559	C37H73NO3	C37H73NO3Na	Cer(d37:1) [M+Na]+	FALSE		0.104721	0.668348
Cluster_4451	653.577	725.495	723.807	916.435	852.869	682.939	607.248	424.628	542.643	644.012	632.857	758.156	488.817	604.725	458.152	556.53	552.653	611.949	676.623	564.422	783.48	948.413	869.185	1234.67	Cluster_4451	616.565	16.2262	[M+Na]+	616.564	593.575	C38H75NO3	[C38H75NO3Na]1+	Cer(d39:1)	[M+Na]+	616.564	593.575	C38H75NO3	C38H75NO3Na	Cer(d38:1) [M+Na]+	[M+Na]+	616.564	593.575	C38H75NO3	C38H75NO3Na	Cer(d38:1) [M+Na]+	FALSE		0.369828	0.915702
Cluster_1302	3008.65	1906.31	2221.08	1951.76	3575.63	3679.72	2866.85	2546.86	4075.34	4452.89	3718.13	3338.68	4012.37	4308.47	6416.65	6684.47	4641.09	4739.81	850.848	1131.92	NaN	NaN	1209.26	1208.12	Cluster_1302	610.614	17.4264	[M+H]+	610.613	609.606	C39H79NO3	[C39H80NO3]1+	Cer(d40:0)	[M+H]+	610.613	609.606	C39H79NO3	C39H80NO3	Cer(d39:0) [M+H]+							TRUE	Cer(d40:0)	0.0109043	1.46575
Cluster_4497	1623.85	1411.76	1596.94	1323.51	2118.99	2459.39	2152.41	1879.98	2537.61	2795.15	2349.68	1754.18	3464.31	3113.56	4549.2	4295.56	3658.73	3635.17	NaN	NaN	NaN	NaN	NaN	858.382	Cluster_4497	632.595	17.4252	[M+Na]+	632.595	609.606	C39H79NO3	[C39H79NO3Na]1+	Cer(d40:0)	[M+Na]+	632.595	609.606	C39H79NO3	C39H79NO3Na	Cer(d39:0) [M+Na]+							TRUE	Cer(d40:0)	0.000240308	1.69479
Cluster_1290	8790.14	8637.3	8217.33	8175.62	12000.3	12044.3	10925.6	10696.8	13882.6	13317.7	12998.6	12517.6	11888.2	11140.4	17375.4	16793.8	13463.7	13367.2	8173.91	8301.12	5344.9	5325.23	8183.52	9076.26	Cluster_1290	608.599	17.1176	[M+H]+	608.598	607.59	C39H77NO3	[C39H78NO3]1+	Cer(d40:1)	[M+H]+	608.598	607.59	C39H77NO3	C39H78NO3	Cer(d39:1) [M+H]+	[M+H]+	608.598	607.59	C39H77NO3	C39H78NO3	Cer(d39:1) [M+H]+	TRUE		0.219298	1.12042
Cluster_1405	8171.85	9078.3	7953.48	8146.03	11215.5	11843.4	11402.1	11770.2	11948.7	12974.1	11557.1	10424.5	11039.1	11048	13806.2	14067.6	13562.3	13031.9	8565.92	8522	5047.08	5466.19	7623.36	8726.44	Cluster_1405	630.581	17.1169	[M+Na]+	630.58	607.59	C39H77NO3	[C39H77NO3Na]1+	Cer(d40:1)	[M+Na]+	630.58	607.59	C39H77NO3	C39H77NO3Na	Cer(d39:1) [M+Na]+	[M+Na]+	630.58	607.59	C39H77NO3	C39H77NO3Na	Cer(d39:1) [M+Na]+	TRUE		0.148129	1.08926
Cluster_1447	2792.06	2316.02	2168.74	2111.69	3366.77	3570.86	2302	2025.36	3369.35	2920.16	2790.73	2800.1	4792.9	4463.58	7195.28	7522.44	5608.95	5950.7	1626.13	1622.63	1148.07	774.591	1975.04	2672.1	Cluster_1447	638.645	18.1644	[M+H]+	638.645	637.637	C41H83NO3	[C41H84NO3]1+	Cer(d42:0)	[M+H]+	638.645	637.637	C41H83NO3	C41H84NO3	Cer(d41:0) [M+H]+							TRUE	Cer(d42:0)	4.7622e-05	2.18163
Cluster_1555	5984.87	7537.36	8070.41	7153.9	5968.13	5888.05	6184.14	6287.35	5287.5	5607.29	7073.96	6951.15	5654.28	5070.3	4377.19	4896.77	4766.77	5926.55	7937.44	8187.69	8811.13	9282.47	9584.81	9642.22	Cluster_1555	660.629	16.2292	[M+Na]+	660.627	637.637	C41H83NO3	[C41H83NO3Na]1+	Cer(d42:0)	[M+Na]+	660.627	637.637	C41H83NO3	C41H83NO3Na	Cer(d41:0) [M+Na]+							FALSE	Cer(d42:0)	0.0131523	0.821004
Cluster_0034	NaN	708.843	NaN	NaN	254.407	NaN	NaN	1138.24	457.98	965.66	NaN	614.964	819.642	NaN	NaN	569.743	NaN	NaN	NaN	1413.36	NaN	NaN	1087.36	NaN	Cluster_0034	118.086	5.20829																			TRUE		NaN	NaN
Cluster_1556	1254.54	1456.61	1151.47	936.558	1906.06	1629.83	1458.44	1231.98	1815.47	1828.67	1197.45	1210.18	2787.59	2931.58	3932.56	3951.88	4159.89	3306.68	NaN	688.374	414.627	NaN	661.302	1122.46	Cluster_1556	660.626	18.1636	[M+Na]+	660.627	637.637	C41H83NO3	[C41H83NO3Na]1+	Cer(d42:0)	[M+Na]+	660.627	637.637	C41H83NO3	C41H83NO3Na	Cer(d41:0) [M+Na]+							TRUE	Cer(d42:0)	1.03509e-05	2.42248
Cluster_1557	5984.87	7537.36	8070.41	7153.9	5968.13	5888.05	6184.14	6287.35	5287.5	5607.29	7073.96	6951.15	5654.28	5070.3	4377.19	4896.77	4766.77	5926.55	7937.44	8187.69	8811.13	9282.47	9584.81	9642.22	Cluster_1557	660.629	16.2301	[M+Na]+	660.627	637.637	C41H83NO3	[C41H83NO3Na]1+	Cer(d42:0)	[M+Na]+	660.627	637.637	C41H83NO3	C41H83NO3Na	Cer(d41:0) [M+Na]+							FALSE	Cer(d42:0)	0.0131523	0.821004
Cluster_1431	2939.85	2430.95	2776.09	2527.39	3884.75	3486.49	2119.48	2143.72	2850.02	2858.75	2281.93	2199.36	5376.94	5067.08	7757.73	7643.57	6301.18	6156.76	1747.23	2153.09	1292.82	1129.3	2595.19	2384.27	Cluster_1431	636.629	17.8869	[M+H]+	636.629	635.622	C41H81NO3	[C41H82NO3]1+	Cer(d42:1)	[M+H]+	636.629	635.622	C41H81NO3	C41H82NO3	Cer(d41:1) [M+H]+	[M+H]+	636.629	635.622	C41H81NO3	C41H82NO3	Cer(d41:1) [M+H]+	TRUE	Cer(d42_1)	1.39262e-06	2.63843
Cluster_1541	2184.44	2960.69	2839.01	2886.48	2037.52	2203.52	2642.67	2491.97	3617.33	3578.12	2965.04	2918.16	3382.49	2850.38	1964.33	1896.74	1465.47	1749.38	3426.02	3039.49	4885.85	5142.21	4321.6	4004.35	Cluster_1541	658.613	16.5947	[M+Na]+	658.611	635.622	C41H81NO3	[C41H81NO3Na]1+	Cer(d42:1)	[M+Na]+	658.611	635.622	C41H81NO3	C41H81NO3Na	Cer(d41:1) [M+Na]+	[M+Na]+	658.611	635.622	C41H81NO3	C41H81NO3Na	Cer(d41:1) [M+Na]+	TRUE	Cer(d42:1)	0.044826	0.706983
Cluster_1542	3106.44	2978.74	2901.76	2683.54	3821.11	3671.63	1701.5	1306.09	2441.1	2076.26	1666.1	1703.32	4479.32	4190.39	5159.55	5520.73	4924.78	4711.47	1881.65	1851.31	1017.77	990.73	2016.93	1647.44	Cluster_1542	658.611	17.8864	[M+Na]+	658.611	635.622	C41H81NO3	[C41H81NO3Na]1+	Cer(d42:1)	[M+Na]+	658.611	635.622	C41H81NO3	C41H81NO3Na	Cer(d41:1) [M+Na]+	[M+Na]+	658.611	635.622	C41H81NO3	C41H81NO3Na	Cer(d41:1) [M+Na]+	TRUE	Cer(d42:1)	1.61497e-05	2.70079
Cluster_1582	10852.4	10323	11589.4	11657.5	13214.8	11914.1	2232.8	2213.16	1971.93	1983.88	2171.96	2019.08	919.729	838.763	1465.37	1585.04	764.568	918.517	NaN	NaN	NaN	NaN	NaN	NaN	Cluster_1582	664.66	18.8949	[M+H]+	664.66	663.653	C43H85NO3	[C43H86NO3]1+	Cer(d44:1)	[M+H]+	664.66	663.653	C43H85NO3	C43H86NO3	Cer(d43:1) [M+H]+	[M+H]+	664.66	663.653	C43H85NO3	C43H86NO3	Cer(d43:1) [M+H]+	TRUE	Cer(d44:1)	0.00213723	0.495738
Cluster_1659	21378.7	21142.7	22672.7	23111.3	24735.6	24093.3	13771.9	13333.4	11919.9	12171.2	13415.8	13295.6	1649.33	1711.55	2650.73	2306.65	1544.97	1706.62	728.486	1145.21	568.853	551.09	655.262	NaN	Cluster_1659	678.676	19.0199	[M+H]+	678.676	677.669	C44H87NO3	[C44H88NO3]1+	Cer(d45:1)	[M+H]+	678.676	677.669	C44H87NO3	C44H88NO3	Cer(d44:1) [M+H]+	[M+H]+	678.676	677.669	C44H87NO3	C44H88NO3	Cer(d44:1) [M+H]+	TRUE	Cer(45:1)	1.1848e-06	0.145727
Cluster_4637	12436.5	12164.7	12958.6	13560.3	14289.9	13408	2541.31	2694.07	2225.22	2640.73	2784.64	3107.91	1350.62	1192.44	1818.79	1670.96	1073.5	1252.4	NaN	NaN	NaN	NaN	NaN	NaN	Cluster_4637	692.692	19.4698	[M+H]+	692.692	691.684	C45H89NO3	[C45H90NO3]1+	Cer(d46:1)	[M+H]+	692.692	691.684	C45H89NO3	C45H90NO3	Cer(d45:1) [M+H]+							TRUE	Cer(d46:1)	0.000134701	0.516111
Cluster_0866	892.003	503.713	965.595	771.574	692.512	705.235	878.269	712.277	1127.25	931.034	1129.37	954.71	923.595	600.009	494.204	743.08	NaN	407.389	941.507	934.361	1935.93	1997.63	1073.8	1495.84	Cluster_0866	500.468	8.80039	[M+H]+	500.467	499.46	C30H61NO4	[C30H62NO4]1+	Cer(t31:0)													FALSE	Cer(t31:0)	0.0346848	0.643759
Cluster_1045	3402.16	3306.3	2845.35	2886.66	4172.32	3611.14	4645.56	4623.89	3902.71	3751.96	4466.26	4798.88	4267.06	4346.64	4874.39	5333.07	4111.54	4512.17	1823.53	1754.98	1296.58	1237.3	1737.44	2068.59	Cluster_1045	542.515	16.0103	[M+H]+	542.514	541.507	C33H67NO4	[C33H68NO4]1+	Cer(t34:0)	[M+H]+	542.514	541.507	C33H67NO4	C33H68NO4	Cer(t33:0) [M+H]+							TRUE		0.430074	1.04826
Cluster_4315	921.766	1004.58	1184.45	942.199	883.979	910.668	720.99	816.802	1060.36	1181.71	1117.83	1384.77	1178.26	1133.19	877.617	943.526	734.946	952.503	1751.08	1523.57	1861.85	2019.01	1563.74	1984.31	Cluster_4315	556.53	11.6522	[M+H]+	556.53	555.523	C34H69NO4	[C34H70NO4]1+	Cer(t35:0)	[M+H]+	556.53	555.523	C34H69NO4	C34H70NO4	Cer(t34:0) [M+H]+	[M+H]+	556.53	555.523	C34H69NO4	C34H70NO4	Cer(t34:0) [M+H]+	FALSE		0.606719	0.937188
Cluster_1195	3442.95	3810.08	3536.49	3957.95	3248.62	3352.81	3007.04	2553.31	3301.62	3954.56	3948.28	3990.68	3528.17	3227.62	2736.7	2905.06	2840.91	3962.56	4480.73	4691.78	5969.57	5840.05	5561.11	6049.61	Cluster_1195	576.499	11.7851	[M+Na]+	576.496	553.507	C34H67NO4	[C34H67NO4Na]1+	Cer(t35:1)	[M+Na]+	576.496	553.507	C34H67NO4	C34H67NO4Na	Cer(t34:1) [M+Na]+	[M+Na]+	576.496	553.507	C34H67NO4	C34H67NO4Na	Cer(t34:1) [M+Na]+	FALSE		0.461526	0.929582
Cluster_1299	NaN	NaN	NaN	NaN	694.229	356.154	1969.81	2232.32	2511.06	2664.76	1876.22	1307.94	1250.43	1334.31	1540.96	1873.71	1079.9	1493.01	NaN	479.808	NaN	NaN	1012.07	840.148	Cluster_1299	610.577	16.2847	[M+H]+	610.577	609.57	C38H75NO4	[C38H76NO4]1+	Cer(t39:1)	[M+H]+	610.577	609.57	C38H75NO4	C38H76NO4	Cer(t38:1) [M+H]+	[M+H]+	610.577	609.57	C38H75NO4	C38H76NO4	Cer(t38:1) [M+H]+	FALSE	Cer(t39:1)	0.0185574	0.689627
Cluster_1301	2000.13	2111.18	1305.96	1599.71	2752.73	2581.29	1643.56	1511.04	1466.58	1830.83	1962.55	1515.28	2363.64	2243	3130.69	3251.18	2613.41	2246.33	707.826	630.025	NaN	NaN	1544.89	1330.12	Cluster_1301	610.578	17.8381	[M+H]+	610.577	609.57	C38H75NO4	[C38H76NO4]1+	Cer(t39:1)	[M+H]+	610.577	609.57	C38H75NO4	C38H76NO4	Cer(t38:1) [M+H]+	[M+H]+	610.577	609.57	C38H75NO4	C38H76NO4	Cer(t38:1) [M+H]+	TRUE	Cer(t39:1)	0.000341549	1.58699
Cluster_0049	3761.19	3172.31	1408.36	5953.76	4947.82	6750.44	2955.08	2529.74	2785.01	4708.38	5013.58	5458.94	2113.65	3854.54	6759.58	4546.13	2741.59	4121.03	5957.33	3484.47	2745.66	7296.9	8098.8	10713.6	Cluster_0049	130.159	0.667233																			TRUE		0.96825	1.00885
Cluster_0050	4368.68	2683.27	8337.37	4494.4	5306.72	4069.06	5233.52	6393.43	2299.62	785.287	6285.31	974.779	4721.98	1600.68	5542.85	3153.12	4642.69	2204.06	7505.2	2645.93	NaN	1254.06	2622.83	3178.73	Cluster_0050	130.159	0.851537																			TRUE		0.634216	1.24091
Cluster_4495	NaN	NaN	NaN	NaN	NaN	267.697	1293.89	1061.56	1081.11	1463.3	776.067	865.236	496.04	745.955	772.946	718.218	948.337	803.537	NaN	NaN	NaN	NaN	NaN	NaN	Cluster_4495	632.559	16.3019	[M+Na]+	632.559	609.57	C38H75NO4	[C38H75NO4Na]1+	Cer(t39:1)	[M+Na]+	632.559	609.57	C38H75NO4	C38H75NO4Na	Cer(t38:1) [M+Na]+	[M+Na]+	632.559	609.57	C38H75NO4	C38H75NO4Na	Cer(t38:1) [M+Na]+	FALSE	Cer(t39:1)	0.0175751	0.689319
Cluster_1300	185.113	NaN	341.701	NaN	NaN	339.172	349.132	539.269	NaN	NaN	5799.89	6402.09	613.383	1015.05	190.074	319.414	282.248	206.111	659.293	623.065	3482.6	3526.85	4209.69	4449.84	Cluster_1300	610.577	12.6818	[M+H]+	610.577	609.57	C38H75NO4	[C38H76NO4]1+	Cer(t39:1)	[M+H]+	610.577	609.57	C38H75NO4	C38H76NO4	Cer(t38:1) [M+H]+	[M+H]+	610.577	609.57	C38H75NO4	C38H76NO4	Cer(t38:1) [M+H]+	TRUE		0.142706	0.221771
Cluster_1443	54.0602	11.9916	50.0564	NaN	282.208	361.863	NaN	NaN	951.312	964.76	786.113	NaN	NaN	NaN	465.874	567.274	116.678	194.286	NaN	NaN	NaN	NaN	NaN	354.255	Cluster_1443	638.606	16.9734	[M+H]+	638.608	637.601	C40H79NO4	[C40H80NO4]1+	Cer(t41:1)	[M+H]+	638.608	637.601	C40H79NO4	C40H80NO4	Cer(t40:1) [M+H]+	[M+H]+	638.608	637.601	C40H79NO4	C40H80NO4	Cer(t40:1) [M+H]+	FALSE	Cer(t41:1)	0.0491009	0.310192
Cluster_0054	131519	117802	75339.1	134513	35184.4	111315	455441	515936	54420.1	69087.9	59753.4	147715	142920	176022	61769.4	80003.6	90233.7	127542	188269	138243	154380	146872	222613	103900	Cluster_0054	130.163	1.92827																			TRUE		0.548795	0.753816
Cluster_0055	220581	213457	141418	151804	83519.9	99946.2	597226	510998	134362	91569.7	83154.8	63312.9	577220	670331	125146	71095.5	245950	142424	472534	373385	425459	363998	97530.9	90412.2	Cluster_0055	130.162	2.0879																			TRUE		0.587587	1.35174
Cluster_1444	2030.71	2252.21	1666.21	1769.32	2384.94	2887.76	4781.23	4622.42	6409.35	6896.49	5642.56	5781.98	3166.33	3173.86	4624.75	4669.51	3855.63	3981.03	3797.51	3487.8	2336.96	2510.13	4218.25	4629.26	Cluster_1444	638.609	17.1365	[M+H]+	638.608	637.601	C40H79NO4	[C40H80NO4]1+	Cer(t41:1)	[M+H]+	638.608	637.601	C40H79NO4	C40H80NO4	Cer(t40:1) [M+H]+	[M+H]+	638.608	637.601	C40H79NO4	C40H80NO4	Cer(t40:1) [M+H]+	TRUE	Cer(t41:1)	0.0027456	0.686328
Cluster_1445	1619.47	1990.69	2040.5	1664.72	2750.36	2801.52	1545.49	1282.17	1547.85	1268.77	1626.37	1691.89	680.909	703.273	1187.75	1392.06	785.805	811.652	NaN	NaN	NaN	NaN	NaN	NaN	Cluster_1445	638.611	17.8329	[M+H]+	638.608	637.601	C40H79NO4	[C40H80NO4]1+	Cer(t41:1)	[M+H]+	638.608	637.601	C40H79NO4	C40H80NO4	Cer(t40:1) [M+H]+	[M+H]+	638.608	637.601	C40H79NO4	C40H80NO4	Cer(t40:1) [M+H]+	TRUE	Cer(t41:1)	0.006425	0.601074
Cluster_1551	NaN	NaN	NaN	NaN	822.036	436.877	1483.92	1488.7	1992.86	1838.3	1276.22	1368.98	1076.59	926.369	1284.12	1399.15	1119.07	1013.46	766.018	NaN	NaN	NaN	NaN	870.879	Cluster_1551	660.589	16.973	[M+Na]+	660.59	637.601	C40H79NO4	[C40H79NO4Na]1+	Cer(t41:1)	[M+Na]+	660.59	637.601	C40H79NO4	C40H79NO4Na	Cer(t40:1) [M+Na]+	[M+Na]+	660.59	637.601	C40H79NO4	C40H79NO4Na	Cer(t40:1) [M+Na]+	TRUE	Cer(t41:1)	0.00644865	0.723751
Cluster_1552	2952.72	3179.66	2551.81	2494.17	3914.76	3787.36	6797.29	7048.21	7333.32	8352.94	6760.7	6674.34	4123.96	4750.51	5225.5	5048.06	5418.99	5386.83	5150.27	5269.86	4052.53	3849.65	6083.71	6655.43	Cluster_1552	660.591	17.1361	[M+Na]+	660.59	637.601	C40H79NO4	[C40H79NO4Na]1+	Cer(t41:1)	[M+Na]+	660.59	637.601	C40H79NO4	C40H79NO4Na	Cer(t40:1) [M+Na]+	[M+Na]+	660.59	637.601	C40H79NO4	C40H79NO4Na	Cer(t40:1) [M+Na]+	TRUE	Cer(t41:1)	6.95793e-05	0.696253
Cluster_1446	2481.39	2135.18	2444.12	2823.63	2234.78	1931.26	2942.64	2382.81	1463.27	1479.62	15444.5	15007.7	3096.94	3505.32	1906.92	1990.7	2188.37	2321.38	4491.69	3917.99	11166.9	10274.1	12664.3	11991.2	Cluster_1446	638.609	13.7958	[M+H]+	638.608	637.601	C40H79NO4	[C40H80NO4]1+	Cer(t41:1)	[M+H]+	638.608	637.601	C40H79NO4	C40H80NO4	Cer(t40:1) [M+H]+	[M+H]+	638.608	637.601	C40H79NO4	C40H80NO4	Cer(t40:1) [M+H]+	TRUE		0.345439	0.624808
Cluster_1592	2250.89	2544.32	2268.5	1918.49	3675.66	3225.19	1833.78	2012.21	3308.13	3463.52	2533.49	2866.63	3941.46	3672.33	5477.82	6535.15	4436.61	5039.32	3097.04	3006.87	2035.6	1994.52	4488.88	4103.12	Cluster_1592	666.64	17.8913	[M+H]+	666.639	665.632	C42H83NO4	[C42H84NO4]1+	Cer(t43:1)	[M+H]+	666.639	665.632	C42H83NO4	C42H84NO4	Cer(t42:1) [M+H]+							TRUE	Cer(t43:1)	0.00146774	1.83138
Cluster_1720	3574.77	3309.66	2470.45	2538.06	4257.56	4428.39	4480.26	5380.98	7078.78	7202.01	5453.61	4848.83	5765.76	6427.94	8047.22	8668.6	7732.54	7597.82	3802.91	3797.73	2479.25	2589.91	4161	4912.74	Cluster_1720	688.622	17.7362	[M+Na]+	688.621	665.632	C42H83NO4	[C42H83NO4Na]1+	Cer(t43:1)	[M+Na]+	688.621	665.632	C42H83NO4	C42H83NO4Na	Cer(t42:1) [M+Na]+							TRUE	Cer(t43:1)	0.0304585	1.29302
Cluster_1721	2989.31	3141.21	2939.31	2993.59	3824.69	3876.79	2530.78	2297.2	3818.68	3184.67	2568.08	2845.37	4142.45	3598.1	4369.03	4532.65	4865.04	4379.38	2694.58	3104.2	2759.76	2314.25	3561.32	3773.5	Cluster_1721	688.621	17.8902	[M+Na]+	688.621	665.632	C42H83NO4	[C42H83NO4Na]1+	Cer(t43:1)	[M+Na]+	688.621	665.632	C42H83NO4	C42H83NO4Na	Cer(t42:1) [M+Na]+							TRUE	Cer(t43:1)	0.00136155	1.51669
Cluster_1591	2229.23	2487.02	2027.15	2057.08	3579.43	3406.55	3832.55	3742.53	6066.92	6387.67	5164.8	5186.93	4568.67	5034.85	7325.63	8801.61	6508.06	6074.81	3416.05	3566.49	2118.57	1595.89	4112.85	4705.59	Cluster_1591	666.639	17.7372	[M+H]+	666.639	665.632	C42H83NO4	[C42H84NO4]1+	Cer(t43:1)	[M+H]+	666.639	665.632	C42H83NO4	C42H84NO4	Cer(t42:1) [M+H]+							TRUE		0.120741	1.25663
Cluster_0065	11958.9	7131.9	17247.7	18579.1	13700.2	11936.9	8848.52	5948.86	13215.4	8512.23	13939	16104.2	10710	9546.06	9228.03	8376.09	9769.8	9858.67	7240.82	9495.51	23469.8	18675.2	14841.5	19564.6	Cluster_0065	130.159	5.31531																			TRUE		0.579039	0.911265
Cluster_1593	2343.53	2091.47	1787.58	1842.97	2160.23	2316.73	1495.75	1486.72	1046.62	1053.5	1653.46	1361.93	1361.4	1435.88	1778.85	1407.2	1811.8	1751.65	3036.23	3198.42	2078.56	2430.74	2941.52	3287.5	Cluster_1593	666.64	19.8111	[M+H]+	666.639	665.632	C42H83NO4	[C42H84NO4]1+	Cer(t43:1)	[M+H]+	666.639	665.632	C42H83NO4	C42H84NO4	Cer(t42:1) [M+H]+							FALSE		0.105332	1.18809
Cluster_1596	1362.66	1387.42	1436.42	1636.81	918.001	1254.97	1557.53	1534.02	757.536	835.021	8137.48	8461.74	1658.33	1657.18	971.242	902.025	1075.25	1222.81	2185.72	2268.33	6657.68	6144.18	7652.15	8094.06	Cluster_1596	666.64	14.7893	[M+H]+	666.639	665.632	C42H83NO4	[C42H84NO4]1+	Cer(t43:1)	[M+H]+	666.639	665.632	C42H83NO4	C42H84NO4	Cer(t42:1) [M+H]+							FALSE		0.25078	0.558715
Cluster_1792	4977.41	4467.1	3848.3	3591.77	5426.47	6787.83	3235.11	3770.5	4055.8	4401.57	3145.05	3274.99	8054.02	8420.17	10384	11832.1	11253.9	10697.7	3497.68	4160.12	2689.3	3085.58	4678.17	4903.94	Cluster_1792	702.638	18.2307	[M+Na]+	702.637	679.648	C43H85NO4	[C43H85NO4Na]1+	Cer(t44:1)	[M+Na]+	702.637	679.648	C43H85NO4	C43H85NO4Na	Cer(t43:1) [M+Na]+							TRUE	Cer(t44:1)	3.78133e-07	2.76539
Cluster_4643	946.611	952.891	658.49	1046.6	908.245	1251.26	1481.21	1708.48	1396.87	1440.26	1672.2	1559.02	851.916	909.302	1065.94	1154.4	1056.79	1186.53	1229.54	869.354	1047.32	1258.64	1206.66	1274.3	Cluster_4643	696.686	20.6226	[M+H]+	696.686	695.679	C44H89NO4	[C44H90NO4]1+	Cer(t45:0)	[M+H]+	696.686	695.679	C44H89NO4	C44H90NO4	Cer(t44:0) [M+H]+	[M+H]+	696.686	695.679	C44H89NO4	C44H90NO4	Cer(t44:0) [M+H]+	FALSE	Cer(t45:0)	0.000183138	0.669499
Cluster_1747	39519.3	39367.8	38657.8	40795.1	44894.8	43156	24639	24560.8	20125.4	21206.1	23229	24155.9	3089.35	3047.17	4323.19	4096.75	2779.87	3236.86	4009.93	2812.82	2874.89	2359.84	1904.81	1555.69	Cluster_1747	694.673	19.3684	[M+H]+	694.671	693.664	C44H87NO4	[C44H88NO4]1+	Cer(t45:1)	[M+H]+	694.671	693.664	C44H87NO4	C44H88NO4	Cer(t44:1) [M+H]+							TRUE	Cer(t45:1)	4.16529e-08	0.147629
Cluster_1749	452.474	374.874	NaN	NaN	620.984	715.346	1318.19	1762.58	1011.91	942.296	1310.13	1152.96	484.783	756.891	516.542	454.728	620.71	618.712	804.194	875.394	620.712	496.043	798.081	808.684	Cluster_1749	694.671	20.0997	[M+H]+	694.671	693.664	C44H87NO4	[C44H88NO4]1+	Cer(t45:1)	[M+H]+	694.671	693.664	C44H87NO4	C44H88NO4	Cer(t44:1) [M+H]+							FALSE	Cer(t45:1)	8.71343e-05	0.46331
Cluster_1751	688.644	818.763	547.939	617.094	976.088	904.514	678.361	NaN	1102.55	1071.85	910.025	1011.8	1101.42	1241.43	2219.93	2103.15	1546.15	1372.18	NaN	NaN	NaN	NaN	NaN	NaN	Cluster_1751	694.671	18.4229	[M+H]+	694.671	693.664	C44H87NO4	[C44H88NO4]1+	Cer(t45:1)	[M+H]+	694.671	693.664	C44H87NO4	C44H88NO4	Cer(t44:1) [M+H]+							FALSE	Cer(t45:1)	0.00816419	1.64057
Cluster_1752	4488.12	4777.79	4140.1	4161.66	4385.29	4980.66	4967.23	5600.75	4455.48	4357.95	5085.58	5275.84	3812.39	3863.26	3945.24	4072.52	4849.89	5138.99	8867.25	8757.44	8568.77	7980.99	9428.04	9400.83	Cluster_1752	694.671	20.3376	[M+H]+	694.671	693.664	C44H87NO4	[C44H88NO4]1+	Cer(t45:1)	[M+H]+	694.671	693.664	C44H87NO4	C44H88NO4	Cer(t44:1) [M+H]+							FALSE	Cer(t45:1)	0.0472286	0.860838
Cluster_1864	2687.6	2352.17	2836.03	2647.94	3200.89	3662.08	1321.69	1202.48	1121.97	1376.71	1412.56	1139.99	1016.53	1285.58	1650.77	1657.89	1432.01	1316.4	NaN	NaN	NaN	NaN	NaN	NaN	Cluster_1864	716.654	18.4256	[M+Na]+	716.653	693.664	C44H87NO4	[C44H87NO4Na]1+	Cer(t45:1)	[M+Na]+	716.653	693.664	C44H87NO4	C44H87NO4Na	Cer(t44:1) [M+Na]+							FALSE		0.326788	1.09306
Cluster_1825	18582.4	19286.4	20429.5	21007.6	22098.7	22230.8	5156.84	5257.41	4562.42	4659.02	5783.91	6176.14	2381.81	2080.28	3425.99	2761.03	1883.76	2399.89	1025.91	597.026	1133.08	697.522	NaN	NaN	Cluster_1825	708.687	19.7968	[M+H]+	708.686	707.679	C45H89NO4	[C45H90NO4]1+	Cer(t46:1)	[M+H]+	708.686	707.679	C45H89NO4	C45H90NO4	Cer(t45:1) [M+H]+							TRUE	Cer(t46:1)	6.30906e-05	0.466394
Cluster_1826	17231.3	18185.4	16927.2	16451.5	17745.1	18070.1	17819.6	17717.7	14062	14455.3	17961.4	18142.5	15442.5	14926	15896.2	15745.9	17829.6	18024.9	21704	22289	20665.8	20788.1	23474.2	23110.6	Cluster_1826	708.687	20.467	[M+H]+	708.686	707.679	C45H89NO4	[C45H90NO4]1+	Cer(t46:1)	[M+H]+	708.686	707.679	C45H89NO4	C45H90NO4	Cer(t45:1) [M+H]+							TRUE		0.737374	0.980137
Cluster_0994	10113.4	10011.6	9449.09	9036.52	12327.9	13254.1	10732.2	11030	15702.3	14842.8	12042.7	11602.8	8378.52	8936.95	12236.9	11189	9729.3	9359.83	760.677	NaN	1112.05	1431.19	1374.01	1714.12	Cluster_0994	530.473	1.54394	[M+NH4]+	530.478	512.444	C31H60O5	[C31H64NO5]1+	DG(28:0)	[M+NH4]+	530.478	512.444	C31H60O5	C31H64NO5	DG(28:0) [M+NH4]+	[M+NH4]+	530.478	512.444	C31H60O5	C31H64NO5	DG(28:0) [M+NH4]+	FALSE	DG(28:0)	0.0223483	0.789507
Cluster_0078	6904.26	8334.12	14079.8	13300	3929.52	8535.28	6760.25	5071.4	6278.61	14191.4	27370.3	27308.8	5664.19	6097.15	7128.6	5923.22	6417.74	5691.53	11081.6	5369.96	7103.34	6328.35	16709.3	17164.5	Cluster_0078	130.159	8.56063																			TRUE		0.0986332	0.534539
Cluster_1020	3961.05	3911.98	3593.41	3819.88	4963.74	4964.81	5491.91	5932.37	5513.35	5881.3	5004.96	4747.18	5343.85	5936.2	6871.58	6994.5	6016.76	6420.75	5508.84	4477.86	4481.21	3771.61	4725.73	5292.77	Cluster_1020	535.438	15.2016	[M+Na]+	535.433	512.444	C31H60O5	[C31H60O5Na]1+	DG(28:0)	[M+Na]+	535.433	512.444	C31H60O5	C31H60O5Na	DG(28:0) [M+Na]+	[M+Na]+	535.433	512.444	C31H60O5	C31H60O5Na	DG(28:0) [M+Na]+	FALSE	DG(28:0)	0.0271629	1.15277
Cluster_0995	20210.4	19776.9	16273.3	17155	23959.9	23060.3	26577.2	29077	28495.2	28131.7	24427.2	25233.5	26254.5	25190	31115.1	30312.8	27208.1	27586.7	23353.3	23426.3	20173.8	18988.1	23033	26120.3	Cluster_0995	530.479	15.1997	[M+NH4]+	530.478	512.444	C31H60O5	[C31H64NO5]1+	DG(28:0)	[M+NH4]+	530.478	512.444	C31H60O5	C31H64NO5	DG(28:0) [M+NH4]+	[M+NH4]+	530.478	512.444	C31H60O5	C31H64NO5	DG(28:0) [M+NH4]+	TRUE	DG(28:0)	0.459999	1.03457
Cluster_0081	7725.12	8659.46	11139.6	8612.99	6100.34	7999.25	4091.42	7720.64	8018.37	6557.33	9678.8	10297	7294.15	7431.89	2948.09	6668.3	6498.62	11878.3	9007.64	13049.4	12716.6	10197	6604.32	6299.82	Cluster_0081	130.159	9.1888																			TRUE		0.622943	0.889997
Cluster_4275	455.783	557.374	NaN	676.623	505.04	NaN	NaN	476.655	769.121	844.793	454.524	NaN	NaN	834.005	776.079	511.329	580.052	418.883	1342.8	915.742	1417.41	1396.97	1475.37	1520.27	Cluster_4275	530.478	13.9959	[M+NH4]+	530.478	512.444	C31H60O5	[C31H64NO5]1+	DG(28:0)	[M+NH4]+	530.478	512.444	C31H60O5	C31H64NO5	DG(28:0) [M+NH4]+	[M+NH4]+	530.478	512.444	C31H60O5	C31H64NO5	DG(28:0) [M+NH4]+	FALSE		0.947932	0.986144
Cluster_1059	2832.78	2770.16	2586.05	2148.79	3611.1	3548.86	4981.83	5055.56	5103.85	4998.96	3903.07	4692.29	8317.14	8994.21	10431.8	11440.1	9579.31	8414.64	2451.32	2233.51	1455	1639.56	2366.54	2583.86	Cluster_1059	544.494	15.8188	[M+NH4]+	544.494	526.46	C32H62O5	[C32H66NO5]1+	DG(29:0)	[M+NH4]+	544.494	526.46	C32H62O5	C32H66NO5	DG(29:0) [M+NH4]+	[M+NH4]+	544.494	526.46	C32H62O5	C32H66NO5	DG(29:0) [M+NH4]+	TRUE	DG(29:0)	1.56617e-06	1.98485
Cluster_1060	9404.62	9348.5	7918.94	8325.34	11162.7	10786.3	12280.8	12164.7	11904.6	11933.1	9939.76	11006	13603.3	14640.2	17577.7	18270.2	16384.1	15187.3	9137.68	10412.6	7419.66	7389.93	9857.12	10973.5	Cluster_1060	544.495	15.5609	[M+NH4]+	544.494	526.46	C32H62O5	[C32H66NO5]1+	DG(29:0)	[M+NH4]+	544.494	526.46	C32H62O5	C32H66NO5	DG(29:0) [M+NH4]+	[M+NH4]+	544.494	526.46	C32H62O5	C32H66NO5	DG(29:0) [M+NH4]+	TRUE	DG(29:0)	0.000299893	1.37827
Cluster_1115	801.397	755.214	708.758	642.25	661.395	712.432	312.134	387.459	438.205	543.694	726.158	759.491	817.154	712.634	1266.5	987.726	910.604	641.685	581.794	732.445	715.693	667.414	588.868	792.003	Cluster_1115	558.509	15.5177	[M+NH4]+	558.509	540.475	C33H64O5	[C33H68NO5]1+	DG(30:0)	[M+NH4]+	558.509	540.475	C33H64O5	C33H68NO5	DG(30:0) [M+NH4]+	[M+NH4]+	558.509	540.475	C33H64O5	C33H68NO5	DG(30:0) [M+NH4]+	FALSE	DG(30:0)	0.0123977	1.72976
Cluster_0086	10094.3	15043.7	6980.28	6408.34	3828.5	8080.35	5733.42	3396.33	840.791	8084.07	6922.91	NaN	3429.18	5198.39	3436.86	7080.37	1065.26	7868.04	12566.5	6945.66	7464.7	1771.14	30196.8	15961.9	Cluster_0086	130.159	10.1012																			TRUE		0.996399	1.00237
Cluster_0087	4450.58	9014.82	7274.53	718.41	9842.54	7296.65	8862.43	4046.05	7106.32	6557.95	9769.73	7511.68	10682.1	7134.48	6290.46	9994.99	5051.39	9004.12	11768.6	15447.3	4477.93	8524.55	9156.97	1200.1	Cluster_0087	130.159	10.2353																			TRUE		0.592303	1.10058
Cluster_0088	8341.5	5713.97	9032.29	10096.1	5123.55	4397.57	7275.87	8291.8	6356.88	6268.24	3598.48	10774.3	8265.27	5247.76	8378.53	4616.09	6292.89	7193.24	8533.81	9653.99	5872.51	5663.65	3824.59	6083.91	Cluster_0088	130.159	10.3522																			TRUE		0.85357	0.966428
Cluster_0089	7500.24	8757.54	7101.66	4071.25	5423.29	4996.35	4686.72	788.64	5036.63	4682.41	8249.87	5839.64	5211.66	5884.49	4437.59	2403.24	4396.9	4991.52	7408.9	9252.41	3718.99	4431.89	11230.6	8482.35	Cluster_0089	130.159	10.51																			TRUE		0.812057	1.09346
Cluster_0090	6998.36	8332.82	8568.59	5308.12	5662.16	5150.79	6998.62	5949.22	5594.62	2551.25	6611.25	7114.62	7783.66	14548.8	7092.06	2866.24	8068.57	5957.91	8733.59	9318.12	7511.23	7021.71	6949.52	2951.16	Cluster_0090	130.159	10.6785																			TRUE		0.41282	1.25775
Cluster_1137	6933.39	6670.17	8968.7	9032.02	6271.46	5914.01	10780.9	11252.1	11082.5	10929.7	8352.39	8639.44	9986.18	10202.6	4342.01	4320.65	4840.65	4748.49	11640.1	11255.5	23196	22924.6	11358	12305.4	Cluster_1137	563.468	14.4283	[M+Na]+	563.465	540.475	C33H64O5	[C33H64O5Na]1+	DG(30:0)	[M+Na]+	563.465	540.475	C33H64O5	C33H64O5Na	DG(30:0) [M+Na]+	[M+Na]+	563.465	540.475	C33H64O5	C33H64O5Na	DG(30:0) [M+Na]+	TRUE	DG(30:0)	0.0240708	0.588251
Cluster_4328	1291.09	880.47	1133.29	970.584	1016.47	1311.49	782.292	771.296	808.274	667.789	868.84	1042.79	1004.31	1097.6	1352.37	1157.65	1420.36	982.355	1357.92	1688.16	1285.83	1620.2	1683.26	1540.21	Cluster_4328	563.464	15.514	[M+Na]+	563.465	540.475	C33H64O5	[C33H64O5Na]1+	DG(30:0)	[M+Na]+	563.465	540.475	C33H64O5	C33H64O5Na	DG(30:0) [M+Na]+	[M+Na]+	563.465	540.475	C33H64O5	C33H64O5Na	DG(30:0) [M+Na]+	FALSE	DG(30:0)	0.00237478	1.41891
Cluster_1116	24300.5	23415.2	19371.8	19196.2	26646.5	27237.9	36646.4	37903.7	30969.1	31118.5	28430.5	26419.2	30388.4	32856.9	33708.4	33488.4	34756.8	34418.1	26196.7	25678.5	20357	21031	23705.7	24538	Cluster_1116	558.51	16.2737	[M+NH4]+	558.509	540.475	C33H64O5	[C33H68NO5]1+	DG(30:0)	[M+NH4]+	558.509	540.475	C33H64O5	C33H68NO5	DG(30:0) [M+NH4]+	[M+NH4]+	558.509	540.475	C33H64O5	C33H68NO5	DG(30:0) [M+NH4]+	TRUE	DG(30:0)	0.450408	1.05012
Cluster_0094	5549.87	6440.49	6673.91	13863.8	4596.52	5348.63	5630.58	3675.12	2028.12	7303.02	6306	10862.1	8726.31	6812.45	3140.86	49.665	6198.14	8344.85	12597	14031.2	6041.55	9250.51	9070.63	21062.7	Cluster_0094	130.159	11.7787																			TRUE		0.489431	0.532685
Cluster_0095	3753.03	7634.53	7997.79	5881.03	3375.04	10145.1	5264.24	5640.06	6434.58	4430.26	3977.38	10339.3	6026.44	5305.31	7752.7	6716.81	3526.19	7023.74	7181.99	5018.98	7787.62	9186.76	11730.4	4909.89	Cluster_0095	130.159	11.9945																			TRUE		0.878219	1.02865
Cluster_0096	11424.2	8774.31	10303.6	7358.04	11839.7	8384.83	5491.4	8760.74	8508.84	11645.7	8565.71	7089.48	6097.9	9524	8886.64	8847.53	4084.41	11290.1	7364.51	5084.57	7247.29	10380.1	20718.7	9822.92	Cluster_0096	130.159	12.3447																			TRUE		0.778139	0.948327
Cluster_0097	6672.97	8048.85	4051.95	4621.44	6973.02	3494.1	2996.75	4599.3	6405.9	5177.47	7579.91	11523.7	5697.88	5370.21	2663.02	3905.7	7671.1	4252.31	4312.05	8100.51	4697.05	9371.7	8494.15	7995.61	Cluster_0097	130.159	12.6209																			TRUE		0.371224	0.798903
Cluster_0098	9461.42	5737.62	7640.01	6757	9974.42	5521.74	7828.11	7972.22	7477.59	8894.11	10883.6	12303.8	11502	7688.48	6032.11	7049.97	4924.31	9788.76	4859.77	10387.5	6420.45	6468.88	7180.3	6760.46	Cluster_0098	130.159	12.9454																			TRUE		0.24932	0.829669
Cluster_0099	4029.83	8730.8	7379.29	6101.61	4523	3454.26	2893.15	4513.56	7260.13	5741.91	6208.85	11939.1	2393.43	3839.28	7361.18	3796.73	3996.37	5647.99	6814.52	3735.97	3630.47	5593.19	11610.2	10044.3	Cluster_0099	130.159	13.1665																			TRUE		0.224546	0.723689
Cluster_0100	6143.4	5497.77	4764.01	6487.34	1845.01	4962.44	5353.42	8475.47	3529.84	8617.87	3544.14	8363.07	4832.48	2969.59	8279.92	5535.71	2456.96	333.615	10189.5	6759.16	7770.97	5573.48	11469.8	11790.4	Cluster_0100	130.159	13.298																			TRUE		0.193763	0.486013
Cluster_0101	7398.75	7502.35	6203.01	5784.62	4585.41	6981.96	6465.71	5619.31	5547.99	8765.55	4388.33	6938.4	7715.28	13030.1	10175.8	6361.49	6707.78	4689.49	6438.54	7418.05	13105.9	10311.2	5046.42	6816.95	Cluster_0101	130.159	13.5113																			TRUE		0.239454	1.24947
Cluster_0102	7054.76	7324.28	9047.65	6991.26	7530.5	4121.07	3504.11	4085.36	3346.96	8417.28	4475.31	13004.4	7648.11	6270.68	8697.93	9748.01	5534.89	6314.95	7506.43	6356.16	6843.18	4591.16	11418	6558.45	Cluster_0102	130.159	13.7695																			TRUE		0.254746	1.35007
Cluster_1125	566.149	816.287	541.367	667.273	1000.31	993.65	483.827	445.978	424.154	317.462	308.577	437.741	1448.07	1900.78	1676.35	1855.46	1666.93	1402.86	NaN	NaN	NaN	NaN	NaN	NaN	Cluster_1125	561.449	14.4931	[M+Na]+	561.449	538.46	C33H62O5	[C33H62O5Na]1+	DG(30:1)	[M+Na]+	561.449	538.46	C33H62O5	C33H62O5Na	DG(30:1) [M+Na]+	[M+Na]+	561.449	538.46	C33H62O5	C33H62O5Na	DG(30:1) [M+Na]+	FALSE	DG(30:1)	1.44728e-07	4.14901
Cluster_0104	5953.49	6841.88	5434.98	5759.7	7194.52	5405.56	6555.72	7782.33	5702.61	6056.39	6434.9	6311.4	6485.97	7416.85	4839.8	8311.85	6316.78	4340.33	3296.99	6168.54	11644.9	11527.1	7322.87	3856.3	Cluster_0104	130.159	14.3192																			TRUE		0.664658	0.951354
Cluster_4314	408.63	NaN	NaN	NaN	580.297	557.961	NaN	NaN	175.511	188.327	NaN	NaN	837.79	809.559	994.495	1222.35	938.345	858.468	NaN	NaN	NaN	NaN	NaN	NaN	Cluster_4314	556.493	14.4807	[M+NH4]+	556.494	538.46	C33H62O5	[C33H66NO5]1+	DG(30:1)	[M+NH4]+	556.494	538.46	C33H62O5	C33H66NO5	DG(30:1) [M+NH4]+	[M+NH4]+	556.494	538.46	C33H62O5	C33H66NO5	DG(30:1) [M+NH4]+	FALSE		NaN	NaN
Cluster_1110	473.525	499.591	NaN	NaN	671.682	594.585	922.495	650.602	1624.31	1360.02	495.255	301.478	747.874	966.119	1098.47	1184.79	938.253	850.663	NaN	NaN	NaN	NaN	NaN	NaN	Cluster_1110	557.415	1.4197	[M+Na]+	557.418	534.428	C33H58O5	[C33H58O5Na]1+	DG(30:3)							[M+Na]+	557.418	534.428	C33H58O5	C33H58O5Na	DG(30:3) [M+Na]+	TRUE		0.440629	1.24872
Cluster_0108	7797.18	10347.6	6283.74	3401.01	3547.08	4694.85	2416.3	5243.81	6559.47	7236.27	7961.62	7397.89	5341.96	2859.37	5578.34	8858.09	6073.26	9440.36	10381.2	3509.72	8050.21	8726.25	13204.1	11143.6	Cluster_0108	130.159	15.8352																			TRUE		0.897812	1.03393
Cluster_1176	792.76	885.079	1016.67	926.479	1489.67	1325.17	755.839	516.131	632.044	449.612	540.696	424.672	1449.38	1460.07	1383.81	1359.62	1229.78	1371.73	NaN	NaN	NaN	NaN	NaN	NaN	Cluster_1176	572.524	15.8445	[M+NH4]+	572.525	554.491	C34H66O5	[C34H70NO5]1+	DG(31:0)	[M+NH4]+	572.525	554.491	C34H66O5	C34H70NO5	DG(31:0) [M+NH4]+	[M+NH4]+_[M+H]+	572.524848_572.52485	554.491025_571.517574	C34H66O5_C34H69NO5	C34H70NO5	DG(31:0) [M+NH4]+_Cer(t34:0(OH)) [M+H]+	FALSE	DG(31:0)	6.35764e-05	2.53256
Cluster_1178	24573.6	24258	21645.2	22633.3	29494.6	28079.6	38197.8	36480.9	33520.9	34602.5	33494.7	33359.9	29318.1	30510	34554.6	33595.9	30215.7	31693.1	26369.1	25937.9	28427.1	27030.4	27174.8	26676	Cluster_1178	572.527	16.5692	[M+NH4]+	572.525	554.491	C34H66O5	[C34H70NO5]1+	DG(31:0)	[M+NH4]+	572.525	554.491	C34H66O5	C34H70NO5	DG(31:0) [M+NH4]+	[M+NH4]+_[M+H]+	572.524848_572.52485	554.491025_571.517574	C34H66O5_C34H69NO5	C34H70NO5	DG(31:0) [M+NH4]+_Cer(t34:0(OH)) [M+H]+	TRUE	DG(31:0)	0.0171195	0.905329
Cluster_0111	6206.57	12803.1	164.087	8758.97	2384.41	6513.93	6231.77	4675.44	7524.09	8538.72	4137.77	3372.39	4173.46	8651.32	3869.81	5861.74	4556.29	7038.95	10509.5	10560.4	1830.7	12522.9	10623.4	5820.54	Cluster_0111	130.159	16.8065																			TRUE		0.996307	1.00093
Cluster_0112	5577.57	6072.35	10652.8	4826.19	8591.45	8134.93	5919.38	8270.92	5155.83	7514.51	7167.91	10300.7	9269.17	6333.57	3852	5214.29	1778.82	6239.5	5981.89	7375.28	8645.97	6947.64	6758.48	10203.6	Cluster_0112	130.159	16.9614																			TRUE		0.163475	0.673639
Cluster_1179	582.034	465.268	190.871	450.438	1073.63	870.012	1145.97	1222.11	1190.62	1422.85	1439.81	1231.07	2305.8	2385.88	3306.51	3337.44	2310.79	2408.49	NaN	NaN	NaN	120.627	NaN	NaN	Cluster_1179	572.525	16.7961	[M+NH4]+	572.525	554.491	C34H66O5	[C34H70NO5]1+	DG(31:0)	[M+NH4]+	572.525	554.491	C34H66O5	C34H70NO5	DG(31:0) [M+NH4]+	[M+NH4]+_[M+H]+	572.524848_572.52485	554.491025_571.517574	C34H66O5_C34H69NO5	C34H70NO5	DG(31:0) [M+NH4]+_Cer(t34:0(OH)) [M+H]+	TRUE	DG(31:0)	2.8619e-05	2.07727
Cluster_0114	7987.56	6170.94	10908.9	7178.45	5266.3	3962.28	8643.27	11020.5	5310.34	3913.66	8493.86	6881.24	6484.06	9100.41	2767.36	8415.8	8199.78	6601.6	4617.15	10214.4	8381.33	6364.74	10919.1	15270	Cluster_0114	130.159	17.3352																			TRUE		0.76129	0.929024
Cluster_0115	10589.7	8885.7	10007	10596.8	12111.9	9716.89	11459	8301.61	13496.4	9671.2	10519.4	9767.15	10118	7001.44	5814.69	9193.32	4190.52	11089.9	15347.8	6452.83	11702.5	8102.45	6903.18	14275.4	Cluster_0115	130.159	17.6292																			TRUE		0.0880596	0.718817
Cluster_0116	10809.9	6075.38	4890.37	8957.23	5668.07	4584.1	6124.33	5080.83	3736.25	4721.37	4843.15	4666.93	7341.56	6151.02	4144.97	1722.66	11215.5	4322.36	12239.6	3217.2	10397.2	9217.68	9376.74	11200.6	Cluster_0116	130.159	17.8548																			TRUE		0.890936	1.03926
Cluster_1170	3561.5	3642.01	3276.11	3545.5	4870.89	4423.62	1619.96	1898.45	1526	1612.15	1556.75	1688.53	6492.38	6961.22	6737.99	7028.1	5658.28	5287.39	973.045	1223.73	803.476	842.062	1199.5	1305.43	Cluster_1170	570.509	15.2171	[M+NH4]+	570.509	552.475	C34H64O5	[C34H68NO5]1+	DG(31:1)	[M+NH4]+	570.509	552.475	C34H64O5	C34H68NO5	DG(31:1) [M+NH4]+	[M+NH4]+	570.509	552.475	C34H64O5	C34H68NO5	DG(31:1) [M+NH4]+	TRUE	DG(31:1)	3.92245e-09	3.84266
Cluster_1188	4842.17	4203.76	4260.93	3637.2	5705.64	5321.49	2594.27	2293.22	1755.78	1582.37	1615.36	2032.65	6974.25	6833.7	7141.68	7155.28	5752	5731.18	1740.12	1232.21	866.816	838.701	1265.35	2082.95	Cluster_1188	575.465	15.2213	[M+Na]+	575.465	552.475	C34H64O5	[C34H64O5Na]1+	DG(31:1)	[M+Na]+	575.465	552.475	C34H64O5	C34H64O5Na	DG(31:1) [M+Na]+	[M+Na]+	575.465	552.475	C34H64O5	C34H64O5Na	DG(31:1) [M+Na]+	TRUE	DG(31:1)	1.67179e-06	3.37556
Cluster_0119	6532.96	3897	15998.5	6175.57	9383.57	7314.9	8897.65	4424.36	6723.92	5554.24	8819.66	2800.2	12706.9	8068.65	6266.21	4443.48	6094.42	4203.55	12053.1	5112.75	10383	12392.1	7708.65	14149.1	Cluster_0119	130.159	18.803																			TRUE		0.646031	1.12379
Cluster_0120	6914.41	10280	6670.06	8663.84	6540.99	7078.27	7718.53	8001.13	6580.45	11995.1	6725.5	12072.2	7697.69	7810.07	5682.56	6957.95	7268.47	10156.2	9089.84	5856.84	10142.9	11903.7	12142.7	13095.1	Cluster_0120	130.159	19.2024																			TRUE		0.344279	0.873226
Cluster_0121	5384.13	5562.47	12842.5	6475.01	11561.3	1981.34	2175.61	4195.33	6915.4	1635.48	8346.61	4712.52	4091.36	10871	5616.78	4461.92	4016.57	809.317	6362.68	12094.2	9298.82	7189.22	9358.93	8105.6	Cluster_0121	130.159	19.3797																			TRUE		0.966253	0.981201
Cluster_0122	9691.41	8231.08	10624.1	5357.39	6509.34	8196.13	5558.28	4831.37	3953.94	7704.16	10659.5	7213.89	6837.93	7723.26	6627.5	5911.58	4396.28	7730.93	5701.69	7684.27	3746.5	7104.23	14294.5	7840.3	Cluster_0122	130.159	19.5805																			TRUE		0.915383	1.01876
Cluster_0123	11174.6	9024.38	12170.9	14255.1	13681.2	10945.5	8970.37	14707.1	7831.21	5256.05	8741.38	7057.56	11876.6	9216.78	13095.1	7984.7	14647.6	8676.51	14901.3	7057.08	7913.66	14317.9	8980.31	10640.2	Cluster_0123	130.159	20.1067																			TRUE		0.185554	1.27727
Cluster_1156	657.246	795.513	396.269	439.1	1238.89	1105.85	1073.38	1269.25	1110.57	1128.53	904.499	899.413	2197.04	2447.79	2331.18	2207.85	1933.03	1797.99	NaN	NaN	NaN	NaN	NaN	NaN	Cluster_1156	568.494	14.2439	[M+NH4]+	568.494	550.46	C34H62O5	[C34H66NO5]1+	DG(31:2)	[M+NH4]+	568.494	550.46	C34H62O5	C34H66NO5	DG(31:2) [M+NH4]+	[M+NH4]+	568.494	550.46	C34H62O5	C34H66NO5	DG(31:2) [M+NH4]+	FALSE	DG(31:2)	2.42444e-06	2.02648
Cluster_1180	1327.53	1241.87	645.675	1411.78	1555.38	1323.93	1699.8	2117.83	1362.12	1555.38	1624.6	1216.93	2628.2	2893.82	2829.51	3109.5	2387.57	2613.86	NaN	NaN	NaN	NaN	364.895	334.879	Cluster_1180	573.449	14.244	[M+Na]+	573.449	550.46	C34H62O5	[C34H62O5Na]1+	DG(31:2)	[M+Na]+	573.449	550.46	C34H62O5	C34H62O5Na	DG(31:2) [M+Na]+	[M+Na]+	573.449	550.46	C34H62O5	C34H62O5Na	DG(31:2) [M+Na]+	TRUE	DG(31:2)	0.000324032	1.73941
Cluster_0126	7908.08	15094.6	977.896	6406.78	6852.74	8975.21	8018.32	8575.62	5847.04	10448	10000.4	10095.3	9629.79	9410.64	8743.3	9244.03	6894.02	16901	NaN	5135.94	11204	6498.98	16430.3	10561.3	Cluster_0126	130.159	20.5613																			TRUE		0.457831	1.12361
Cluster_0127	13211.4	21318.7	14548.8	15115.5	16995.6	12902.6	8221.63	12024.5	10357.7	12975.4	8135.24	16248.1	15380.2	12426.6	13476.2	10308	16583.7	12402.2	10742.3	11401.2	20999.1	14120.4	18666	15462.8	Cluster_0127	130.159	20.845																			TRUE		0.183742	1.20811
Cluster_0128	12542.5	13258.1	14948.4	13470	15042.9	11938.4	13346.3	11016.4	10203.7	6603.07	10481.8	12377.5	15435.7	8218.74	10135.4	11346	8644.48	11728	17369.4	11694.1	14165.4	12490.4	11997.8	9024.47	Cluster_0128	130.159	21.125																			TRUE		0.868152	1.02369
Cluster_0129	13123.5	13406.2	9149.36	16565.2	13939.2	12675.5	12612.6	8785	11521.9	9376.38	13208.5	10357.1	11736.7	9745.77	11791.9	8141.59	12345.8	18718.3	7054.39	7614.75	14476.4	17727.9	15316	11050.2	Cluster_0129	130.159	21.2424																			TRUE		0.59482	1.07574
Cluster_0130	6929.12	5965.07	13145.8	8356.1	6151.15	5116.45	5358.16	5666.26	2987.99	5306.71	6630.61	6397.95	8508.11	9514.43	5005.86	5176.92	4818.39	5719.37	6467.82	3915.12	9233.61	5198.05	9013.68	5658.81	Cluster_0130	130.159	21.4658																			TRUE		0.326992	1.18937
Cluster_0131	8114.94	7567.34	6842.83	5681.38	6740.39	5609.74	1543.25	5927.87	5632.44	4751.31	6375.57	3786.77	9069.88	6106.55	5244.43	6566.36	7611.05	8657.69	8763.72	5316.54	13426.3	9475.07	11279.9	4996.21	Cluster_0131	130.159	21.5954																			TRUE		0.0677437	1.66446
Cluster_1146	1698.42	1436.34	2053.08	1621.11	1075.24	1598.07	1085.01	1104.99	1278.68	1112.79	2180.66	1973.78	893.501	875.772	974.352	890.367	996.191	1049.17	2814.15	2818.85	2512.4	2291.73	3000.57	3336.47	Cluster_1146	566.478	14.6663	[M+NH4]+	566.478	548.444	C34H60O5	[C34H64NO5]1+	DG(31:3)	[M+NH4]+	566.478	548.444	C34H60O5	C34H64NO5	DG(31:3) [M+NH4]+	[M+NH4]+	566.478	548.444	C34H60O5	C34H64NO5	DG(31:3) [M+NH4]+	FALSE	DG(31:3)	0.02817	0.67741
Cluster_0133	5165.24	7834.94	8259.83	9849.14	5135.44	6686.56	4468.99	7575.22	4360.41	73759.5	4459.14	5454.78	4990.35	9676.44	3937.7	4832.5	6974.25	5143.32	8831.39	10749.8	6907.78	7160.06	8103.33	5448.56	Cluster_0133	130.159	22.059																			TRUE		0.489208	0.706595
Cluster_1147	1265.04	1258.89	1601.57	1416.69	1128.56	971.723	1374.25	1395.27	1827.54	1830.12	1692.96	1906.4	1409.77	1320.94	851.561	965.404	721.337	744.677	2524.53	2635.96	3503.12	3896.43	2506.36	2327.54	Cluster_1147	566.478	15.089	[M+NH4]+	566.478	548.444	C34H60O5	[C34H64NO5]1+	DG(31:3)	[M+NH4]+	566.478	548.444	C34H60O5	C34H64NO5	DG(31:3) [M+NH4]+	[M+NH4]+	566.478	548.444	C34H60O5	C34H64NO5	DG(31:3) [M+NH4]+	FALSE	DG(31:3)	0.00403409	0.584147
Cluster_0135	8477.61	11735.7	13557.7	1406.84	307.072	8471.81	6579.76	4385.33	7415.83	5468.69	6062.68	8153.44	5025.3	1293.82	NaN	5325.79	7026.37	8552.23	10154.4	2113.31	5008.91	14389.4	7081.12	9763.13	Cluster_0135	130.159	22.6581																			TRUE		0.427073	0.741201
Cluster_0136	5465.66	7738.78	14245.7	8085.48	4164.75	3289.61	10181.8	7268.53	4839.23	2820.02	3926.04	2105.8	8136.42	12144.7	2764.97	1840.08	NaN	2358.13	4125.83	2396.91	7860.7	1527.27	2071.88	2015.7	Cluster_0136	130.159	24.6205																			TRUE		0.845189	0.914473
Cluster_0137	9769.44	5624.13	18435.1	10013.3	8260.44	7124.46	10836.7	11762.1	5674.5	2177.46	6587.06	5336.36	5307.19	11679.8	6948.79	6023.12	13403.6	4869.7	16206.3	8158.31	10131.7	11228.9	6570.82	7598.9	Cluster_0137	130.159	24.7614																			TRUE		0.553185	1.20483
Cluster_1239	2493.55	1938.58	2830.2	2420.54	2372	2002.06	1577.58	1764.55	1394.38	1349.02	2013.54	1560.69	2304.16	2082.58	1648.66	2026.92	1840.28	1706.47	2866.85	2152.83	2568.77	2348.28	1803.06	2284.89	Cluster_1239	591.496	16.4914	[M+Na]+	591.496	568.507	C35H68O5	[C35H68O5Na]1+	DG(32:0)	[M+Na]+	591.496	568.507	C35H68O5	C35H68O5Na	DG(32:0) [M+Na]+	[M+Na]+	591.496	568.507	C35H68O5	C35H68O5Na	DG(32:0) [M+Na]+	FALSE	DG(32:0)	0.0430098	1.20493
Cluster_4374	392.5	407.982	NaN	NaN	NaN	NaN	NaN	451.943	830.145	627.242	NaN	NaN	862.738	884.472	1392.72	1707.31	1357.5	1113.64	905.373	780.632	848.612	1251.9	794.521	1041	Cluster_4374	586.54	12.4049	[M+NH4]+	586.541	568.507	C35H68O5	[C35H72NO5]1+	DG(32:0)	[M+NH4]+	586.54	568.507	C35H68O5	C35H72NO5	DG(32:0) [M+NH4]+	[M+NH4]+	586.54	568.507	C35H68O5	C35H72NO5	DG(32:0) [M+NH4]+	FALSE	DG(32:0)	0.0394771	1.91637
Cluster_0141	1466.26	1615.61	1578.12	1479.09	1507.36	1366.16	2238.36	2656.28	4188.12	3942.07	1424.1	1477.7	921.759	1374.11	2159.35	1912.62	1371.99	1746.16	NaN	NaN	NaN	NaN	NaN	NaN	Cluster_0141	132.1	1.3891																			FALSE		0.0709116	0.626843
Cluster_1219	560.717	679.839	599.831	NaN	1196.15	822.62	1567.99	1333.5	1259.53	1477.92	1436.19	1468.54	1416.98	1587.57	1708.36	1726.33	1486.5	1349.44	1069.78	1161.93	809.386	NaN	958.331	1179.43	Cluster_1219	586.541	17.184	[M+NH4]+	586.541	568.507	C35H68O5	[C35H72NO5]1+	DG(32:0)	[M+NH4]+	586.54	568.507	C35H68O5	C35H72NO5	DG(32:0) [M+NH4]+	[M+NH4]+	586.54	568.507	C35H68O5	C35H72NO5	DG(32:0) [M+NH4]+	TRUE	DG(32:0)	0.154856	1.08385
Cluster_4372	NaN	NaN	NaN	NaN	980.218	NaN	NaN	798.073	623.779	747.608	NaN	605.346	697.568	851.912	908.897	1048.18	873.387	659.473	NaN	NaN	NaN	NaN	NaN	NaN	Cluster_4372	586.54	16.1499	[M+NH4]+	586.541	568.507	C35H68O5	[C35H72NO5]1+	DG(32:0)	[M+NH4]+	586.54	568.507	C35H68O5	C35H72NO5	DG(32:0) [M+NH4]+	[M+NH4]+	586.54	568.507	C35H68O5	C35H72NO5	DG(32:0) [M+NH4]+	FALSE	DG(32:0)	0.0953887	1.20421
Cluster_1228	11855.4	12725.5	10821.3	11293.5	13621.9	14637.7	9029.81	10128.3	8550.27	8237	7318.76	7642.6	14630.3	15882.4	18150.4	17253.9	17431.1	16686.7	4611.69	4975.17	3172.08	3365.47	5010.17	5668.59	Cluster_1228	589.482	15.5504	[M+Na]+	589.48	566.491	C35H66O5	[C35H66O5Na]1+	DG(32:1)	[M+Na]+	589.48	566.491	C35H66O5	C35H66O5Na	DG(32:1) [M+Na]+	[M+Na]+	589.48	566.491	C35H66O5	C35H66O5Na	DG(32:1) [M+Na]+	TRUE	DG(32:1)	1.22037e-06	1.97166
Cluster_1207	931.914	421.839	534.425	720.06	1410.23	1219.48	338.267	302.999	374.011	555.583	NaN	NaN	1229.12	1299.61	1095.08	1330.75	616.83	841.708	NaN	NaN	NaN	NaN	NaN	NaN	Cluster_1207	582.509	14.6802	[M+NH4]+	582.509	564.475	C35H64O5	[C35H68NO5]1+	DG(32:2)	[M+NH4]+	582.509	564.475	C35H64O5	C35H68NO5	DG(32:2) [M+NH4]+	[M+NH4]+	582.509	564.475	C35H64O5	C35H68NO5	DG(32:2) [M+NH4]+	FALSE	DG(32:2)	0.000816788	2.70165
Cluster_1208	2970.58	3051.19	2332.03	2439.28	4014.05	3312.49	2348	2354.75	2167.63	2032.74	2013.06	1606.99	5455.67	5128.31	6201.11	5891.06	5067.84	5185.68	1002.1	1096.57	399.363	NaN	1606.23	1406.55	Cluster_1208	582.509	14.9654	[M+NH4]+	582.509	564.475	C35H64O5	[C35H68NO5]1+	DG(32:2)	[M+NH4]+	582.509	564.475	C35H64O5	C35H68NO5	DG(32:2) [M+NH4]+	[M+NH4]+	582.509	564.475	C35H64O5	C35H68NO5	DG(32:2) [M+NH4]+	TRUE	DG(32:2)	4.5511e-07	2.64295
Cluster_1221	3898.12	3738.85	3147.68	3409.59	4497.29	5018.92	2933.77	3093.09	2309.61	2271.25	2278.3	2168.41	6509.59	6477.55	8013.77	7808.72	6801.31	6123.37	1701.06	1854.63	1067.01	991.428	1800.12	2111.22	Cluster_1221	587.466	14.9679	[M+Na]+	587.465	564.475	C35H64O5	[C35H64O5Na]1+	DG(32:2)	[M+Na]+	587.465	564.475	C35H64O5	C35H64O5Na	DG(32:2) [M+Na]+	[M+Na]+	587.465	564.475	C35H64O5	C35H64O5Na	DG(32:2) [M+Na]+	TRUE	DG(32:2)	2.68508e-07	2.78569
Cluster_1222	NaN	NaN	NaN	NaN	310.376	NaN	1936.63	2146.72	1466.14	1567.4	1633.7	1393.23	836.945	1081.21	888.997	861.535	531.556	673.224	71.9597	NaN	588.155	367.422	310.582	40.4525	Cluster_1222	587.468	14.5471	[M+Na]+	587.465	564.475	C35H64O5	[C35H64O5Na]1+	DG(32:2)	[M+Na]+	587.465	564.475	C35H64O5	C35H64O5Na	DG(32:2) [M+Na]+	[M+Na]+	587.465	564.475	C35H64O5	C35H64O5Na	DG(32:2) [M+Na]+	FALSE	DG(32:2)	0.000194084	0.474445
Cluster_4364	NaN	NaN	NaN	NaN	NaN	NaN	1411.98	1013.04	980.079	1147.36	857.064	969.336	646.166	307.281	560.942	517.886	339.881	NaN	NaN	NaN	NaN	NaN	NaN	NaN	Cluster_4364	582.509	14.5395	[M+NH4]+	582.509	564.475	C35H64O5	[C35H68NO5]1+	DG(32:2)	[M+NH4]+	582.509	564.475	C35H64O5	C35H68NO5	DG(32:2) [M+NH4]+	[M+NH4]+	582.509	564.475	C35H64O5	C35H68NO5	DG(32:2) [M+NH4]+	FALSE	DG(32:2)	0.00225367	0.433998
Cluster_1205	1116.68	1483.63	1579.92	1437.85	789.769	1004.16	2151.34	2105.12	2414.82	2549.68	1388.58	1519.18	2039.63	2024.85	897.831	871.016	822.563	567.766	2605.32	2426.32	5382.79	4578.95	2475.8	2420.8	Cluster_1205	580.493	14.425	[M+NH4]+	580.494	562.46	C35H62O5	[C35H66NO5]1+	DG(32:3)	[M+NH4]+	580.494	562.46	C35H62O5	C35H66NO5	DG(32:3) [M+NH4]+	[M+NH4]+	580.494	562.46	C35H62O5	C35H66NO5	DG(32:3) [M+NH4]+	FALSE	DG(32:3)	0.0356508	0.543035
Cluster_1215	11428.5	11704.2	9980.39	10773.3	14983.2	15148.6	9150.39	9345.06	8718.7	9057.01	7300.11	7682.25	16691.7	17456.3	19995.2	19760.9	17068.4	16666.5	3608.24	3846.62	2126.64	2599.92	4521.85	5090.1	Cluster_1215	584.526	15.5499	[M+NH4]+	584.525	566.491	C35H66O5	[C35H70NO5]1+	DG(32:1)	[M+NH4]+	584.525	566.491	C35H66O5	C35H70NO5	DG(32:1) [M+NH4]+	[M+NH4]+	584.525	566.491	C35H66O5	C35H70NO5	DG(32:1) [M+NH4]+	TRUE	DG(32:1)	1.20351e-07	2.10292
Cluster_1270	785.209	854.012	909.413	979.064	1226.13	1515.34	793.961	710.549	939.162	761.865	804.755	777.895	1186.65	1132.28	1215.47	1758.52	822.961	926.269	NaN	NaN	NaN	NaN	NaN	NaN	Cluster_1270	600.556	16.7737	[M+NH4]+	600.556	582.522	C36H70O5	[C36H74NO5]1+	DG(33:0)	[M+NH4]+	600.556	582.522	C36H70O5	C36H74NO5	DG(33:0) [M+NH4]+	[M+NH4]+_[M+H]+	600.556148_600.55615	582.522325_599.548874	C36H70O5_C36H73NO5	C36H74NO5	DG(33:0) [M+NH4]+_Cer(t36:0(OH)) [M+H]+	FALSE	DG(33:0)	0.0182797	1.43312
Cluster_1272	3086.08	3242.19	2375.02	2722.01	4300.2	3320.46	5176.27	5194.61	5260.32	5644.01	5711.73	5514.25	4242.5	3806.73	5221.37	5034.92	4104.57	4614.33	3676.03	4243.21	2571.86	2865.41	4656.65	5042.54	Cluster_1272	600.557	17.4497	[M+NH4]+	600.556	582.522	C36H70O5	[C36H74NO5]1+	DG(33:0)	[M+NH4]+	600.556	582.522	C36H70O5	C36H74NO5	DG(33:0) [M+NH4]+	[M+NH4]+_[M+H]+	600.556148_600.55615	582.522325_599.548874	C36H70O5_C36H73NO5	C36H74NO5	DG(33:0) [M+NH4]+_Cer(t36:0(OH)) [M+H]+	TRUE	DG(33:0)	0.0109097	0.826959
Cluster_4400	186.893	NaN	600.859	490.876	NaN	484.852	NaN	NaN	NaN	NaN	675.038	NaN	232.073	304.282	363.755	161.697	388.139	NaN	616.473	NaN	347.991	774.582	604.093	1181.45	Cluster_4400	600.555	18.4427	[M+NH4]+	600.556	582.522	C36H70O5	[C36H74NO5]1+	DG(33:0)	[M+NH4]+	600.556	582.522	C36H70O5	C36H74NO5	DG(33:0) [M+NH4]+	[M+NH4]+_[M+H]+	600.556148_600.55615	582.522325_599.548874	C36H70O5_C36H73NO5	C36H74NO5	DG(33:0) [M+NH4]+_Cer(t36:0(OH)) [M+H]+	FALSE		NaN	NaN
Cluster_0155	NaN	NaN	NaN	NaN	NaN	NaN	NaN	NaN	648.952	646.864	NaN	NaN	1528.94	1403.62	1706.33	2404.3	1763.34	1495.56	NaN	NaN	NaN	NaN	NaN	NaN	Cluster_0155	148.097	12.826																			TRUE		NaN	NaN
Cluster_0156	NaN	NaN	NaN	NaN	NaN	NaN	NaN	NaN	NaN	172.62	851.457	NaN	838.899	572.509	1017.13	1095.14	588.51	568.266	NaN	NaN	NaN	NaN	NaN	NaN	Cluster_0156	148.097	14.2251																			TRUE		NaN	NaN
Cluster_1271	345.553	478.579	400.397	515.963	291.979	292.336	403.565	NaN	185.827	480.111	411.59	134.034	294.294	318.195	333.359	321.393	NaN	668.297	NaN	NaN	268.112	NaN	650.043	532.032	Cluster_1271	600.552	21.2332	[M+NH4]+	600.556	582.522	C36H70O5	[C36H74NO5]1+	DG(33:0)	[M+NH4]+	600.556	582.522	C36H70O5	C36H74NO5	DG(33:0) [M+NH4]+	[M+NH4]+_[M+H]+	600.556148_600.55615	582.522325_599.548874	C36H70O5_C36H73NO5	C36H74NO5	DG(33:0) [M+NH4]+_Cer(t36:0(OH)) [M+H]+	FALSE		0.437862	1.27547
Cluster_1280	4607.18	4229.22	3975.47	3733.91	5513.01	5475.18	6957.05	7148.94	6447.56	6032.56	5701.83	5184.25	5755.73	5764.05	5911.91	5905.86	5991.22	5827.14	1803.89	1539.85	1041.81	819.857	2111.35	1960.73	Cluster_1280	603.497	15.8337	[M+Na]+	603.496	580.507	C36H68O5	[C36H68O5Na]1+	DG(33:1)	[M+Na]+	603.496	580.507	C36H68O5	C36H68O5Na	DG(33:1) [M+Na]+	[M+Na]+	603.496	580.507	C36H68O5	C36H68O5Na	DG(33:1) [M+Na]+	TRUE		0.301976	0.943896
Cluster_4399	NaN	NaN	NaN	NaN	NaN	NaN	NaN	NaN	NaN	NaN	NaN	NaN	NaN	423.932	877.393	875.527	569.681	385.193	NaN	NaN	NaN	NaN	NaN	NaN	Cluster_4399	600.555	17.6509	[M+NH4]+	600.556	582.522	C36H70O5	[C36H74NO5]1+	DG(33:0)	[M+NH4]+	600.556	582.522	C36H70O5	C36H74NO5	DG(33:0) [M+NH4]+	[M+NH4]+_[M+H]+	600.556148_600.55615	582.522325_599.548874	C36H70O5_C36H73NO5	C36H74NO5	DG(33:0) [M+NH4]+_Cer(t36:0(OH)) [M+H]+	FALSE		NaN	NaN
Cluster_1261	4898.22	4268.43	3342.3	3222.23	5900.01	5486.52	2848.3	2406.29	2042.65	2038.13	2263.82	1970.94	6365.39	6468.91	6797.91	6709.57	7136.91	6993.76	3739.83	3291.35	3510.97	3154.42	2942.36	3029.02	Cluster_1261	598.54	16.2165	[M+NH4]+	598.541	580.507	C36H68O5	[C36H72NO5]1+	DG(33:1)	[M+NH4]+	598.54	580.507	C36H68O5	C36H72NO5	DG(33:1) [M+NH4]+	[M+NH4]+	598.54	580.507	C36H68O5	C36H72NO5	DG(33:1) [M+NH4]+	FALSE	DG(33:1)	1.64532e-06	3.00501
Cluster_1275	5048.1	4255.91	3756.74	4008.5	6136.6	6286.19	5123.93	5707.05	5545.89	5489.87	4522.15	4597.48	6367.28	5911.2	6751.91	6435.49	5684.74	5624.32	1625.64	1529.14	1491.67	1460.24	1752.78	2152.52	Cluster_1275	601.481	15.0253	[M+Na]+	601.48	578.491	C36H66O5	[C36H66O5Na]1+	DG(33:2)	[M+Na]+	601.48	578.491	C36H66O5	C36H66O5Na	DG(33:2) [M+Na]+	[M+Na]+	601.48	578.491	C36H66O5	C36H66O5Na	DG(33:2) [M+Na]+	TRUE	DG(33:2)	0.00751346	1.18896
Cluster_0162	5290.59	4973.54	6192.35	5823.08	4570.05	3702.05	62563.2	64431.6	56900.7	57721.3	4456.97	4669.63	64778.4	67706.4	5732.48	5355.81	2800.55	2153.56	11389.4	12041.9	107592	104075	6476.06	6263.05	Cluster_0162	149.058	2.06813													[M+Na]+	149.057	126.068	C7H10O2	C7H10O2Na	FA(7:2) [M+Na]+	TRUE		0.270201	0.378652
Cluster_1276	8508.47	8675.61	6998.27	7385.37	10275.9	9268.79	12424.3	13042.6	10183	10657.8	10440.9	10107.1	14453.6	14663.6	15960.2	15078.5	15663	12963.6	4801.2	5176.07	3799.71	2844.06	5600.12	6257.82	Cluster_1276	601.481	15.2699	[M+Na]+	601.48	578.491	C36H66O5	[C36H66O5Na]1+	DG(33:2)	[M+Na]+	601.48	578.491	C36H66O5	C36H66O5Na	DG(33:2) [M+Na]+	[M+Na]+	601.48	578.491	C36H66O5	C36H66O5Na	DG(33:2) [M+Na]+	TRUE	DG(33:2)	0.000539719	1.33182
Cluster_0164	NaN	401.183	305.987	470.558	533.328	210.35	466.571	446.756	687.462	936.679	239.186	NaN	195.396	334.085	558.715	522.474	284.502	NaN	NaN	NaN	NaN	NaN	NaN	NaN	Cluster_0164	150.058	1.19954																			FALSE		0.273079	0.700664
Cluster_0166	5653.81	5605.18	7080.09	7463.66	5198.32	5186.21	29858.9	26920.7	36907.8	37398.1	4658.82	4694.21	33452.7	32800.7	5513.86	5131.57	4819	3569.88	13642.4	14343.9	60556	63622.4	10972.2	10087.5	Cluster_0166	151.097	2.9382																			TRUE		0.302744	0.529392
Cluster_1243	1809.46	1308.82	1350.99	1259.44	1973.27	2038.2	3032.04	2673.86	2644.51	2540.21	2288.15	2290.78	2525.82	2418.23	3196.44	2994.11	2411.67	2511.41	578.707	575.761	NaN	NaN	889.132	703.32	Cluster_1243	594.51	14.4005	[M+NH4]+	594.509	576.475	C36H64O5	[C36H68NO5]1+	DG(33:3)	[M+NH4]+	594.509	576.475	C36H64O5	C36H68NO5	DG(33:3) [M+NH4]+	[M+NH4]+_[M+Na]+	594.509198_594.506792	576.475375_571.517574	C36H64O5_C34H69NO5	C36H68NO5_C34H69NO5Na	DG(33:3) [M+NH4]+_Cer(t34:0(OH)) [M+Na]+	FALSE		0.596332	1.03654
Cluster_1264	1883.14	1843.76	1862.45	2063.9	1784.89	2862	3116.51	3198.23	2829.06	2915.55	2754.08	2609.22	2825.73	2786.58	3211.37	3663.64	2815.81	2951.28	1008.13	947.798	309.952	NaN	1132.76	1216.04	Cluster_1264	599.464	14.3976	[M+Na]+	599.465	576.475	C36H64O5	[C36H64O5Na]1+	DG(33:3)	[M+Na]+	599.465	576.475	C36H64O5	C36H64O5Na	DG(33:3) [M+Na]+	[M+Na]+	599.465	576.475	C36H64O5	C36H64O5Na	DG(33:3) [M+Na]+	FALSE		0.432592	1.04512
Cluster_1262	4019.78	3803.04	3177.11	3227.04	5367.64	5095.97	6323.99	6444.58	6908.55	6461.8	6306.94	6211.45	5461.98	5719.86	6710.37	6560.24	5659.57	5544.6	1518.35	1018.55	699.217	708.467	1717.26	1735.84	Cluster_1262	598.541	15.8344	[M+NH4]+	598.541	580.507	C36H68O5	[C36H72NO5]1+	DG(33:1)	[M+NH4]+	598.54	580.507	C36H68O5	C36H72NO5	DG(33:1) [M+NH4]+	[M+NH4]+	598.54	580.507	C36H68O5	C36H72NO5	DG(33:1) [M+NH4]+	TRUE		0.0749312	0.919785
Cluster_1345	2977.58	2959.9	2741.37	3073.63	2630.35	2847.64	2329.08	2088.11	1997.17	1999.28	2435.53	2216.82	2268.54	2489.8	2258.41	2216.85	2328.92	2971.19	3945.71	3380.25	3544.49	3528.63	4147.79	3821.82	Cluster_1345	619.527	17.3482	[M+Na]+	619.527	596.538	C37H72O5	[C37H72O5Na]1+	DG(34:0)	[M+Na]+	619.527	596.538	C37H72O5	C37H72O5Na	DG(34:0) [M+Na]+	[M+Na]+	619.527	596.538	C37H72O5	C37H72O5Na	DG(34:0) [M+Na]+	TRUE		0.0964417	1.10959
Cluster_1250	3439.51	3148.33	2944.59	3037.91	4617.77	4635.66	3972.74	4278.16	4017.09	4044.3	3186.65	3446.23	4128.22	4520.82	5189.12	4572.27	4068.57	4073.13	1377.79	1183.06	678.481	598.531	1066.43	1420.47	Cluster_1250	596.525	15.0262	[M+NH4]+	596.525	578.491	C36H66O5	[C36H70NO5]1+	DG(33:2)	[M+NH4]+	596.525	578.491	C36H66O5	C36H70NO5	DG(33:2) [M+NH4]+	[M+NH4]+	596.525	578.491	C36H66O5	C36H70NO5	DG(33:2) [M+NH4]+	TRUE	DG(33:2)	0.0353019	1.15869
Cluster_1334	14487.3	13860.9	12170.8	13253.9	16830.1	16522.9	14739.7	14906.6	12581.6	12574.9	12725.5	11966.8	15783.7	15731.6	17452.9	18023.2	16321.2	17543.3	6957.15	6563.4	5172.87	6103.7	7053.23	7977.43	Cluster_1334	617.513	16.487	[M+Na]+	617.512	594.522	C37H70O5	[C37H70O5Na]1+	DG(34:1)	[M+Na]+	617.512	594.522	C37H70O5	C37H70O5Na	DG(34:1) [M+Na]+	[M+Na]+	617.512	594.522	C37H70O5	C37H70O5Na	DG(34:1) [M+Na]+	TRUE	DG(34:1)	0.000545104	1.27144
Cluster_1251	6229.07	6715.16	5394.3	5821.28	8753.3	7484.22	10383.3	10666.6	8741.52	9825.37	7519.42	8192.83	13058.9	11894.3	14329	13181.9	11808.7	11698.5	2990.11	4177.44	2525.13	2423.01	4562.68	4837.31	Cluster_1251	596.526	15.2663	[M+NH4]+	596.525	578.491	C36H66O5	[C36H70NO5]1+	DG(33:2)	[M+NH4]+	596.525	578.491	C36H66O5	C36H70NO5	DG(33:2) [M+NH4]+	[M+NH4]+	596.525	578.491	C36H66O5	C36H70NO5	DG(33:2) [M+NH4]+	TRUE	DG(33:2)	0.00119425	1.38031
Cluster_1319	2583.17	2582.52	2578.61	2659.37	2789.84	2302.88	1874.32	2067.89	1752.61	1855.73	2548.14	2702.89	2231.84	2286.14	2619.06	2633.31	2070.64	2720.87	4217.3	3564.45	3565.97	3583.55	3975.75	3929.16	Cluster_1319	614.572	17.3492	[M+NH4]+	614.572	596.538	C37H72O5	[C37H76NO5]1+	DG(34:0)	[M+NH4]+	614.572	596.538	C37H72O5	C37H76NO5	DG(34:0) [M+NH4]+	[M+NH4]+	614.572	596.538	C37H72O5	C37H76NO5	DG(34:0) [M+NH4]+	TRUE		0.148083	1.14754
Cluster_1309	14054.2	14795.7	11823.6	11988.2	18119.2	17736	14153.2	15350	14561.1	14702.3	13985.4	13681.6	16630.5	17184.3	21172.5	21482.4	18940.6	18589.8	7009.85	6607.11	5103.46	5109.73	7377.14	7857.27	Cluster_1309	612.557	16.4902	[M+NH4]+	612.556	594.522	C37H70O5	[C37H74NO5]1+	DG(34:1)	[M+NH4]+	612.556	594.522	C37H70O5	C37H74NO5	DG(34:1) [M+NH4]+	[M+NH4]+	612.556	594.522	C37H70O5	C37H74NO5	DG(34:1) [M+NH4]+	TRUE	DG(34:1)	0.000763558	1.31382
Cluster_1322	53666.4	56816.7	50789.7	51667	62784.9	65664.6	37568.1	37796.5	32585.5	32970.5	31508.6	30894.1	70574.5	74702.2	74263.5	69587.7	71174	72422	32591.7	31258.8	22101	22359.2	35429.1	34042.6	Cluster_1322	615.499	15.9522	[M+Na]+	615.496	592.507	C37H68O5	[C37H68O5Na]1+	DG(34:2)	[M+Na]+	615.496	592.507	C37H68O5	C37H68O5Na	DG(34:2) [M+Na]+	[M+Na]+	615.496	592.507	C37H68O5	C37H68O5Na	DG(34:2) [M+Na]+	TRUE	DG(34:2)	9.2913e-07	2.13448
Cluster_1288	1059.11	837.587	754.296	700.452	1231.87	1073.34	4629.98	4431.76	4122.61	4399.35	3349.78	3485.5	1605.5	1608.71	1964.11	2041.8	1682.6	1477.89	273.723	NaN	NaN	NaN	1072.53	1199.29	Cluster_1288	608.525	14.7124	[M+NH4]+	608.525	590.491	C37H66O5	[C37H70NO5]1+	DG(34:3)	[M+NH4]+	608.525	590.491	C37H66O5	C37H70NO5	DG(34:3) [M+NH4]+	[M+NH4]+	608.525	590.491	C37H66O5	C37H70NO5	DG(34:3) [M+NH4]+	FALSE	DG(34:3)	5.33301e-07	0.425417
Cluster_1296	2228.31	1658.31	1140.04	1626.69	2550.43	2270.37	10707.8	10453.1	10333	9417.08	9237.59	10029.6	3516.24	3595	4659.71	4799.5	3772.28	3818.84	1512.56	1468.88	727.606	690.799	2152.8	2397.78	Cluster_1296	610.541	15.5297	[M+NH4]+	610.541	592.507	C37H68O5	[C37H72NO5]1+	DG(34:2)	[M+NH4]+	610.54	592.507	C37H68O5	C37H72NO5	DG(34:2) [M+NH4]+	[M+NH4]+	610.54	592.507	C37H68O5	C37H72NO5	DG(34:2) [M+NH4]+	TRUE	DG(34:2)	1.41914e-06	0.399016
Cluster_0179	3473.44	4149.61	3692.64	3985.79	2440.74	2524.66	27919.3	27026.1	23379.4	24517.8	5420.65	4607.02	59019.5	54763.5	2241.54	2901.61	6304.82	5835.13	63591.4	65701.4	68913.9	67639.9	6460.57	5912.22	Cluster_0179	167.035	11.1851																			TRUE		0.536407	0.644397
Cluster_1311	2158.47	2041.92	1811.55	2171.47	2762.85	3195.06	3147.4	2324.97	2649.77	2895.09	2191.48	2250.49	3153.64	3456.58	3905.86	3860.68	3473.54	3287.63	1232.62	1521.11	514.75	NaN	1485.96	1318.83	Cluster_1311	613.48	15.1314	[M+Na]+	613.48	590.491	C37H66O5	[C37H66O5Na]1+	DG(34:3)	[M+Na]+	613.48	590.491	C37H66O5	C37H66O5Na	DG(34:3) [M+Na]+	[M+Na]+	613.48	590.491	C37H66O5	C37H66O5Na	DG(34:3) [M+Na]+	FALSE	DG(34:3)	0.00179328	1.37575
Cluster_1312	969.407	1201.74	822.91	1001.95	1357.18	1444.35	4113.88	3610.38	3087.84	3395.49	2732.78	3109.62	1552.34	1743.21	2095.94	2031.71	1669.82	1789.96	NaN	NaN	NaN	NaN	683.899	801.613	Cluster_1312	613.481	14.7101	[M+Na]+	613.48	590.491	C37H66O5	[C37H66O5Na]1+	DG(34:3)	[M+Na]+	613.48	590.491	C37H66O5	C37H66O5Na	DG(34:3) [M+Na]+	[M+Na]+	613.48	590.491	C37H66O5	C37H66O5Na	DG(34:3) [M+Na]+	FALSE	DG(34:3)	1.30439e-05	0.54438
Cluster_1286	573.785	472.999	293.024	309.222	694.809	608.815	1168.72	1369.09	1366.59	1578.16	1173.11	1301.67	959.81	757.946	996.127	1106.45	812.291	860.87	NaN	NaN	NaN	NaN	NaN	NaN	Cluster_1286	606.509	14.0754	[M+NH4]+	606.509	588.475	C37H64O5	[C37H68NO5]1+	DG(34:4)	[M+NH4]+	606.509	588.475	C37H64O5	C37H68NO5	DG(34:4) [M+NH4]+	[M+NH4]+	606.509	588.475	C37H64O5	C37H68NO5	DG(34:4) [M+NH4]+	FALSE	DG(34:4)	0.000550168	0.688374
Cluster_1303	582.647	727.469	336.414	504.492	976.37	1176.34	2089.36	1918.94	1362.01	1705.82	1670.88	1725.45	1247.08	1398.87	1447.06	1683.85	1481.69	1102.88	NaN	NaN	NaN	NaN	NaN	484.253	Cluster_1303	611.465	14.0802	[M+Na]+	611.465	588.475	C37H64O5	[C37H64O5Na]1+	DG(34:4)	[M+Na]+	611.465	588.475	C37H64O5	C37H64O5Na	DG(34:4) [M+Na]+	[M+Na]+	611.465	588.475	C37H64O5	C37H64O5Na	DG(34:4) [M+Na]+	FALSE	DG(34:4)	0.0231947	0.798212
Cluster_1282	1574.7	1651.57	1307.78	1310.86	2215.19	2024.4	1196.21	1140.36	1439.34	1298.91	977.483	933.75	2012.45	1897.15	2366.58	2306.17	1744.06	1951.02	NaN	NaN	NaN	NaN	NaN	NaN	Cluster_1282	604.493	13.556	[M+NH4]+	604.494	586.46	C37H62O5	[C37H66NO5]1+	DG(34:5)	[M+NH4]+	604.494	586.46	C37H62O5	C37H66NO5	DG(34:5) [M+NH4]+	[M+NH4]+	604.494	586.46	C37H62O5	C37H66NO5	DG(34:5) [M+NH4]+	FALSE	DG(34:5)	7.1512e-05	1.76721
Cluster_0186	1683.97	1846.11	2454.63	2169.74	1142.28	1479.05	10246.1	10091	11149.9	10567.9	1405.5	1783.7	9648.64	10820.7	1829.05	1925.27	1214.15	1393.37	3662.91	4080.95	17959.9	17284.5	2818.3	3096.68	Cluster_0186	171.139	3.6071																			TRUE		0.279463	0.52257
Cluster_1292	2911.23	2774.29	2789.05	2730.54	4263.63	3860.26	2277.66	2432.03	1718.43	2281.07	2041.24	2139.71	3337.07	3603.01	3610.47	3325.54	2908.08	2977.13	873.204	966.215	NaN	838.182	1468.55	901.094	Cluster_1292	609.449	13.5562	[M+Na]+	609.449	586.46	C37H62O5	[C37H62O5Na]1+	DG(34:5)	[M+Na]+	609.449	586.46	C37H62O5	C37H62O5Na	DG(34:5) [M+Na]+	[M+Na]+	609.449	586.46	C37H62O5	C37H62O5Na	DG(34:5) [M+Na]+	FALSE	DG(34:5)	6.17649e-05	1.53691
Cluster_1297	6649.07	5789.42	5572.28	5776.99	8581.98	8240.88	4567.71	4984.19	5198.02	5386.4	4459.1	4060.42	7157.79	7457.94	8601.46	8538.5	7241.14	7075.36	2639.87	2593.05	1717.69	2121.49	2995.64	3226.69	Cluster_1297	610.541	15.7227	[M+NH4]+	610.541	592.507	C37H68O5	[C37H72NO5]1+	DG(34:2)	[M+NH4]+	610.54	592.507	C37H68O5	C37H72NO5	DG(34:2) [M+NH4]+	[M+NH4]+	610.54	592.507	C37H68O5	C37H72NO5	DG(34:2) [M+NH4]+	TRUE	DG(34:2)	9.19762e-06	1.60982
Cluster_1298	64298.7	64774.3	56967.4	58760.7	84549	82566.2	38028	40544.4	36925.1	37199.8	33016.8	31331.7	100223	106900	117343	115163	104403	98699.9	30291.3	30744.6	21558.6	21764.7	35057.2	35408.7	Cluster_1298	610.543	15.9475	[M+NH4]+	610.541	592.507	C37H68O5	[C37H72NO5]1+	DG(34:2)	[M+NH4]+	610.54	592.507	C37H68O5	C37H72NO5	DG(34:2) [M+NH4]+	[M+NH4]+	610.54	592.507	C37H68O5	C37H72NO5	DG(34:2) [M+NH4]+	TRUE	DG(34:2)	2.31377e-09	2.96612
Cluster_1409	2853.3	2866.93	2447.44	2785.43	3793.01	3941.68	8839.89	7870.77	6757.57	6284.98	7328.99	7768.35	3427.3	4042.65	4053.12	3968	3550.21	3783.69	2055.95	1870.36	1451.72	1185.62	1647.47	2637.21	Cluster_1409	631.529	16.7387	[M+Na]+	631.527	608.538	C38H72O5	[C38H72O5Na]1+	DG(35:1)	[M+Na]+	631.527	608.538	C38H72O5	C38H72O5Na	DG(35:1) [M+Na]+	[M+Na]+	631.527	608.538	C38H72O5	C38H72O5Na	DG(35:1) [M+Na]+	TRUE	DG(35:1)	2.28008e-06	0.51094
Cluster_0192	14086.2	14215.5	15775.7	14523.9	11858.6	11933.9	23722.5	23941.4	21608.8	20953.6	9700.54	8913.57	26262.3	25727.7	10441.4	9889.48	6619.7	7141.64	18737.5	16143.6	30002.6	29062.2	11390.8	12278.3	Cluster_0192	172.116	5.86308																			TRUE		0.334877	0.727571
Cluster_1289	1536.5	1826.97	1275.44	1802.15	2530.78	2547.56	2476.64	2814.09	2085.92	2057.76	2271.03	1610.4	3072.98	2919.17	3139.78	3669.46	3029.16	2533.87	945.106	967.732	NaN	439.483	925.219	1051.22	Cluster_1289	608.525	15.1309	[M+NH4]+	608.525	590.491	C37H66O5	[C37H70NO5]1+	DG(34:3)	[M+NH4]+	608.525	590.491	C37H66O5	C37H70NO5	DG(34:3) [M+NH4]+	[M+NH4]+	608.525	590.491	C37H66O5	C37H70NO5	DG(34:3) [M+NH4]+	FALSE	DG(34:3)	0.00634369	1.39122
Cluster_1396	1134.68	1000.12	771.031	1226.87	1188.68	1329.08	1592.97	1674.38	1529.39	1698.57	1703.91	1629.2	1367.71	1297.47	1989.98	2162.21	1626.99	1605.67	1292.72	1261.97	315.236	440.159	1131.75	1273.6	Cluster_1396	628.588	18.2242	[M+NH4]+	628.587	610.554	C38H74O5	[C38H78NO5]1+	DG(35:0)	[M+NH4]+	628.587	610.554	C38H74O5	C38H78NO5	DG(35:0) [M+NH4]+	[M+NH4]+_[M+H]+	628.587448_628.58745	610.553625_627.580174	C38H74O5_C38H77NO5	C38H78NO5	DG(35:0) [M+NH4]+_Cer(t38:0(OH)) [M+H]+	FALSE		0.944972	1.00608
Cluster_0195	2039.71	629.632	244.602	NaN	1297.82	1115.7	2026.44	1699.35	1927.4	1485.2	532.946	585.141	1385.06	1340.17	2568.76	1871.92	2058.76	995.24	1062.97	805.021	563.385	27.8654	561.816	856.239	Cluster_0195	172.116	2.18454																			TRUE		0.327129	1.3461
Cluster_1398	2322.09	2898.34	2107.28	2192.43	3242.85	3432.9	5485.24	5916.09	5395.81	5251.25	4814.45	4685.09	3293.11	2942.04	3238.8	3476.82	2765.39	2865.45	1654.01	1421.61	971.878	1123.52	1966.03	1450.35	Cluster_1398	629.512	16.0225	[M+Na]+	629.512	606.522	C38H70O5	[C38H70O5Na]1+	DG(35:2)	[M+Na]+	629.512	606.522	C38H70O5	C38H70O5Na	DG(35:2) [M+Na]+	[M+Na]+	629.512	606.522	C38H70O5	C38H70O5Na	DG(35:2) [M+Na]+	TRUE	DG(35:2)	1.13533e-06	0.588834
Cluster_4486	615.509	758.296	NaN	NaN	748.832	1176.17	459.476	608.068	390.126	442.02	NaN	NaN	1229.6	919.251	1314.46	1277.83	1448.53	1614.94	NaN	NaN	NaN	NaN	NaN	NaN	Cluster_4486	629.511	16.3049	[M+Na]+	629.512	606.522	C38H70O5	[C38H70O5Na]1+	DG(35:2)	[M+Na]+	629.512	606.522	C38H70O5	C38H70O5Na	DG(35:2) [M+Na]+	[M+Na]+	629.512	606.522	C38H70O5	C38H70O5Na	DG(35:2) [M+Na]+	FALSE	DG(35:2)	9.68902e-05	2.73654
Cluster_0198	22770.8	25342.7	21867.8	22029.3	18406.6	18833.8	39521.6	38865.3	33377.9	36521.4	18192.8	19425.1	34885.1	36253.8	16732.9	15453.9	10944.1	12481.9	24144.3	29766.4	49007.8	55043.8	19453	22083.2	Cluster_0198	172.117	6.45049																			TRUE		0.112874	0.638116
Cluster_1399	15203.9	15654	12745.7	14648.9	18177.2	17025.7	21724.2	22753	17749.7	17382.6	16266.5	17048.6	20625.4	19191.1	19242.1	19637	21267.6	20542.4	9531.49	10130.2	6263.63	5965.16	10622.1	10569.1	Cluster_1399	629.513	16.1595	[M+Na]+	629.512	606.522	C38H70O5	[C38H70O5Na]1+	DG(35:2)	[M+Na]+	629.512	606.522	C38H70O5	C38H70O5Na	DG(35:2) [M+Na]+	[M+Na]+	629.512	606.522	C38H70O5	C38H70O5Na	DG(35:2) [M+Na]+	TRUE		0.268742	1.0752
Cluster_1393	889.522	820.708	1128.5	1125.01	654.8	532.32	432.414	251.31	899.86	342.493	855.704	1020.56	531.479	612.115	663.018	1060.11	624.237	711.042	720.905	876.531	NaN	781.522	640.429	869.364	Cluster_1393	628.583	21.228	[M+NH4]+	628.587	610.554	C38H74O5	[C38H78NO5]1+	DG(35:0)	[M+NH4]+	628.587	610.554	C38H74O5	C38H78NO5	DG(35:0) [M+NH4]+	[M+NH4]+_[M+H]+	628.587448_628.58745	610.553625_627.580174	C38H74O5_C38H77NO5	C38H78NO5	DG(35:0) [M+NH4]+_Cer(t38:0(OH)) [M+H]+	FALSE		0.449257	1.23043
Cluster_1387	904.558	1013.32	932.562	940.066	1341.29	1689.87	714.883	1091.6	756.097	747.423	562.347	909.478	1304.21	1585.3	1780.81	1492.09	1798.08	1491.74	NaN	NaN	NaN	NaN	NaN	NaN	Cluster_1387	627.496	15.2401	[M+Na]+	627.496	604.507	C38H68O5	[C38H68O5Na]1+	DG(35:3)	[M+Na]+	627.496	604.507	C38H68O5	C38H68O5Na	DG(35:3) [M+Na]+	[M+Na]+	627.496	604.507	C38H68O5	C38H68O5Na	DG(35:3) [M+Na]+	FALSE	DG(35:3)	0.000190305	2.00689
Cluster_1388	25230.8	22590.6	21574.9	22635.1	28726.7	27039.7	23882.3	23830.5	22518.2	21428.2	20672.6	19726.4	27630.9	27282.3	29158.7	29248.6	27360.8	28991.5	14753.4	15590.5	11867.9	11786.6	16955.3	14665.1	Cluster_1388	627.497	15.4362	[M+Na]+	627.496	604.507	C38H68O5	[C38H68O5Na]1+	DG(35:3)	[M+Na]+	627.496	604.507	C38H68O5	C38H68O5Na	DG(35:3) [M+Na]+	[M+Na]+	627.496	604.507	C38H68O5	C38H68O5Na	DG(35:3) [M+Na]+	TRUE	DG(35:3)	0.000183739	1.28745
Cluster_1348	1382.44	1240.34	1292.38	1317.7	2188.27	2121.19	1244.16	881.403	1224.53	968.168	834.572	1096.1	1700.71	1862.36	1982.2	2158.67	1927.85	1768.18	NaN	NaN	NaN	NaN	NaN	NaN	Cluster_1348	620.525	14.4856	[M+NH4]+	620.525	602.491	C38H66O5	[C38H70NO5]1+	DG(35:4)	[M+NH4]+	620.525	602.491	C38H66O5	C38H70NO5	DG(35:4) [M+NH4]+	[M+NH4]+	620.525	602.491	C38H66O5	C38H70NO5	DG(35:4) [M+NH4]+	FALSE	DG(35:4)	7.26876e-05	1.84031
Cluster_1350	4029.56	4295.41	3816.35	3572	5479.56	5548.83	5365.38	5200.24	4126.02	4399.06	3821.09	3894.3	7223.45	6882.95	7474.44	7817.34	6569.52	6936.54	2491.54	2597.13	1275.75	1567.5	2734.32	3256.51	Cluster_1350	620.525	14.8229	[M+NH4]+	620.525	602.491	C38H66O5	[C38H70NO5]1+	DG(35:4)	[M+NH4]+	620.525	602.491	C38H66O5	C38H70NO5	DG(35:4) [M+NH4]+	[M+NH4]+	620.525	602.491	C38H66O5	C38H70NO5	DG(35:4) [M+NH4]+	TRUE	DG(35:4)	0.000176389	1.61232
Cluster_1378	2357.5	2329.94	1910.5	2208.26	2865.35	2840.2	1698.5	1602.78	1496	1286.69	1327.56	1475.9	2395.89	2961.19	3151.52	3053.85	2469.71	2997.23	NaN	NaN	NaN	NaN	NaN	NaN	Cluster_1378	625.48	14.4873	[M+Na]+	625.48	602.491	C38H66O5	[C38H66O5Na]1+	DG(35:4)	[M+Na]+	625.48	602.491	C38H66O5	C38H66O5Na	DG(35:4) [M+Na]+	[M+Na]+	625.48	602.491	C38H66O5	C38H66O5Na	DG(35:4) [M+Na]+	FALSE	DG(35:4)	1.66177e-06	1.91441
Cluster_1380	3956.4	3836.1	3927.92	3301.27	5770.42	5859.86	5064.76	4885.9	3545.3	3873.95	3622.91	3857.34	6106.76	6118.75	7990.73	7910.13	6911.48	6266.74	1943.7	2333.91	1616.8	1476.77	2211.05	2527.54	Cluster_1380	625.48	14.8243	[M+Na]+	625.48	602.491	C38H66O5	[C38H66O5Na]1+	DG(35:4)	[M+Na]+	625.48	602.491	C38H66O5	C38H66O5Na	DG(35:4) [M+Na]+	[M+Na]+	625.48	602.491	C38H66O5	C38H66O5Na	DG(35:4) [M+Na]+	TRUE	DG(35:4)	0.00010518	1.66802
Cluster_1349	2037.73	1895.66	1324.9	1454.9	2677.94	2452.76	2904.68	3233.93	2829.68	3201.72	2561.91	2374.67	2826.19	3059.07	2991.87	3234.83	2678.72	2817.36	NaN	1123.84	NaN	NaN	1262.72	1268.6	Cluster_1349	620.525	14.6618	[M+NH4]+	620.525	602.491	C38H66O5	[C38H70NO5]1+	DG(35:4)	[M+NH4]+	620.525	602.491	C38H66O5	C38H70NO5	DG(35:4) [M+NH4]+	[M+NH4]+	620.525	602.491	C38H66O5	C38H70NO5	DG(35:4) [M+NH4]+	TRUE		0.577601	1.03365
Cluster_0208	570.766	NaN	2008.19	810.21	384.882	144.46	464.706	384.708	440.248	134.395	608.258	505.412	NaN	419.343	297.102	NaN	NaN	NaN	NaN	689.848	789.42	775.732	379.515	NaN	Cluster_0208	173.119	7.67472																			FALSE		NaN	NaN
Cluster_0209	NaN	NaN	NaN	NaN	NaN	NaN	16325.7	16213.9	10642.3	10861.7	NaN	NaN	31918.3	30117	NaN	NaN	NaN	NaN	4563.85	4697.48	37921.1	36501.6	222.338	NaN	Cluster_0209	174.128	3.53572																			TRUE		NaN	NaN
Cluster_1379	2004.26	2215.55	2076.85	1799.77	2765.98	3353.19	3933.62	3469.25	3447.74	3330.4	3093.99	2719.89	3326.88	3472.19	3644.28	3786.97	3024.01	3490.5	1475.27	1609.16	1413.8	796.195	1206.87	1591.48	Cluster_1379	625.48	14.6589	[M+Na]+	625.48	602.491	C38H66O5	[C38H66O5Na]1+	DG(35:4)	[M+Na]+	625.48	602.491	C38H66O5	C38H66O5Na	DG(35:4) [M+Na]+	[M+Na]+	625.48	602.491	C38H66O5	C38H66O5Na	DG(35:4) [M+Na]+	FALSE		0.515191	1.04147
Cluster_1340	7851.51	7430.97	6593.28	6950.99	10219.1	9912.67	8146.01	7791.01	7732.74	7097.88	6649.32	6081.22	10657.1	10173.5	9754.59	9960.93	8771.89	8803.21	2240.02	2641.4	1704.44	1698.86	2657.47	2585.52	Cluster_1340	618.51	13.9853	[M+NH4]+	618.509	600.475	C38H64O5	[C38H68NO5]1+	DG(35:5)	[M+NH4]+	618.509	600.475	C38H64O5	C38H68NO5	DG(35:5) [M+NH4]+	[M+NH4]+	618.509	600.475	C38H64O5	C38H68NO5	DG(35:5) [M+NH4]+	TRUE	DG(35:5)	0.000518662	1.33946
Cluster_1364	12858.7	12119.7	11472.5	11811.3	14984.2	14691.4	11122.5	12890.3	10398.8	10816.8	10347.7	10343.3	14332.6	12548.8	14066	12717.3	12561.2	11932.5	4784.92	4560.84	3215.02	3137.93	4928.65	4625.75	Cluster_1364	623.465	13.9818	[M+Na]+	623.465	600.475	C38H64O5	[C38H64O5Na]1+	DG(35:5)	[M+Na]+	623.465	600.475	C38H64O5	C38H64O5Na	DG(35:5) [M+Na]+	[M+Na]+	623.465	600.475	C38H64O5	C38H64O5Na	DG(35:5) [M+Na]+	TRUE	DG(35:5)	0.00387708	1.18677
Cluster_4479	NaN	85.4227	230.266	210.192	7.9005	152.087	64.7553	NaN	NaN	NaN	614.658	527.103	NaN	NaN	319.21	385.419	193.416	NaN	NaN	NaN	NaN	NaN	NaN	NaN	Cluster_4479	628.587	17.5835	[M+NH4]+	628.587	610.554	C38H74O5	[C38H78NO5]1+	DG(35:0)	[M+NH4]+	628.587	610.554	C38H74O5	C38H78NO5	DG(35:0) [M+NH4]+	[M+NH4]+_[M+H]+	628.587448_628.58745	610.553625_627.580174	C38H74O5_C38H77NO5	C38H78NO5	DG(35:0) [M+NH4]+_Cer(t38:0(OH)) [M+H]+	FALSE		0.960057	1.04288
Cluster_1384	9702.36	9816.45	8807.36	8593.12	13074.3	13200.4	4681.7	4330.78	4747.43	5530.36	4923.3	5221.39	10168.4	11866.3	14492.7	14493.9	11707.1	11415	3753.36	3530.58	1914.14	2038.63	3646.35	4526.16	Cluster_1384	626.575	17.0964	[M+NH4]+	626.572	608.538	C38H72O5	[C38H76NO5]1+	DG(35:1)	[M+NH4]+	626.572	608.538	C38H72O5	C38H76NO5	DG(35:1) [M+NH4]+	[M+NH4]+	626.572	608.538	C38H72O5	C38H76NO5	DG(35:1) [M+NH4]+	TRUE	DG(35:1)	5.89243e-07	2.50573
Cluster_1488	2246.3	2554.92	3286.96	2186.91	2370.51	1871.05	1918.51	2262.99	1755.84	1629.57	2845.7	2825.13	1749.23	2095.07	2329.94	2463.1	1612.4	2379.71	4498.75	3679.18	3248.65	3052.85	4021.64	4702.1	Cluster_1488	647.558	18.1004	[M+Na]+	647.558	624.569	C39H76O5	[C39H76O5Na]1+	DG(36:0)	[M+Na]+	647.558	624.569	C39H76O5	C39H76O5Na	DG(36:0) [M+Na]+	[M+Na]+	647.558	624.569	C39H76O5	C39H76O5Na	DG(36:0) [M+Na]+	FALSE		0.776068	0.965102
Cluster_1369	1603.91	1789.66	1460.82	1734.83	2481.32	2389.06	4414.27	4205.31	4384.57	3922.83	3500.81	3702.08	2332.64	1943.51	2207.68	1894.11	1678	1743.36	1238.88	1132.55	NaN	NaN	899.939	906.058	Cluster_1369	624.557	16.0102	[M+NH4]+	624.556	606.522	C38H70O5	[C38H74NO5]1+	DG(35:2)	[M+NH4]+	624.556	606.522	C38H70O5	C38H74NO5	DG(35:2) [M+NH4]+	[M+NH4]+	624.556	606.522	C38H70O5	C38H74NO5	DG(35:2) [M+NH4]+	TRUE	DG(35:2)	1.39146e-06	0.487371
Cluster_1480	10113.8	10423.4	7994.13	8439.8	12900.3	13868.3	11620.3	11587.2	11266.3	11597.4	10408.9	10451.7	12066.6	13082.3	13589.1	13356.9	12657.2	12256.7	5317.87	5192.72	3799.95	3504.42	6679.92	5976.23	Cluster_1480	645.544	17.3117	[M+Na]+	645.543	622.554	C39H74O5	[C39H74O5Na]1+	DG(36:1)	[M+Na]+	645.543	622.554	C39H74O5	C39H74O5Na	DG(36:1) [M+Na]+	[M+Na]+	645.543	622.554	C39H74O5	C39H74O5Na	DG(36:1) [M+Na]+	TRUE	DG(36:1)	0.000683267	1.15077
Cluster_1370	32150.1	30335.4	27682.4	27261.5	39790.8	38704.1	45138.5	46014.9	41458.5	40690.6	34826.9	33561.2	48328.1	47926.3	46994.9	50349.2	48750.1	49071.5	18804.5	18328.5	12191.8	11577.7	20669.6	21202.6	Cluster_1370	624.558	16.1916	[M+NH4]+	624.556	606.522	C38H70O5	[C38H74NO5]1+	DG(35:2)	[M+NH4]+	624.556	606.522	C38H70O5	C38H74NO5	DG(35:2) [M+NH4]+	[M+NH4]+	624.556	606.522	C38H70O5	C38H74NO5	DG(35:2) [M+NH4]+	TRUE	DG(35:2)	0.0144588	1.214
Cluster_1359	21548	20611.5	18796.7	19561.5	27764.7	26792.8	22733.8	22224.7	21421.9	23086.6	18633.8	18371.5	28587.5	29022.5	32114.7	31862.5	27765.6	26326	11240.6	12012	8651.85	8976.31	13192.7	13230.7	Cluster_1359	622.542	15.4386	[M+NH4]+	622.541	604.507	C38H68O5	[C38H72NO5]1+	DG(35:3)	[M+NH4]+	622.54	604.507	C38H68O5	C38H72NO5	DG(35:3) [M+NH4]+	[M+NH4]+_[M+Na]+	622.540498_622.538092	604.506675_599.548874	C38H68O5_C36H73NO5	C38H72NO5_C36H73NO5Na	DG(35:3) [M+NH4]+_Cer(t36:0(OH)) [M+Na]+	TRUE	DG(35:3)	0.000111614	1.39135
Cluster_1459	2981.97	2756.99	2720.48	2216.88	4430.7	4048.48	9813.75	9824.61	13879.3	13756.7	9434.09	9461.93	6140.32	5669.41	8066.18	8125.41	6913.71	6462.07	2627.14	2843.7	1598.88	2044.65	3114.68	3514.41	Cluster_1459	642.604	16.3472	[M+NH4]+	642.603	624.569	C39H76O5	[C39H80NO5]1+	DG(36:0)	[M+NH4]+	642.603	624.569	C39H76O5	C39H80NO5	DG(36:0) [M+NH4]+	[M+NH4]+	642.603	624.569	C39H76O5	C39H80NO5	DG(36:0) [M+NH4]+	TRUE	DG(36:0)	0.000877521	0.629171
Cluster_1469	5138.14	4823.52	4344.46	4840.18	6390.81	6139.71	4186.65	4333.94	3444.14	3582.5	3826.76	3486.85	5194.96	5313.6	5273.17	5245.1	5482	5813.19	1594.59	1810.78	1432.97	1485.65	2314.43	1622.13	Cluster_1469	643.527	16.6487	[M+Na]+	643.527	620.538	C39H72O5	[C39H72O5Na]1+	DG(36:2)	[M+Na]+	643.527	620.538	C39H72O5	C39H72O5Na	DG(36:2) [M+Na]+	[M+Na]+	643.527	620.538	C39H72O5	C39H72O5Na	DG(36:2) [M+Na]+	TRUE	DG(36:2)	9.97385e-05	1.41844
Cluster_1470	27090.5	27413.5	25150	23610	32773.3	30692	16623.4	17824.3	14944.9	14613.6	12593.9	12770.5	30498.9	30626.6	31601	31801.8	29324.3	31447.1	12401.5	12062.6	7648.95	7662.78	13840.9	13128.7	Cluster_1470	643.528	16.8334	[M+Na]+	643.527	620.538	C39H72O5	[C39H72O5Na]1+	DG(36:2)	[M+Na]+	643.527	620.538	C39H72O5	C39H72O5Na	DG(36:2) [M+Na]+	[M+Na]+	643.527	620.538	C39H72O5	C39H72O5Na	DG(36:2) [M+Na]+	TRUE	DG(36:2)	2.82581e-05	2.08929
Cluster_1461	3191.14	3754.64	4381.29	3107.58	3401.58	2973.98	2070.13	3278.51	3069.45	2514.96	5503.24	4446.56	2284.43	2645.27	3348.58	3748.76	2235.7	4114.38	6203.21	4484.62	4077.4	3616.17	6794.76	7177.68	Cluster_1461	642.603	18.1038	[M+NH4]+	642.603	624.569	C39H76O5	[C39H80NO5]1+	DG(36:0)	[M+NH4]+	642.603	624.569	C39H76O5	C39H80NO5	DG(36:0) [M+NH4]+	[M+NH4]+	642.603	624.569	C39H76O5	C39H80NO5	DG(36:0) [M+NH4]+	TRUE		0.589248	0.903581
Cluster_1454	10266	11288.8	9218.14	10106	15607.9	14580.9	11954.9	11124.4	12040.6	12181.7	12452.4	13160	13314.2	12584.1	16440.4	16589.6	13805.4	12593.1	5691.95	6102.19	3496.34	3632.5	6985.29	7228.41	Cluster_1454	640.589	17.3124	[M+NH4]+	640.587	622.554	C39H74O5	[C39H78NO5]1+	DG(36:1)	[M+NH4]+	640.587	622.554	C39H74O5	C39H78NO5	DG(36:1) [M+NH4]+	[M+NH4]+	640.587	622.554	C39H74O5	C39H78NO5	DG(36:1) [M+NH4]+	TRUE	DG(36:1)	0.0312195	1.16385
Cluster_1455	13107.3	12215.9	11470.1	12201.3	16682.8	16710.2	26008.7	27631.7	25290	25714.5	22509.8	23665.2	17207.4	17380.3	18022.4	18183.1	16449.8	15839	9457.36	8938.97	7755.86	7401.82	9950.44	10976.6	Cluster_1455	641.513	15.6912	[M+Na]+	641.512	618.522	C39H70O5	[C39H70O5Na]1+	DG(36:3)	[M+Na]+	641.512	618.522	C39H70O5	C39H70O5Na	DG(36:3) [M+Na]+	[M+Na]+	641.512	618.522	C39H70O5	C39H70O5Na	DG(36:3) [M+Na]+	TRUE	DG(36:3)	2.41339e-06	0.684175
Cluster_1456	1007.33	1038.06	1334.97	1045.63	1288.44	1594.06	1164.02	877.13	672.991	442.001	570.502	639.018	1648.41	1571.64	1288.84	1402.6	1410.67	1410.17	325.451	NaN	NaN	NaN	NaN	NaN	Cluster_1456	641.511	15.9274	[M+Na]+	641.512	618.522	C39H70O5	[C39H70O5Na]1+	DG(36:3)	[M+Na]+	641.512	618.522	C39H70O5	C39H70O5Na	DG(36:3) [M+Na]+	[M+Na]+	641.512	618.522	C39H70O5	C39H70O5Na	DG(36:3) [M+Na]+	FALSE	DG(36:3)	0.0024258	2.09332
Cluster_1457	1080.09	867.182	1095.15	767.635	1464.22	1353.09	1135.56	1136.54	1305.6	1190.41	1136.34	1028.25	1730.81	1791.2	1940.05	1546.39	1428.39	1581.08	NaN	NaN	NaN	NaN	NaN	NaN	Cluster_1457	641.511	16.1229	[M+Na]+	641.512	618.522	C39H70O5	[C39H70O5Na]1+	DG(36:3)	[M+Na]+	641.512	618.522	C39H70O5	C39H70O5Na	DG(36:3) [M+Na]+	[M+Na]+	641.512	618.522	C39H70O5	C39H70O5Na	DG(36:3) [M+Na]+	FALSE	DG(36:3)	0.000102178	1.44124
Cluster_1416	1972	1736.7	1516.08	1800.01	2343.68	2627.76	4382.98	4374.66	3854.2	4196.95	3491.3	3986.58	2377.72	2321.87	2782.72	2416.59	2307.4	2161.99	1057.78	1182.36	864.756	892.17	1688.58	1997.15	Cluster_1416	634.542	14.9132	[M+NH4]+	634.541	616.507	C39H68O5	[C39H72NO5]1+	DG(36:4)	[M+NH4]+	634.54	616.507	C39H68O5	C39H72NO5	DG(36:4) [M+NH4]+	[M+NH4]+	634.54	616.507	C39H68O5	C39H72NO5	DG(36:4) [M+NH4]+	TRUE	DG(36:4)	9.3976e-07	0.59167
Cluster_1440	10333.5	11763.2	10566.6	9699.79	14577.1	14264.1	42030.7	44935.3	42998.1	41155.9	39850.8	40984.2	18727.1	17583.4	19215.1	19752.9	19019.9	17776.8	9053.85	9614.79	6291.34	5879.05	11851	11831.1	Cluster_1440	638.573	16.4218	[M+NH4]+	638.572	620.538	C39H72O5	[C39H76NO5]1+	DG(36:2)	[M+NH4]+	638.572	620.538	C39H72O5	C39H76NO5	DG(36:2) [M+NH4]+	[M+NH4]+	638.572	620.538	C39H72O5	C39H76NO5	DG(36:2) [M+NH4]+	TRUE	DG(36:2)	2.33877e-11	0.444772
Cluster_1441	4192.98	4374.11	4435.64	3913.28	6269.08	6031.86	4165.65	4368.25	4114.95	5116.66	4075.59	3916.47	4762.71	4776.72	5552.55	6170.28	5125.53	5505.42	2179.43	2022.12	1592.2	1149.97	2630.04	2277.13	Cluster_1441	638.572	16.643	[M+NH4]+	638.572	620.538	C39H72O5	[C39H76NO5]1+	DG(36:2)	[M+NH4]+	638.572	620.538	C39H72O5	C39H76NO5	DG(36:2) [M+NH4]+	[M+NH4]+	638.572	620.538	C39H72O5	C39H76NO5	DG(36:2) [M+NH4]+	TRUE	DG(36:2)	0.00354735	1.23779
Cluster_1449	2561.65	2512.29	1936.94	2505.19	3299.31	3291.44	5129.19	5869.77	4423.53	4686.8	4803.97	5091.73	2751.2	2992.15	2761.4	2307.89	2646.9	2375.53	1497.5	2014.2	1448.04	1614.33	2138.33	2476.77	Cluster_1449	639.497	14.9149	[M+Na]+	639.496	616.507	C39H68O5	[C39H68O5Na]1+	DG(36:4)	[M+Na]+	639.496	616.507	C39H68O5	C39H68O5Na	DG(36:4) [M+Na]+	[M+Na]+	639.496	616.507	C39H68O5	C39H68O5Na	DG(36:4) [M+Na]+	TRUE	DG(36:4)	5.12297e-07	0.52775
Cluster_1450	2095.25	1765.36	963.982	1265.33	2070.58	1892.83	7647.68	7760.67	6244.61	6257.08	6165.89	5894.33	3150.62	2832.57	2876.58	2780.47	2759.6	2924.86	2174.24	2097.1	1577.32	1317.94	2757.84	2964.99	Cluster_1450	639.496	15.1046	[M+Na]+	639.496	616.507	C39H68O5	[C39H68O5Na]1+	DG(36:4)	[M+Na]+	639.496	616.507	C39H68O5	C39H68O5Na	DG(36:4) [M+Na]+	[M+Na]+	639.496	616.507	C39H68O5	C39H68O5Na	DG(36:4) [M+Na]+	TRUE	DG(36:4)	1.73692e-06	0.435643
Cluster_1451	3902.35	3533.22	4044.51	4243.82	4097.59	4233.66	3491.1	3195.77	2740.22	2874.32	3483.01	3884.39	3801.65	3694.16	4088.12	4337.28	3915.27	3891.17	3588.04	3437.1	2728.72	2399.2	2701.53	3379.12	Cluster_1451	639.496	15.217	[M+Na]+	639.496	616.507	C39H68O5	[C39H68O5Na]1+	DG(36:4)	[M+Na]+	639.496	616.507	C39H68O5	C39H68O5Na	DG(36:4) [M+Na]+	[M+Na]+	639.496	616.507	C39H68O5	C39H68O5Na	DG(36:4) [M+Na]+	FALSE	DG(36:4)	0.0134419	1.21336
Cluster_4509	686.372	542.357	577.231	564.261	1149.1	824.9	334.992	440.696	514.744	513.814	450.007	379.694	1183.29	784.639	1144.53	1025.88	894.998	874.066	NaN	NaN	NaN	NaN	NaN	NaN	Cluster_4509	639.496	15.4741	[M+Na]+	639.496	616.507	C39H68O5	[C39H68O5Na]1+	DG(36:4)	[M+Na]+	639.496	616.507	C39H68O5	C39H68O5Na	DG(36:4) [M+Na]+	[M+Na]+	639.496	616.507	C39H68O5	C39H68O5Na	DG(36:4) [M+Na]+	FALSE	DG(36:4)	7.55829e-06	2.24442
Cluster_1442	28059.3	27834.4	26547.6	26289.2	35204.8	36484.3	16841	17534.5	16618	15825.1	15485.5	15076.9	36527.6	35889	42728.2	42493.9	35762.4	35579.3	12505.6	12839.8	8254.94	7265.14	14705.1	14748.1	Cluster_1442	638.573	16.8334	[M+NH4]+	638.572	620.538	C39H72O5	[C39H76NO5]1+	DG(36:2)	[M+NH4]+	638.572	620.538	C39H72O5	C39H76NO5	DG(36:2) [M+NH4]+	[M+NH4]+	638.572	620.538	C39H72O5	C39H76NO5	DG(36:2) [M+NH4]+	TRUE	DG(36:2)	1.91556e-08	2.34677
Cluster_0236	2799.57	2818.48	1855.18	2475.7	3316.72	3950.06	3042.65	3700.52	5920.47	5919.87	3247.06	3398.4	2620.81	2590.29	4528.38	3653.02	2675.63	2495.69	580.247	439.966	2504.13	2200.59	3181.71	3596.05	Cluster_0236	227.176	1.59871																			TRUE		0.0953076	0.74589
Cluster_1411	605.67	268.904	NaN	NaN	748.268	501.424	2322.73	2409.76	2285.8	2293.78	1951.6	1932.73	1015.86	439.903	1325.39	1187.09	736.073	590.502	NaN	NaN	NaN	NaN	384.907	NaN	Cluster_1411	632.525	14.3464	[M+NH4]+	632.525	614.491	C39H66O5	[C39H70NO5]1+	DG(36:5)	[M+NH4]+	632.525	614.491	C39H66O5	C39H70NO5	DG(36:5) [M+NH4]+	[M+NH4]+	632.525	614.491	C39H66O5	C39H70NO5	DG(36:5) [M+NH4]+	TRUE	DG(36:5)	0.00206512	0.374547
Cluster_1412	13013.6	12076.3	11126.4	11455.9	17253.5	17288.3	11311.5	11308.3	11725.1	11862.9	9201.48	9687.69	17526.6	17517.1	17843.9	20238.6	17752.7	15415.4	5400.58	5494.32	4726.45	3882.82	5927.45	5769.12	Cluster_1412	632.525	14.7361	[M+NH4]+	632.525	614.491	C39H66O5	[C39H70NO5]1+	DG(36:5)	[M+NH4]+	632.525	614.491	C39H66O5	C39H70NO5	DG(36:5) [M+NH4]+	[M+NH4]+	632.525	614.491	C39H66O5	C39H70NO5	DG(36:5) [M+NH4]+	TRUE	DG(36:5)	7.08275e-06	1.6354
Cluster_1434	703.689	733.646	NaN	509.795	947.419	1348.84	3668.82	3013.99	2747.91	2923.49	3079.42	2636.97	1295.15	1413.35	1471.97	1269.25	1688.08	1166.97	509.543	1000.74	345.776	NaN	1368.36	1109.62	Cluster_1434	637.481	14.3405	[M+Na]+	637.48	614.491	C39H66O5	[C39H66O5Na]1+	DG(36:5)	[M+Na]+	637.48	614.491	C39H66O5	C39H66O5Na	DG(36:5) [M+Na]+	[M+Na]+	637.48	614.491	C39H66O5	C39H66O5Na	DG(36:5) [M+Na]+	TRUE	DG(36:5)	7.5057e-07	0.458903
Cluster_1435	15890.3	15171.5	15280.9	15269.3	19355.9	19477.8	12910.1	12972.2	10907	11376.4	10059.6	10131	17081.8	18366.8	18665.9	19377.6	19196.8	17948	8238.01	8236.23	7331.09	6263.86	7817.46	7912.86	Cluster_1435	637.481	14.7391	[M+Na]+	637.48	614.491	C39H66O5	[C39H66O5Na]1+	DG(36:5)	[M+Na]+	637.48	614.491	C39H66O5	C39H66O5Na	DG(36:5) [M+Na]+	[M+Na]+	637.48	614.491	C39H66O5	C39H66O5Na	DG(36:5) [M+Na]+	TRUE	DG(36:5)	3.46828e-05	1.62572
Cluster_1402	2155.71	1824.36	1477.36	1486.79	2348.53	2534.01	3149.36	3623.21	3127.97	3337.83	3082.04	3025.49	2788.68	3341.74	2685.64	2925.95	2862.65	2387.13	899.771	846.861	647.704	332.995	1029.05	1076.66	Cluster_1402	630.509	13.621	[M+NH4]+	630.509	612.475	C39H64O5	[C39H68NO5]1+	DG(36:6)	[M+NH4]+	630.509	612.475	C39H64O5	C39H68NO5	DG(36:6) [M+NH4]+	[M+NH4]+	630.509	612.475	C39H64O5	C39H68NO5	DG(36:6) [M+NH4]+	TRUE	DG(36:6)	0.0346298	0.875538
Cluster_0242	35212.8	28191.5	25402.6	23313.6	18484.2	18182.9	48275.4	47609.6	17947.3	18813.6	10325	11703.5	44140.5	42544.4	26472.3	23766.3	27021.8	22238.9	63252	64547.9	51833.9	48544.3	27529.5	29420.6	Cluster_0242	236.06	7.37166																			TRUE		0.297182	1.40129
Cluster_1428	11436.7	11178.4	10370.4	10915	15780.1	15241.9	27210	27445.1	27886.2	27757.2	24137.1	23706.8	16722.5	17021.7	18636.8	18271.5	16190.4	15106	8092.56	8489.52	6786.96	6669.78	10265.7	9669.9	Cluster_1428	636.557	15.6913	[M+NH4]+	636.556	618.522	C39H70O5	[C39H74NO5]1+	DG(36:3)	[M+NH4]+	636.556	618.522	C39H70O5	C39H74NO5	DG(36:3) [M+NH4]+	[M+NH4]+	636.556	618.522	C39H70O5	C39H74NO5	DG(36:3) [M+NH4]+	TRUE	DG(36:3)	1.5887e-06	0.644501
Cluster_1429	516.149	867.784	666.841	655.368	1094.98	765.994	542.967	919.421	981.969	914.952	923.119	833.581	1092.55	1315.64	1240.16	1549.55	1075.95	1206.79	NaN	NaN	NaN	NaN	NaN	NaN	Cluster_1429	636.556	16.1292	[M+NH4]+	636.556	618.522	C39H70O5	[C39H74NO5]1+	DG(36:3)	[M+NH4]+	636.556	618.522	C39H70O5	C39H74NO5	DG(36:3) [M+NH4]+	[M+NH4]+	636.556	618.522	C39H70O5	C39H74NO5	DG(36:3) [M+NH4]+	FALSE	DG(36:3)	0.0054661	1.47724
Cluster_1535	18958.4	19029.7	16202.6	16915.8	22724.6	23935.2	24478.9	23539.9	22949.6	22683.2	22675.3	20940.2	21707.6	20627.1	23815.6	23350.5	23745.2	23075.1	11268.3	11819.2	7289.27	7942.08	13274.5	14208.6	Cluster_1535	657.544	17.044	[M+Na]+	657.543	634.554	C40H74O5	[C40H74O5Na]1+	DG(37:2)							[M+Na]+	657.543	634.554	C40H74O5	C40H74O5Na	DG(37:2) [M+Na]+	TRUE		0.825053	0.992855
Cluster_1417	1455.04	NaN	990.085	1160.54	1975.68	1777.51	5467.04	5465.2	5842.77	6471.28	4837.45	4789.59	1899.33	2401.54	3141.01	3084.23	2633.05	2546.31	1826.95	1113.72	1021.67	NaN	1871.57	2188.51	Cluster_1417	634.541	15.1015	[M+NH4]+	634.541	616.507	C39H68O5	[C39H72NO5]1+	DG(36:4)	[M+NH4]+	634.54	616.507	C39H68O5	C39H72NO5	DG(36:4) [M+NH4]+	[M+NH4]+	634.54	616.507	C39H68O5	C39H72NO5	DG(36:4) [M+NH4]+	TRUE	DG(36:4)	2.31418e-05	0.473841
Cluster_1523	10215.3	9751.89	9292.11	9225.85	14575.6	13007	10902.8	10742.7	10422.2	9605.2	8075.25	8284.68	14156.3	12806.4	15703.6	14731.7	12734.5	13931.6	5358.11	4622.58	3221.26	3367.22	4809.73	5164.94	Cluster_1523	655.527	16.359	[M+Na]+	655.527	632.538	C40H72O5	[C40H72O5Na]1+	DG(37:3)	[M+Na]+	655.527	632.538	C40H72O5	C40H72O5Na	DG(37:3) [M+Na]+	[M+Na]+	655.527	632.538	C40H72O5	C40H72O5Na	DG(37:3) [M+Na]+	TRUE	DG(37:3)	0.00030461	1.45494
Cluster_1419	461.493	531.822	NaN	677.347	1004.97	819.424	NaN	363.155	646.64	557.113	490.647	605.748	958.901	770.682	1146.14	1122.66	1091.08	557.399	NaN	NaN	NaN	NaN	NaN	NaN	Cluster_1419	634.54	15.4703	[M+NH4]+	634.541	616.507	C39H68O5	[C39H72NO5]1+	DG(36:4)	[M+NH4]+	634.54	616.507	C39H68O5	C39H72NO5	DG(36:4) [M+NH4]+	[M+NH4]+	634.54	616.507	C39H68O5	C39H72NO5	DG(36:4) [M+NH4]+	FALSE	DG(36:4)	0.00555519	1.74746
Cluster_1515	7801.89	8120.79	7792.89	8172.46	9160.26	9651.91	5888.83	5580.83	4535.22	4798.01	5290.36	5345.72	11121.2	11943.1	11714	11284.2	11896.4	11663.2	3878.96	4073.8	2249.94	2636.01	4309.99	4364.18	Cluster_1515	653.512	15.6169	[M+Na]+	653.512	630.522	C40H70O5	[C40H70O5Na]1+	DG(37:4)	[M+Na]+	653.512	630.522	C40H70O5	C40H70O5Na	DG(37:4) [M+Na]+	[M+Na]+	653.512	630.522	C40H70O5	C40H70O5Na	DG(37:4) [M+Na]+	TRUE	DG(37:4)	1.47205e-06	2.22229
Cluster_1418	7523.71	6413.56	8888.15	8696.55	7415.56	7352.82	5798.68	5667.79	5769.65	5958.75	8190.28	8527.14	6425.82	6685.6	6354.33	6625.11	6167.93	6335.08	9620.84	11374.3	8884.76	8089.79	9540.26	10855.1	Cluster_1418	634.54	15.2222	[M+NH4]+	634.541	616.507	C39H68O5	[C39H72NO5]1+	DG(36:4)	[M+NH4]+	634.54	616.507	C39H68O5	C39H72NO5	DG(36:4) [M+NH4]+	[M+NH4]+	634.54	616.507	C39H68O5	C39H72NO5	DG(36:4) [M+NH4]+	TRUE		0.823618	0.981777
Cluster_1516	2752.35	2669.76	1884.13	2127.53	3034.12	3244.71	3049.57	2843.18	2980.45	2621.72	2706.16	2772.02	2749.77	3123.42	3022.5	3432.29	2847.25	2751.86	1709.17	1193.48	1054.97	964.196	1790.28	1445.46	Cluster_1516	653.511	15.8284	[M+Na]+	653.512	630.522	C40H70O5	[C40H70O5Na]1+	DG(37:4)	[M+Na]+	653.512	630.522	C40H70O5	C40H70O5Na	DG(37:4) [M+Na]+	[M+Na]+	653.512	630.522	C40H70O5	C40H70O5Na	DG(37:4) [M+Na]+	FALSE		0.244072	1.05433
Cluster_1481	10418.4	10180.3	7555.18	8240.76	12794.2	12758.6	7215.24	7640.99	7523.61	7765.93	6397.02	6776.75	13451.5	14788.4	15026.5	15332.7	13287.4	13208.6	3889.88	4286.05	3179.6	2675.51	4585.29	4687.82	Cluster_1481	646.541	14.9038	[M+NH4]+	646.541	628.507	C40H68O5	[C40H72NO5]1+	DG(37:5)	[M+NH4]+	646.54	628.507	C40H68O5	C40H72NO5	DG(37:5) [M+NH4]+	[M+NH4]+	646.54	628.507	C40H68O5	C40H72NO5	DG(37:5) [M+NH4]+	TRUE	DG(37:5)	1.90143e-08	1.9652
Cluster_1529	619.169	535.785	536.126	NaN	670.22	564.644	831.955	813.202	503.453	233.915	765.875	359.931	499.158	215.591	352.853	409.85	732.579	597.955	419.309	NaN	NaN	859.354	393.009	590.178	Cluster_1529	656.614	21.5011	[M+NH4]+	656.619	638.585	C40H78O5	[C40H82NO5]1+	DG(37:0)							[M+NH4]+_[M+H]+	656.618748_656.61875	638.584925_655.611474	C40H78O5_C40H81NO5	C40H82NO5	DG(37:0) [M+NH4]+_Cer(t40:0(OH)) [M+H]+	FALSE		0.495638	0.822849
Cluster_1510	290.048	328.343	382.473	NaN	747.277	726.982	1531.23	1638.24	1629.77	1794.49	1622.97	1680.56	390.718	484.847	659.29	632.364	288.174	NaN	NaN	NaN	NaN	NaN	NaN	NaN	Cluster_1510	652.587	16.8119	[M+NH4]+	652.587	634.554	C40H74O5	[C40H78NO5]1+	DG(37:2)							[M+NH4]+	652.587	634.554	C40H74O5	C40H78NO5	DG(37:2) [M+NH4]+	FALSE	DG(37:2)	0.0011008	0.284812
Cluster_1502	NaN	530.153	NaN	NaN	958.574	984.722	1293.26	1246.31	1593.34	1723.83	1224.15	1026.05	1400.38	1717.59	1864.05	1832.37	1899.2	2272.67	753.388	NaN	NaN	NaN	NaN	NaN	Cluster_1502	651.496	14.0206	[M+Na]+	651.496	628.507	C40H68O5	[C40H68O5Na]1+	DG(37:5)	[M+Na]+	651.496	628.507	C40H68O5	C40H68O5Na	DG(37:5) [M+Na]+	[M+Na]+	651.496	628.507	C40H68O5	C40H68O5Na	DG(37:5) [M+Na]+	FALSE	DG(37:5)	0.0122187	1.36177
Cluster_1503	13605.7	13583.8	10738	13207.3	15950.1	16534	10623.5	10706.1	8180.09	8855.66	8914.27	8941.25	16902.5	18828.1	17680.6	18028	17199.4	16806.1	5713.59	5477.53	4718.32	4599.9	6344.7	6238.46	Cluster_1503	651.497	14.9038	[M+Na]+	651.496	628.507	C40H68O5	[C40H68O5Na]1+	DG(37:5)	[M+Na]+	651.496	628.507	C40H68O5	C40H68O5Na	DG(37:5) [M+Na]+	[M+Na]+	651.496	628.507	C40H68O5	C40H68O5Na	DG(37:5) [M+Na]+	TRUE	DG(37:5)	5.91907e-06	1.88352
Cluster_1504	8232.53	8651.63	7537.74	7812.93	10421	10316.2	13749.3	12839.4	11759.9	12080.2	12238.6	11749.5	8626.64	8883.87	9025.28	8871.33	9464.36	8565.2	4891.02	3580.82	3165.29	3508.92	4625.69	4583.91	Cluster_1504	651.497	15.1082	[M+Na]+	651.496	628.507	C40H68O5	[C40H68O5Na]1+	DG(37:5)	[M+Na]+	651.496	628.507	C40H68O5	C40H68O5Na	DG(37:5) [M+Na]+	[M+Na]+	651.496	628.507	C40H68O5	C40H68O5Na	DG(37:5) [M+Na]+	TRUE	DG(37:5)	2.7102e-06	0.718806
Cluster_0258	6795.03	5405.66	5779.09	6324.39	7155.6	6210.61	6534.95	6948.16	5286.22	5910.35	5030.55	5631.55	5894.21	5828.37	5889.44	5410.01	3894.11	3630.22	NaN	NaN	NaN	NaN	NaN	NaN	Cluster_0258	263.237	8.74935																			TRUE		0.165847	0.852927
Cluster_1505	1314.97	1082.25	1097.8	1008.19	1516.88	1485.8	1307.02	1171.12	830.989	1097.08	1015.87	1068.1	1401.67	1387.89	1767.25	1675.97	1237.58	1583.11	816.503	NaN	NaN	NaN	662.215	826.039	Cluster_1505	651.495	15.2817	[M+Na]+	651.496	628.507	C40H68O5	[C40H68O5Na]1+	DG(37:5)	[M+Na]+	651.496	628.507	C40H68O5	C40H68O5Na	DG(37:5) [M+Na]+	[M+Na]+	651.496	628.507	C40H68O5	C40H68O5Na	DG(37:5) [M+Na]+	FALSE	DG(37:5)	0.00240095	1.3977
Cluster_0260	3645.98	3243.29	3542.78	3598.11	2640.57	2516.9	41949.8	41778.7	34108.6	34039.8	2815.07	2834.96	40516.5	41205.4	3272.55	3459.07	1505.17	1573.04	7230.64	6319.8	64797.8	65635.6	4410.42	3668.55	Cluster_0260	267.16	2.06858																			TRUE		0.265233	0.374425
Cluster_1473	30659.1	31131.2	28340.9	28139.9	39531.3	41563	27020.7	27256	27479.6	28171.1	24566.8	24464.6	39502.2	43732.2	43297.7	43540.8	39204.3	40269.7	15820.3	16026.9	12403.5	11448.4	17367.5	16408.7	Cluster_1473	644.526	14.4198	[M+NH4]+	644.525	626.491	C40H66O5	[C40H70NO5]1+	DG(37:6)							[M+NH4]+	644.525	626.491	C40H66O5	C40H70NO5	DG(37:6) [M+NH4]+	TRUE	DG(37:6)	9.49666e-08	1.57051
Cluster_1511	20375.3	21527.2	18815	18060.3	26724.6	26275.5	25495.9	26147.7	27163.6	28237	27773.1	27054.3	23712.8	22996.9	31675.3	31955.3	25342.5	26205.9	12446.9	12105	7048.51	7496.45	15066.3	16587.1	Cluster_1511	652.59	17.0478	[M+NH4]+	652.587	634.554	C40H74O5	[C40H78NO5]1+	DG(37:2)							[M+NH4]+	652.587	634.554	C40H74O5	C40H78NO5	DG(37:2) [M+NH4]+	TRUE		0.900663	0.992199
Cluster_1500	9570.35	9204.77	7930.02	8235.49	12478.8	12349.8	9559.6	10080.4	10080.6	10416.1	9260.53	9461.09	11798.9	10674.8	13528.5	13687.8	10811.7	11368.5	4343.97	4605.09	2981.33	2510.12	5906.9	4973.13	Cluster_1500	650.572	16.3559	[M+NH4]+	650.572	632.538	C40H72O5	[C40H76NO5]1+	DG(37:3)	[M+NH4]+	650.572	632.538	C40H72O5	C40H76NO5	DG(37:3) [M+NH4]+	[M+NH4]+_[M+Na]+	650.571798_650.569392	632.537975_627.580174	C40H72O5_C38H77NO5	C40H76NO5_C38H77NO5Na	DG(37:3) [M+NH4]+_Cer(t38:0(OH)) [M+Na]+	TRUE	DG(37:3)	0.00526072	1.21604
Cluster_1490	7163.83	5990.6	6025.3	5966.55	7951.15	7672.74	5497.31	5530.85	4207.52	4668.4	4165.25	4377.82	11169.4	10902.1	11776.6	12238.6	10314.8	10072.6	2708.19	3066.81	2064.36	1521.19	3539.04	2966.16	Cluster_1490	648.557	15.6179	[M+NH4]+	648.556	630.522	C40H70O5	[C40H74NO5]1+	DG(37:4)	[M+NH4]+	648.556	630.522	C40H70O5	C40H74NO5	DG(37:4) [M+NH4]+	[M+NH4]+	648.556	630.522	C40H70O5	C40H74NO5	DG(37:4) [M+NH4]+	TRUE	DG(37:4)	6.18174e-07	2.3477
Cluster_1626	3277.37	3595.16	3294.06	2991.37	4356.53	4348.33	1625.1	2271.99	1469.48	1992.47	1548.11	1490.07	3067.52	3806.6	4727.26	4773.71	4102.09	4080.73	1096.29	1353.63	968.893	589.732	1158.55	1367.95	Cluster_1626	671.559	17.6159	[M+Na]+	671.558	648.569	C41H76O5	[C41H76O5Na]1+	DG(38:2)							[M+Na]+	671.558	648.569	C41H76O5	C41H76O5Na	DG(38:2) [M+Na]+	FALSE	DG(38:2)	5.56151e-06	2.36926
Cluster_4589	889.505	828.246	481.708	502.773	1274.45	1047.25	446.996	405.087	582.419	606.729	387.356	373.836	336.439	400.196	386.277	467.454	185.092	268.508	NaN	NaN	NaN	NaN	NaN	NaN	Cluster_4589	671.559	17.4046	[M+Na]+	671.558	648.569	C41H76O5	[C41H76O5Na]1+	DG(38:2)							[M+Na]+	671.558	648.569	C41H76O5	C41H76O5Na	DG(38:2) [M+Na]+	FALSE		0.0668278	0.712112
Cluster_4590	889.505	828.246	481.708	502.773	1274.45	1047.25	446.996	405.087	582.419	606.729	387.356	373.836	336.439	400.196	386.277	467.454	185.092	268.508	NaN	NaN	NaN	NaN	NaN	NaN	Cluster_4590	671.559	17.4046	[M+Na]+	671.558	648.569	C41H76O5	[C41H76O5Na]1+	DG(38:2)							[M+Na]+	671.558	648.569	C41H76O5	C41H76O5Na	DG(38:2) [M+Na]+	FALSE		0.0668278	0.712112
Cluster_1491	2095.99	1957.66	1619.16	1549.21	3071.73	2656.23	2494.83	2470.56	2807.6	2796.18	2441.26	2136.28	3127.58	2809.49	3587.61	3863.13	3099.53	2253.75	1068.86	1120.27	NaN	NaN	1244.33	925.038	Cluster_1491	648.557	15.8275	[M+NH4]+	648.556	630.522	C40H70O5	[C40H74NO5]1+	DG(37:4)	[M+NH4]+	648.556	630.522	C40H70O5	C40H74NO5	DG(37:4) [M+NH4]+	[M+NH4]+	648.556	630.522	C40H70O5	C40H74NO5	DG(37:4) [M+NH4]+	TRUE		0.0518241	1.22451
Cluster_1482	5378.07	5910.23	5412.18	4842.07	7696.77	7959.49	9238.97	10018	10176.8	10133.1	9229.14	8304.53	6548.63	6287.56	7710.02	7689.57	7218.44	6500.46	2583.02	2374.54	1796.71	2022.85	2561.39	2855.82	Cluster_1482	646.541	15.1102	[M+NH4]+	646.541	628.507	C40H68O5	[C40H72NO5]1+	DG(37:5)	[M+NH4]+	646.54	628.507	C40H68O5	C40H72NO5	DG(37:5) [M+NH4]+	[M+NH4]+	646.54	628.507	C40H68O5	C40H72NO5	DG(37:5) [M+NH4]+	TRUE	DG(37:5)	9.36328e-05	0.734159
Cluster_1483	618.4	577.203	569.177	595.641	1171.38	959.843	710.348	859.516	685.12	761.682	872.544	778.953	1086.98	1021.54	1356.86	1622.55	1018.27	1010.68	NaN	NaN	NaN	NaN	NaN	NaN	Cluster_1483	646.54	15.2778	[M+NH4]+	646.541	628.507	C40H68O5	[C40H72NO5]1+	DG(37:5)	[M+NH4]+	646.54	628.507	C40H68O5	C40H72NO5	DG(37:5) [M+NH4]+	[M+NH4]+	646.54	628.507	C40H68O5	C40H72NO5	DG(37:5) [M+NH4]+	FALSE	DG(37:5)	0.00231814	1.50494
Cluster_1613	1340.09	1376.51	999.623	1122.12	1504.44	1800.21	6340.29	5356.94	5623.18	5279.39	5568.27	5077.92	1449.36	1638.48	1370.05	1538.02	1768.16	1663.94	1214.47	913.678	575.561	450.836	1342.51	1450.44	Cluster_1613	669.543	16.5229	[M+Na]+	669.543	646.554	C41H74O5	[C41H74O5Na]1+	DG(38:3)	[M+Na]+	669.543	646.554	C41H74O5	C41H74O5Na	DG(38:3) [M+Na]+	[M+Na]+	669.543	646.554	C41H74O5	C41H74O5Na	DG(38:3) [M+Na]+	TRUE	DG(38:3)	4.03282e-10	0.283246
Cluster_1614	2210.26	2020.97	2016.93	1848.08	3050.58	2892.5	1922.29	1971.69	1881.65	1837.98	2004.34	2177.66	3132.85	3373.42	2753.93	3095.81	3010.63	3209.24	622.154	798.427	739.561	NaN	671.637	708.245	Cluster_1614	669.543	16.8208	[M+Na]+	669.543	646.554	C41H74O5	[C41H74O5Na]1+	DG(38:3)	[M+Na]+	669.543	646.554	C41H74O5	C41H74O5Na	DG(38:3) [M+Na]+	[M+Na]+	669.543	646.554	C41H74O5	C41H74O5Na	DG(38:3) [M+Na]+	FALSE	DG(38:3)	2.81461e-07	1.57416
Cluster_0273	2125.67	2151.53	2568.44	2618.38	2223.82	2063.83	1886.97	1996.36	6208.76	5691.21	6257.95	5633.92	7898.19	7420.98	9686.66	9599.57	1593.18	1788.02	5887.08	5377.09	17662.9	17871	3385.62	3556.04	Cluster_0273	279.094	1.61574																			TRUE		0.645878	1.22067
Cluster_1619	5926.34	6026.75	5322.86	4730.74	8363.17	7181.78	10043.9	10765.8	15595.3	15273.9	12315.6	12280.6	11624	12530.1	17911.3	19013.4	15465.9	14716.6	6337.01	7041.82	3879.17	4197.22	8155.34	8623.21	Cluster_1619	670.635	17.1936	[M+NH4]+	670.634	652.601	C41H80O5	[C41H84NO5]1+	DG(38:0)							[M+NH4]+	670.634	652.601	C41H80O5	C41H84NO5	DG(38:0) [M+NH4]+	TRUE		0.129908	1.19404
Cluster_1618	NaN	NaN	NaN	NaN	NaN	NaN	637.928	757.961	1346.97	1494.04	1065.45	1148.46	512.749	NaN	978.313	1206.71	762.21	569.746	NaN	NaN	NaN	NaN	NaN	NaN	Cluster_1618	670.634	17.0273	[M+NH4]+	670.634	652.601	C41H80O5	[C41H84NO5]1+	DG(38:0)							[M+NH4]+	670.634	652.601	C41H80O5	C41H84NO5	DG(38:0) [M+NH4]+	FALSE		0.193985	0.743563
Cluster_0276	6080.18	7272.11	7832.23	7459.6	4507.6	5134.02	42386.2	42361.3	31328.3	35476.7	8854.06	8781.56	75525.9	76040	4925.32	5023.45	8879.03	9127.39	95516.6	90852.3	105262	103212	9939.31	10954.7	Cluster_0276	279.16	11.1852																			TRUE		0.495582	0.648261
Cluster_1608	585.998	418.751	515.772	348.017	1010.91	910.962	578.026	525.807	783.212	692.639	847.091	924.551	575.264	650.786	1032.01	1224.76	627.397	564.745	NaN	NaN	NaN	NaN	NaN	NaN	Cluster_1608	668.619	18.0485	[M+NH4]+	668.619	650.585	C41H78O5	[C41H82NO5]1+	DG(38:1)							[M+NH4]+	668.619	650.585	C41H78O5	C41H82NO5	DG(38:1) [M+NH4]+	FALSE		0.794547	1.04448
Cluster_1597	4520.24	3318.54	3339.06	3178.59	4916.35	4899	10151.3	9024.98	8387.75	7684.66	8630.16	8529.09	5794.9	6006.64	5909.68	6246.67	6337.91	5900.97	2811.99	3182.65	2165.01	2075.28	2579.23	3144.1	Cluster_1597	667.527	15.8872	[M+Na]+	667.527	644.538	C41H72O5	[C41H72O5Na]1+	DG(38:4)	[M+Na]+	667.527	644.538	C41H72O5	C41H72O5Na	DG(38:4) [M+Na]+	[M+Na]+	667.527	644.538	C41H72O5	C41H72O5Na	DG(38:4) [M+Na]+	FALSE	DG(38:4)	6.49235e-05	0.692787
Cluster_1598	2686.24	2599.87	2266.6	2319.41	3238.03	3514.22	3346.72	3095.48	2489.39	2284.53	2908.3	2783.87	4196.39	3472.96	3493.1	3875.16	3877.53	3830.92	1205.65	1460.24	910.196	1033.47	2078.35	1758.25	Cluster_1598	667.531	16.4273	[M+Na]+	667.527	644.538	C41H72O5	[C41H72O5Na]1+	DG(38:4)	[M+Na]+	667.527	644.538	C41H72O5	C41H72O5Na	DG(38:4) [M+Na]+	[M+Na]+	667.527	644.538	C41H72O5	C41H72O5Na	DG(38:4) [M+Na]+	TRUE	DG(38:4)	0.00186993	1.35332
Cluster_1589	NaN	NaN	NaN	NaN	347.672	357.993	3175.98	3021.51	3354.02	3507	3253.14	3249.26	NaN	527.821	695.54	725.906	494.349	493.799	NaN	NaN	NaN	NaN	NaN	NaN	Cluster_1589	666.603	17.2165	[M+NH4]+	666.603	648.569	C41H76O5	[C41H80NO5]1+	DG(38:2)							[M+NH4]+	666.603	648.569	C41H76O5	C41H80NO5	DG(38:2) [M+NH4]+	TRUE	DG(38:2)	1.5857e-05	0.177776
Cluster_0281	1232.67	1142.63	2020.62	2088.96	476.136	467.524	5176.5	4243.52	5736.77	6179.05	1868.9	1751.92	8212.36	7550.77	1066.94	980.361	2110.16	2031.59	19353	19400.9	11689.1	12589.2	1304.28	1388.48	Cluster_0281	282.28	4.94207																			TRUE		0.429052	0.691217
Cluster_1590	4576.99	4604.71	4832.57	4013.6	6832.9	6058.43	2624.6	2954.11	2790.23	2674.7	2365.71	2794.25	4807.66	4758.18	6447.72	7353.47	4938.33	4991.43	1390.51	1407.17	650.129	944.753	2090.95	1806.1	Cluster_1590	666.603	17.6131	[M+NH4]+	666.603	648.569	C41H76O5	[C41H80NO5]1+	DG(38:2)							[M+NH4]+	666.603	648.569	C41H76O5	C41H80NO5	DG(38:2) [M+NH4]+	TRUE	DG(38:2)	7.14711e-05	2.02959
Cluster_1577	2668.6	2610.78	2395.32	2550.49	3443.62	3045.09	8934.23	8575.45	9004.08	10227.9	7364.12	7154.66	5760.14	4986.03	5836.75	5877.6	5920.64	5017.61	2530.16	2455.99	1987.04	2131.33	2603.93	2608.47	Cluster_1577	664.586	16.3442	[M+NH4]+	664.587	646.554	C41H74O5	[C41H78NO5]1+	DG(38:3)	[M+NH4]+	664.587	646.554	C41H74O5	C41H78NO5	DG(38:3) [M+NH4]+	[M+NH4]+	664.587	646.554	C41H74O5	C41H78NO5	DG(38:3) [M+NH4]+	TRUE	DG(38:3)	0.000148734	0.654681
Cluster_1584	7438.4	8003.55	6881.87	7894.97	9419.02	10003.1	15411.3	16263.7	14189	15314	14262.5	15054	11522.5	11773.8	11547.2	11579.5	11922.5	11670.5	5469.78	5505.12	4701.09	4372.46	6459.95	6876.03	Cluster_1584	665.513	15.1745	[M+Na]+	665.512	642.522	C41H70O5	[C41H70O5Na]1+	DG(38:5)	[M+Na]+	665.512	642.522	C41H70O5	C41H70O5Na	DG(38:5) [M+Na]+	[M+Na]+	665.512	642.522	C41H70O5	C41H70O5Na	DG(38:5) [M+Na]+	TRUE	DG(38:5)	3.41155e-05	0.774504
Cluster_1585	2360.74	2009.36	1848.51	1913.34	2454.1	2212.11	6084.88	5288.16	4935.77	4849.39	5467.12	4943.84	3037.78	2615.22	2725.35	2437.84	2818.66	2741.07	1857.07	1730.51	1394.43	1393	1922.44	2137.27	Cluster_1585	665.512	15.4512	[M+Na]+	665.512	642.522	C41H70O5	[C41H70O5Na]1+	DG(38:5)	[M+Na]+	665.512	642.522	C41H70O5	C41H70O5Na	DG(38:5) [M+Na]+	[M+Na]+	665.512	642.522	C41H70O5	C41H70O5Na	DG(38:5) [M+Na]+	TRUE	DG(38:5)	7.91243e-08	0.519204
Cluster_1586	53643.4	52412.9	50236.7	49870.5	60002.9	58892.3	62163.1	59448.1	48786.3	50609.1	54437.7	54076.4	59933.1	58383.2	58818.8	60416.3	62406.6	63778.1	35710.1	36010.3	28818.3	29932.4	39608.1	41762.6	Cluster_1586	665.513	15.7785	[M+Na]+	665.512	642.522	C41H70O5	[C41H70O5Na]1+	DG(38:5)	[M+Na]+	665.512	642.522	C41H70O5	C41H70O5Na	DG(38:5) [M+Na]+	[M+Na]+	665.512	642.522	C41H70O5	C41H70O5Na	DG(38:5) [M+Na]+	TRUE	DG(38:5)	0.0422636	1.10723
Cluster_1537	3436.31	4230.23	3352.72	4434.46	5322.67	5877.7	4702.42	4788.18	4692.23	5257.05	4317.16	4452.11	5868.79	5655.19	6239.25	5860.81	5734.28	5517.02	1901.31	2342.45	1617.73	1604.28	2691.69	2615.81	Cluster_1537	658.541	14.3392	[M+NH4]+	658.541	640.507	C41H68O5	[C41H72NO5]1+	DG(38:6)	[M+NH4]+	658.54	640.507	C41H68O5	C41H72NO5	DG(38:6) [M+NH4]+	[M+NH4]+	658.54	640.507	C41H68O5	C41H72NO5	DG(38:6) [M+NH4]+	TRUE	DG(38:6)	0.000148746	1.23779
Cluster_1538	35521.5	34909.8	29187.4	31952.7	45150.5	43531.7	82790.8	83046.3	81802.1	81858.9	70294.6	71048.4	53610.9	55680.6	58824.3	62902.2	56299.5	53075.3	26642.6	25750.9	21095.1	20206.2	30272.4	30715.7	Cluster_1538	658.543	14.7206	[M+NH4]+	658.541	640.507	C41H68O5	[C41H72NO5]1+	DG(38:6)	[M+NH4]+	658.54	640.507	C41H68O5	C41H72NO5	DG(38:6) [M+NH4]+	[M+NH4]+	658.54	640.507	C41H68O5	C41H72NO5	DG(38:6) [M+NH4]+	TRUE	DG(38:6)	1.94515e-05	0.723594
Cluster_1526	1304.8	945.993	1061.64	786.767	1242.94	1435.25	1224.34	1148.03	1242.36	1112.42	827.537	973.681	1958.35	1832.35	1894.17	2342.66	1971.15	1820.01	917.802	NaN	NaN	NaN	542.604	757.039	Cluster_1526	656.525	13.6562	[M+NH4]+	656.525	638.491	C41H66O5	[C41H70NO5]1+	DG(38:7)	[M+NH4]+	656.525	638.491	C41H66O5	C41H70NO5	DG(38:7) [M+NH4]+	[M+NH4]+	656.525	638.491	C41H66O5	C41H70NO5	DG(38:7) [M+NH4]+	FALSE	DG(38:7)	3.61901e-05	1.82127
Cluster_1527	14292.5	13928.4	12139.9	12646.2	18606.7	18409.9	17417	19485.4	18376.1	20291.3	16559.8	18129.9	16207.2	17450.4	16477.2	17668.3	15648	15418.7	8200.06	8020.65	7227.99	6864.59	9734.35	8740.24	Cluster_1527	656.525	13.8288	[M+NH4]+	656.525	638.491	C41H66O5	[C41H70NO5]1+	DG(38:7)	[M+NH4]+	656.525	638.491	C41H66O5	C41H70NO5	DG(38:7) [M+NH4]+	[M+NH4]+	656.525	638.491	C41H66O5	C41H70NO5	DG(38:7) [M+NH4]+	TRUE	DG(38:7)	0.0179586	0.897566
Cluster_1517	1829.58	1393.51	1326.53	1600.38	2514.7	2202.67	3550.51	3546.71	3436.6	3793.59	3508.29	3109.5	2242.13	2545.14	2558.93	2652.74	2675.29	2626.39	NaN	889.266	462.479	NaN	805.492	993.009	Cluster_1517	654.51	12.9356	[M+NH4]+	654.509	636.475	C41H64O5	[C41H68NO5]1+	DG(38:8)	[M+NH4]+	654.509	636.475	C41H64O5	C41H68NO5	DG(38:8) [M+NH4]+	[M+NH4]+	654.509	636.475	C41H64O5	C41H68NO5	DG(38:8) [M+NH4]+	FALSE	DG(38:8)	8.03766e-06	0.730515
Cluster_1518	7067.16	6475.54	6195.49	6028.78	8549.92	8378.55	8705.82	8278.47	9106.28	8961.58	8372.47	7489.44	9544.88	10283.7	11017	10178.9	10190.3	9960.36	4711.76	4831.39	4179.74	3980.15	5142.79	5559.48	Cluster_1518	654.51	13.0915	[M+NH4]+	654.509	636.475	C41H64O5	[C41H68NO5]1+	DG(38:8)	[M+NH4]+	654.509	636.475	C41H64O5	C41H68NO5	DG(38:8) [M+NH4]+	[M+NH4]+	654.509	636.475	C41H64O5	C41H68NO5	DG(38:8) [M+NH4]+	TRUE	DG(38:8)	0.000531036	1.20289
Cluster_1509	1339.49	1620.69	1262.85	1269.38	1791.27	2176.32	2306.76	2089.79	2269.37	2437.36	1698.19	1689.52	2323.29	2164.45	2334.84	2654.12	2169.12	2382.54	545.136	697.632	NaN	NaN	1088.13	1069.52	Cluster_1509	652.493	12.1641	[M+NH4]+	652.494	634.46	C41H62O5	[C41H66NO5]1+	DG(38:9)	[M+NH4]+	652.494	634.46	C41H62O5	C41H66NO5	DG(38:9) [M+NH4]+	[M+NH4]+	652.494	634.46	C41H62O5	C41H66NO5	DG(38:9) [M+NH4]+	TRUE		0.127716	1.13208
Cluster_0294	2862.37	3162.08	3800.19	3776.19	2664.82	2499.82	14969.4	14838.5	14931.1	14597.6	3170.95	3163.13	16397.2	16658.6	3162.34	3535	1584.62	1144.68	7316.56	7974.38	28376.7	25756.8	5260.85	5393.97	Cluster_0294	289.238	3.60741	[M+H]+	289.237	288.23	C16H32O4	[C16H33O4]1+	MG(13:0)	[M+H]+	289.237	288.23	C16H32O4	C16H33O4	MG(13:0) [M+H]+							TRUE		0.222066	0.474451
Cluster_1578	1058.45	1436.05	1003.07	758.928	1926.96	1553.13	5663.7	5534.79	5973.3	6262.64	5974.48	5528.12	1308.26	1413.24	1787.78	1697.43	1590.32	1400.16	1214.02	918.117	NaN	437.676	1341.36	1567.27	Cluster_1578	664.588	16.5336	[M+NH4]+	664.587	646.554	C41H74O5	[C41H78NO5]1+	DG(38:3)	[M+NH4]+	664.587	646.554	C41H74O5	C41H78NO5	DG(38:3) [M+NH4]+	[M+NH4]+	664.587	646.554	C41H74O5	C41H78NO5	DG(38:3) [M+NH4]+	TRUE	DG(38:3)	8.6248e-08	0.261882
Cluster_0296	9596.13	9606.06	11317.5	11728.9	8194.55	8680.25	46705	45614.9	51238.5	50102.9	9192.46	8281.64	51620.3	54283	8929.75	8481.27	7632.71	7383.18	25319.7	24985.7	104991	99475.7	17487.2	17547.3	Cluster_0296	291.254	2.93866																			TRUE		0.296777	0.553399
Cluster_1579	2057.62	2199.32	1750.72	1912.57	3052.37	3040.2	1592.63	1628.39	1373.78	1322.82	2187.73	1697.58	3194.25	3094.56	3294.04	3244.7	2712.67	2671.42	852.057	815.953	NaN	NaN	673.492	1142.57	Cluster_1579	664.587	16.821	[M+NH4]+	664.587	646.554	C41H74O5	[C41H78NO5]1+	DG(38:3)	[M+NH4]+	664.587	646.554	C41H74O5	C41H78NO5	DG(38:3) [M+NH4]+	[M+NH4]+	664.587	646.554	C41H74O5	C41H78NO5	DG(38:3) [M+NH4]+	TRUE	DG(38:3)	8.58661e-05	1.87708
Cluster_4622	NaN	NaN	NaN	NaN	305.333	NaN	444.508	530.271	493.367	638.298	520.103	530.52	245.843	204.393	260.882	385.687	NaN	NaN	NaN	NaN	NaN	NaN	NaN	NaN	Cluster_4622	685.574	17.7863	[M+Na]+	685.574	662.585	C42H78O5	[C42H78O5Na]1+	DG(39:2)							[M+Na]+	685.574	662.585	C42H78O5	C42H78O5Na	DG(39:2) [M+Na]+	FALSE	DG(39:2)	0.0102278	0.509789
Cluster_1565	2074.35	1911.98	1878.54	1980	2800.1	2800.73	2299.94	2435.53	2308	2036.92	2494.08	2520.05	2652.78	2858.09	3473.27	3701.53	2797.32	2600.68	744.976	780.354	NaN	680.815	986.834	1260.11	Cluster_1565	662.572	16.4274	[M+NH4]+	662.572	644.538	C41H72O5	[C41H76NO5]1+	DG(38:4)	[M+NH4]+	662.572	644.538	C41H72O5	C41H76NO5	DG(38:4) [M+NH4]+	[M+NH4]+	662.572	644.538	C41H72O5	C41H76NO5	DG(38:4) [M+NH4]+	FALSE	DG(38:4)	0.00797564	1.27442
Cluster_1687	912.077	1027	808.241	962.839	1752.85	1437.59	1462.28	1942.01	1705.09	1661.38	1390.62	1511.14	920.786	1265.92	1151.89	1125.21	1040.29	1059.65	538.836	NaN	NaN	NaN	831.807	681.942	Cluster_1687	683.558	17.1263	[M+Na]+	683.558	660.569	C42H76O5	[C42H76O5Na]1+	DG(39:3)							[M+Na]+	683.558	660.569	C42H76O5	C42H76O5Na	DG(39:3) [M+Na]+	FALSE	DG(39:3)	0.000177092	0.679599
Cluster_1676	4534.57	5081.21	3649.4	4093.54	5601.64	6334.88	3545.78	3905.95	3299.7	3207.29	3266.45	3242.64	5416.06	4966.13	5984.04	5573.02	5599.09	6150.68	1337.26	1581.98	761.455	1166.04	1481.34	2170.52	Cluster_1676	681.543	16.5348	[M+Na]+	681.543	658.554	C42H74O5	[C42H74O5Na]1+	DG(39:4)							[M+Na]+	681.543	658.554	C42H74O5	C42H74O5Na	DG(39:4) [M+Na]+	TRUE	DG(39:4)	4.95181e-07	1.64614
Cluster_1566	4329.93	3952.83	3627.97	3687.38	4666.26	5622.77	9660.35	8905.4	9715.55	9244.91	8966.1	9796.22	5987.21	6033.93	7814.8	7608.52	7268.49	6790.46	2424.15	2794.06	2022.68	1593.59	3108.13	3824.37	Cluster_1566	662.572	15.8956	[M+NH4]+	662.572	644.538	C41H72O5	[C41H76NO5]1+	DG(38:4)	[M+NH4]+	662.572	644.538	C41H72O5	C41H76NO5	DG(38:4) [M+NH4]+	[M+NH4]+	662.572	644.538	C41H72O5	C41H76NO5	DG(38:4) [M+NH4]+	FALSE	DG(38:4)	0.000669306	0.733869
Cluster_1567	2216.24	1950.36	1927.28	2057.04	3284.53	3065.43	1658.42	1862.5	1424.24	1794.69	1812.75	1223.97	3348.54	3465.11	3320.52	3479.68	3067.24	3074.94	226.695	296.105	534.891	346.491	531.384	466.659	Cluster_1567	662.576	16.1778	[M+NH4]+	662.572	644.538	C41H72O5	[C41H76NO5]1+	DG(38:4)	[M+NH4]+	662.572	644.538	C41H72O5	C41H76NO5	DG(38:4) [M+NH4]+	[M+NH4]+	662.572	644.538	C41H72O5	C41H76NO5	DG(38:4) [M+NH4]+	FALSE	DG(38:4)	5.2256e-05	2.04051
Cluster_1550	7410.78	6291.74	5692.47	6518.19	9865.81	9455.5	12852.2	13545.2	12672	13454.7	14095	13136.6	10497.4	10406.9	11477.8	11724.9	10497.2	10865.4	4382.13	4496.81	3284.1	3293.01	5700.29	5293.81	Cluster_1550	660.558	15.1735	[M+NH4]+	660.556	642.522	C41H70O5	[C41H74NO5]1+	DG(38:5)	[M+NH4]+	660.556	642.522	C41H70O5	C41H74NO5	DG(38:5) [M+NH4]+	[M+NH4]+	660.556	642.522	C41H70O5	C41H74NO5	DG(38:5) [M+NH4]+	TRUE	DG(38:5)	2.79992e-05	0.820499
Cluster_1662	2672.12	2542.04	1737.7	2236.93	3254.08	3158.07	2477.53	2289.46	2806.44	2526.4	2536.44	2531.88	2412.08	2340.3	2654.38	2803.6	2919.06	2267.3	930.923	796.645	964.242	884.199	1251.28	1271.08	Cluster_1662	679.526	16.1153	[M+Na]+	679.527	656.538	C42H72O5	[C42H72O5Na]1+	DG(39:5)							[M+Na]+	679.527	656.538	C42H72O5	C42H72O5Na	DG(39:5) [M+Na]+	FALSE		0.810832	1.01236
Cluster_1663	2672.12	2542.04	1737.7	2236.93	3254.08	3158.07	2477.53	2289.46	2806.44	2526.4	2536.44	2531.88	2412.08	2340.3	2654.38	2803.6	2919.06	2267.3	930.923	796.645	964.242	884.199	1251.28	1271.08	Cluster_1663	679.527	16.1161	[M+Na]+	679.527	656.538	C42H72O5	[C42H72O5Na]1+	DG(39:5)							[M+Na]+	679.527	656.538	C42H72O5	C42H72O5Na	DG(39:5) [M+Na]+	FALSE		0.810832	1.01236
Cluster_1553	1843.17	1767.06	1568.41	1605.18	2478.07	2314.45	4324.97	4398.23	5283.4	4828.02	4689.2	4438.12	2856.11	2725.55	3336.51	3292.74	2624.66	2644.55	1339.44	1327.59	1005.54	806.983	1517.13	1695.19	Cluster_1553	660.556	15.4522	[M+NH4]+	660.556	642.522	C41H70O5	[C41H74NO5]1+	DG(38:5)	[M+NH4]+	660.556	642.522	C41H70O5	C41H74NO5	DG(38:5) [M+NH4]+	[M+NH4]+	660.556	642.522	C41H70O5	C41H74NO5	DG(38:5) [M+NH4]+	TRUE	DG(38:5)	1.09202e-05	0.623558
Cluster_1554	46935.5	44760.1	40250.8	40749.6	58221.4	59257.1	54514.7	55183.7	52810.5	54195.9	50609	48840.7	62888.1	62071.3	71532	75141.8	65533.6	66269.4	27233.7	27114.5	21337.9	21804	31862	33352.8	Cluster_1554	660.558	15.7762	[M+NH4]+	660.556	642.522	C41H70O5	[C41H74NO5]1+	DG(38:5)	[M+NH4]+	660.556	642.522	C41H70O5	C41H74NO5	DG(38:5) [M+NH4]+	[M+NH4]+	660.556	642.522	C41H70O5	C41H74NO5	DG(38:5) [M+NH4]+	TRUE	DG(38:5)	0.00011547	1.27428
Cluster_1681	1539.24	1726.84	1942.89	1322.73	2445.91	2430.77	972.273	751.457	1077.09	1097.27	1182.08	1291.61	1868.95	1391.52	2753.24	2705.41	1737	1687.23	NaN	NaN	NaN	NaN	620.908	788.716	Cluster_1681	682.634	18.5583	[M+NH4]+	682.634	664.601	C42H80O5	[C42H84NO5]1+	DG(39:1)							[M+NH4]+	682.634	664.601	C42H80O5	C42H84NO5	DG(39:1) [M+NH4]+	FALSE	DG(39:1)	0.00131257	1.87219
Cluster_0828	1232.79	1297.55	1821.53	1715.64	500.403	731.535	2500.31	1807.36	4964.58	4800.23	1452.85	1069.8	412.119	804.657	1011.71	827.432	612.449	793.432	NaN	NaN	NaN	NaN	NaN	NaN	Cluster_0828	490.293	1.90036	[M+Na]+	490.29	467.301	C22H46NO7P	[C22H46NO7PNa]1+	PC(14:0)_PE(17:0)_GPNAE(17:0)	[M+Na]+	490.29	467.301	C22H46NO7P	C22H46NO7PNa	PC(14:0) [M+Na]+_PE(17:0) [M+Na]+	[M+Na]+	490.29	467.301	C22H46NO7P	C22H46NO7PNa	PC(O-14:0) [M+Na]+_LPC(14:0) [M+Na]+_LPE(17:0) [M+Na]+	TRUE		0.00401226	0.305058
Cluster_0311	5082.03	4632.21	4497.05	3871.61	5950.55	5462.83	3419.84	4087.63	6307.94	6664.99	4065.6	4315.99	4456	4231.02	5174.87	5314.07	5591.21	5001.2	6522.35	6893.8	5314.12	5401.5	3889.44	4308.6	Cluster_0311	300.29	5.43495	[M+H]+	300.29	299.282	C18H37NO2	[C18H38NO2]1+	NAE(16:0)	[M+H]+	300.29	299.282	C18H37NO2	C18H38NO2	NAE(16:0) [M+H]+							TRUE		0.6449	1.05841
Cluster_0803	7558.61	6414.29	6686.56	5864.08	3962.63	4257.3	2476.23	2501.27	6346.97	6174.25	1882.12	1387.37	2050.78	1979.44	3628.6	3400.37	3053.4	3312.48	NaN	NaN	NaN	NaN	NaN	NaN	Cluster_0803	482.324	2.85012	[M+H]+	482.324	481.317	C23H48NO7P	[C23H49NO7P]1+	PC(15:0)_PE(18:0)_GPNAE(18:0)	[M+H]+	482.324	481.317	C23H48NO7P	C23H49NO7P	PC(15:0) [M+H]+_PE(18:0) [M+H]+	[M+H]+	482.324	481.317	C23H48NO7P	C23H49NO7P	LPC(15:0) [M+H]+_LPE(18:0) [M+H]+	TRUE		0.897089	0.963356
Cluster_1768	7973.59	9035.28	6028.59	6069.22	12383.1	11775.7	14538.2	14022.8	16716.2	17684.2	11579.1	10564.7	20959.4	21537.8	26963.4	25217.4	25624.6	22520.1	7939.79	6934.96	5588.12	4909.48	8187.16	8650.99	Cluster_1768	699.59	15.0896	[M+Na]+	699.59	676.601	C43H80O5	[C43H80O5Na]1+	DG(40:2)							[M+Na]+	699.59	676.601	C43H80O5	C43H80O5Na	DG(40:2) [M+Na]+	TRUE	DG(40:2)	0.000562461	1.69869
Cluster_4614	NaN	144.318	NaN	NaN	488.77	648.105	604.865	910.266	979.833	1080.34	928.41	924.228	500.952	495.669	641.82	647.406	369.109	380.552	NaN	NaN	NaN	NaN	NaN	NaN	Cluster_4614	680.622	17.7941	[M+NH4]+	680.619	662.585	C42H78O5	[C42H82NO5]1+	DG(39:2)							[M+NH4]+	680.619	662.585	C42H78O5	C42H82NO5	DG(39:2) [M+NH4]+	FALSE	DG(39:2)	0.00108305	0.554219
Cluster_1657	NaN	NaN	NaN	NaN	NaN	NaN	1092.87	1159.97	1542.8	1578.63	1415.23	1052.21	NaN	440.684	635.37	656.57	643.046	600.483	NaN	NaN	NaN	NaN	NaN	NaN	Cluster_1657	678.6	16.7792	[M+NH4]+	678.603	660.569	C42H76O5	[C42H80NO5]1+	DG(39:3)							[M+NH4]+_[M+Na]+	678.603098_678.600692	660.569275_655.611474	C42H76O5_C40H81NO5	C42H80NO5_C40H81NO5Na	DG(39:3) [M+NH4]+_Cer(t40:0(OH)) [M+Na]+	FALSE	DG(39:3)	3.95342e-05	0.456891
Cluster_4604	4418.52	4338.69	3853.28	4400.91	6187.89	6006.24	3357.87	3288.78	3317.59	3402	3168.51	3271.4	6014.95	5937.26	7079.92	6592.88	5655.02	5940.41	1815.75	1830.06	1217.58	733.595	2113.6	1757.93	Cluster_4604	676.587	16.5409	[M+NH4]+	676.587	658.554	C42H74O5	[C42H78NO5]1+	DG(39:4)							[M+NH4]+	676.587	658.554	C42H74O5	C42H78NO5	DG(39:4) [M+NH4]+	TRUE	DG(39:4)	2.52047e-06	1.87422
Cluster_1638	6120.31	6305.42	6255.03	5879.51	9159.85	8529.35	4821.74	4869.05	4678.77	4434.69	4181.24	4250.04	7568.21	7798.48	8836.86	8920.79	7960.16	7461.51	2379.8	2645.78	1579.83	1413.05	2642.05	2573.23	Cluster_1638	674.572	15.89	[M+NH4]+	674.572	656.538	C42H72O5	[C42H76NO5]1+	DG(39:5)							[M+NH4]+	674.572	656.538	C42H72O5	C42H76NO5	DG(39:5) [M+NH4]+	TRUE	DG(39:5)	9.29828e-08	1.78109
Cluster_1692	2611.44	2611.37	2308.86	2431.42	3792.52	3742.24	2514.53	2095.05	2484.66	2524.35	2138.74	2693.05	4718.76	4441.59	5220.58	5338.6	4804.9	4551.81	1327.95	987.088	932.64	591.735	1346.29	1615.54	Cluster_1692	684.556	14.5809	[M+NH4]+	684.556	666.522	C43H70O5	[C43H74NO5]1+	DG(40:7)	[M+NH4]+	684.556	666.522	C43H70O5	C43H74NO5	DG(40:7) [M+NH4]+	[M+NH4]+	684.556	666.522	C43H70O5	C43H74NO5	DG(40:7) [M+NH4]+	TRUE	DG(40:7)	2.03495e-07	2.01597
Cluster_1677	2302.8	1724.57	1467.01	1505.26	2698.1	2454.03	1104.89	1151.86	1400.06	1402.91	1017.77	1103.15	2909.65	3538.52	3763.67	3186.53	3423.74	3264.71	788.91	NaN	NaN	NaN	NaN	1008.44	Cluster_1677	682.54	13.7825	[M+NH4]+	682.541	664.507	C43H68O5	[C43H72NO5]1+	DG(40:8)	[M+NH4]+	682.54	664.507	C43H68O5	C43H72NO5	DG(40:8) [M+NH4]+	[M+NH4]+	682.54	664.507	C43H68O5	C43H72NO5	DG(40:8) [M+NH4]+	TRUE	DG(40:8)	1.11288e-07	2.80948
Cluster_1678	13289.9	12578	12397.1	12609.7	18285.8	17984.7	16065.1	15677.6	15854.6	16457.2	13325.3	14493.6	22272.7	21994.9	23831	25137.8	20101.9	22072.1	7872.08	7406.96	6738.48	6013.45	8876.08	9254.13	Cluster_1678	682.542	14.0689	[M+NH4]+	682.541	664.507	C43H68O5	[C43H72NO5]1+	DG(40:8)	[M+NH4]+	682.54	664.507	C43H68O5	C43H72NO5	DG(40:8) [M+NH4]+	[M+NH4]+	682.54	664.507	C43H68O5	C43H72NO5	DG(40:8) [M+NH4]+	TRUE	DG(40:8)	6.17071e-06	1.47408
Cluster_1666	16389.7	15802.4	14884.9	17288.7	20643.3	21419.9	15045.8	16117.8	15436.6	16043.8	14782.5	14472	24717.6	25287.8	27140	25999.7	24602.5	24923.5	8238.12	8205.5	7578.99	6646.28	9977.61	10558.5	Cluster_1666	680.526	13.2344	[M+NH4]+	680.525	662.491	C43H66O5	[C43H70NO5]1+	DG(40:9)	[M+NH4]+	680.525	662.491	C43H66O5	C43H70NO5	DG(40:9) [M+NH4]+	[M+NH4]+	680.525	662.491	C43H66O5	C43H70NO5	DG(40:9) [M+NH4]+	TRUE	DG(40:9)	1.45348e-09	1.66164
Cluster_1665	7785.47	7592.53	8463.27	8159.36	11463.9	10178.4	11313.9	10631.5	10714.1	11917.5	9630.56	10085.5	11462.5	11359.6	12150.6	11863.1	10819.9	10945.3	4673.1	4091.17	3815.61	3892.4	5682.17	5386.33	Cluster_1665	680.526	13.5057	[M+NH4]+	680.525	662.491	C43H66O5	[C43H70NO5]1+	DG(40:9)	[M+NH4]+	680.525	662.491	C43H66O5	C43H70NO5	DG(40:9) [M+NH4]+	[M+NH4]+	680.525	662.491	C43H66O5	C43H70NO5	DG(40:9) [M+NH4]+	TRUE		0.10369	1.06872
Cluster_1919	2702.09	2883.91	1721.26	1825.82	4175.64	4052.52	4147.28	4074.2	5022.55	5481.42	3010.32	3179.97	8864.12	8638.07	12225.6	12825.7	10016.4	9368.9	1794.32	1985.1	1291.19	1102.36	2120.65	2272.01	Cluster_1919	727.62	16.0354	[M+Na]+	727.621	704.632	C45H84O5	[C45H84O5Na]1+	DG(42:2)							[M+Na]+	727.621	704.632	C45H84O5	C45H84O5Na	DG(42:2) [M+Na]+	TRUE	DG(42:2)	2.93187e-05	2.51492
Cluster_1637	1453.62	1316.18	1361.68	1320.82	2217.03	2594.05	1123.35	1621.65	1597.6	1986.42	1643.89	1733.87	1732.3	1794.7	1910.17	2272.6	1852.46	1964.48	687.625	389.032	NaN	NaN	581.596	824.768	Cluster_1637	674.572	16.1244	[M+NH4]+	674.572	656.538	C42H72O5	[C42H76NO5]1+	DG(39:5)							[M+NH4]+	674.572	656.538	C42H72O5	C42H76NO5	DG(39:5) [M+NH4]+	TRUE		0.0714222	1.19964
Cluster_1631	32918.2	30860.2	29599.2	30612.2	41886	40651.1	28525	27535.8	27166.2	26867.5	23284.2	23783.6	39235.3	38218	44307.8	47129.6	38141.2	37146.7	14903.2	16398.3	12585.4	11436.7	15714.9	16978.2	Cluster_1631	672.557	15.4663	[M+NH4]+	672.556	654.522	C42H70O5	[C42H74NO5]1+	DG(39:6)							[M+NH4]+	672.556	654.522	C42H70O5	C42H74NO5	DG(39:6) [M+NH4]+	TRUE	DG(39:6)	8.37398e-06	1.55198
Cluster_1888	10612.5	10642.6	14945.6	10646.5	8913.19	8977.56	9820.21	12960.9	8880.69	6688.19	11066.7	9282.34	9137.75	10779.2	8208.8	9110.96	7631.8	9442.12	19197.5	12201.7	16113.8	13917.4	14840.1	13763.2	Cluster_1888	721.578	18.3663	[M+Na]+	721.574	698.585	C45H78O5	[C45H78O5Na]1+	DG(42:5)							[M+Na]+	721.574	698.585	C45H78O5	C45H78O5Na	DG(42:5) [M+Na]+	TRUE		0.556821	0.938561
Cluster_1761	2147.05	2022.16	2198.2	1699.69	3088.27	2377.9	2991.16	2781.83	4589.24	4177.34	3500.02	3267.11	4834.27	4233.26	7944.52	7714.08	5446.48	6117.47	1817.68	2279.99	795.746	1116.68	2422.52	2365.79	Cluster_1761	698.663	17.9406	[M+NH4]+	698.666	680.632	C43H84O5	[C43H88NO5]1+	DG(40:0)							[M+NH4]+	698.666	680.632	C43H84O5	C43H88NO5	DG(40:0) [M+NH4]+	TRUE	DG(40:0)	0.00276796	1.68526
Cluster_1021	3065.06	3617.06	3009.23	2962.67	3554.91	3960.15	6889.08	8007.06	7925.52	8321.19	7318.75	6861.25	4602.27	5180.16	5616.64	5618.62	5940.46	5489.13	4946.08	5901.76	4679.38	4326.36	5477.41	5882.9	Cluster_1021	535.465	15.5381	[M+Na]+	535.47	512.48	C32H64O4	[C32H64O4Na]1+	DG(O-29:0)													TRUE	DG(O-29:0)	5.14124e-05	0.71561
Cluster_1022	3090.46	3358.49	3183.98	3280.58	2730.54	2664.42	3375.85	3260.86	2565.18	2599.77	3161.71	3137.62	2506.65	2699.35	2655.04	2248.15	2381.32	2549.4	4983.49	4974.13	5132.92	4633.8	4242.83	4395.21	Cluster_1022	535.47	7.90008	[M+Na]+	535.47	512.48	C32H64O4	[C32H64O4Na]1+	DG(O-29:0)													FALSE	DG(O-29:0)	0.0119226	0.83407
Cluster_1190	7095.51	6711.82	6017.78	5615.09	8570.69	8426.08	4363.48	4243.99	3666.33	4208.59	3643.66	3342.08	10517.5	11927.6	11875.4	11653.9	10423.9	9321.61	2786.58	2634.54	1865.46	1541.79	3326.01	2962.43	Cluster_1190	575.504	15.9428	[M+Na]+	575.501	552.512	C35H68O4	[C35H68O4Na]1+	DG(O-32:1)													TRUE	DG(O-32:1)	9.47285e-09	2.80283
Cluster_0331	3668.84	3438.5	4141.41	4278.5	2967.98	3099.38	18865.3	17241.8	20738.1	20490.4	2994.36	3059.11	20726.8	21138.9	3556.82	3377.96	3241.14	2341.65	9294.31	8282.93	43864.2	43687.8	6710.26	6997.22	Cluster_0331	308.28	2.93721																			TRUE		0.332148	0.562144
Cluster_4350	637.254	613.435	320.334	NaN	882.898	998.945	NaN	1085.88	675.607	633.306	557.805	573.291	1188.26	1026.05	1140.87	1327.96	893.006	1265.65	NaN	NaN	NaN	NaN	NaN	NaN	Cluster_4350	575.5	16.9442	[M+Na]+	575.501	552.512	C35H68O4	[C35H68O4Na]1+	DG(O-32:1)													FALSE	DG(O-32:1)	0.00994093	1.65535
Cluster_1756	NaN	381.873	258.994	363.246	667.619	479.552	611.299	762.639	900.534	836.934	720.916	882.332	334.42	367.896	551.386	565.285	539.052	NaN	710.732	463.66	NaN	NaN	583.916	618.846	Cluster_1756	696.653	18.7029	[M+NH4]+	696.65	678.616	C43H82O5	[C43H86NO5]1+	DG(40:1)							[M+NH4]+	696.65	678.616	C43H82O5	C43H86NO5	DG(40:1) [M+NH4]+	FALSE	DG(40:1)	0.00570375	0.590918
Cluster_1240	4947.25	5108.9	6496.76	5451.45	4655.36	4868.8	4344.73	4682.74	5095.95	5274.2	6295.17	5986.77	4231.93	4184.54	3534.69	3657.06	3849.54	3153.7	9981.28	10300.3	9885.35	8835.8	9628.38	9755.05	Cluster_1240	591.533	10.0267	[M+Na]+	591.532	568.543	C36H72O4	[C36H72O4Na]1+	DG(O-33:0)	[M+Na]+	591.532	568.543	C36H72O4	C36H72O4Na	DG(O-33:0) [M+Na]+							TRUE	DG(O-33:0)	0.00121492	0.716103
Cluster_0335	1713.54	1588.12	4215	3553.41	2376.42	2132.8	550.998	953.189	2784.08	2471.85	1415.19	1678.32	2822.92	2092.86	5357.36	5010.42	1431.9	1155.18	4653.8	5301.47	5282.28	4510.51	3055.83	3127.57	Cluster_0335	310.311	8.06477																			TRUE		0.143216	1.76814
Cluster_1279	2606.54	2961.15	2237.41	2274.89	3801.75	3706.18	1508.81	1811.74	1776.72	2060.55	1241.81	1337.61	3622.75	3564.9	4721.19	4851.95	3148.69	4013.22	800.827	570.185	NaN	NaN	1103.74	1228.32	Cluster_1279	603.535	16.807	[M+Na]+	603.532	580.543	C37H72O4	[C37H72O4Na]1+	DG(O-34:1)	[M+Na]+	603.532	580.543	C37H72O4	C37H72O4Na	DG(O-34:1) [M+Na]+							FALSE	DG(O-34:1)	7.38295e-06	2.466
Cluster_1336	1518.7	1255.71	1674.78	1461.28	2102.95	2505.19	412.652	75.6773	448.737	405.418	412.925	741.971	429.438	505.647	896.735	769.145	NaN	405.993	NaN	NaN	NaN	NaN	NaN	NaN	Cluster_1336	617.548	17.885	[M+Na]+	617.548	594.559	C38H74O4	[C38H74O4Na]1+	DG(O-35:1)													FALSE		0.202619	1.64691
Cluster_1410	7129.95	6646.65	7414.68	6222.86	8892.28	8772.68	5974.78	5827.7	5372.78	5869.56	5948.44	5270.38	3839.18	3596.94	3872.78	3642.82	3601.51	3045.72	1294.79	1329.8	916.703	472.007	1195.79	1621.11	Cluster_1410	631.564	18.0818	[M+Na]+	631.564	608.574	C39H76O4	[C39H76O4Na]1+	DG(O-36:1)	[M+Na]+	631.564	608.574	C39H76O4	C39H76O4Na	DG(O-36:1) [M+Na]+							TRUE	DG(O-36:1)	2.55598e-06	0.62925
Cluster_1750	NaN	NaN	NaN	NaN	672.842	810.905	NaN	687.837	828.06	874.773	858.469	897.165	NaN	NaN	NaN	586.726	NaN	NaN	NaN	NaN	NaN	NaN	NaN	NaN	Cluster_1750	694.634	18.1838	[M+NH4]+	694.634	676.601	C43H80O5	[C43H84NO5]1+	DG(40:2)							[M+NH4]+	694.634	676.601	C43H80O5	C43H84NO5	DG(40:2) [M+NH4]+	FALSE		NaN	NaN
Cluster_1400	5612.9	6093.47	5433.56	5086.98	7632.54	7353.88	4829.19	4976.65	4350.38	4567.02	4576.78	4478.58	3286.15	3656.92	3466.03	3164.57	3029.65	3303.88	1167.15	1709.27	1157.12	1177.36	1558.86	1347.03	Cluster_1400	629.548	17.4599	[M+Na]+	629.548	606.559	C39H74O4	[C39H74O4Na]1+	DG(O-36:2)	[M+Na]+	629.548	606.559	C39H74O4	C39H74O4Na	DG(O-36:2) [M+Na]+							TRUE	DG(O-36:2)	3.18037e-06	0.716059
Cluster_1401	2855.44	3003.19	2631.87	2791.62	3883.43	3920.83	3925.41	4366.54	3992.68	3781.6	3710.55	4113.36	2554.23	3019.1	2964.59	3004.56	3084.61	2349.11	619.236	772.856	NaN	552.493	1045.86	987.358	Cluster_1401	629.548	17.9326	[M+Na]+	629.548	606.559	C39H74O4	[C39H74O4Na]1+	DG(O-36:2)	[M+Na]+	629.548	606.559	C39H74O4	C39H74O4Na	DG(O-36:2) [M+Na]+							TRUE	DG(O-36:2)	0.000194941	0.708052
Cluster_1735	NaN	NaN	NaN	NaN	NaN	NaN	970.078	803.315	1326.39	1259.61	791.602	997.241	642.906	NaN	831.087	943.231	775.398	708.879	NaN	NaN	NaN	NaN	NaN	NaN	Cluster_1735	692.616	17.0272	[M+NH4]+	692.619	674.585	C43H78O5	[C43H82NO5]1+	DG(40:3)							[M+NH4]+	692.619	674.585	C43H78O5	C43H82NO5	DG(40:3) [M+NH4]+	FALSE	DG(40:3)	0.0430715	0.770047
Cluster_0343	NaN	NaN	NaN	NaN	NaN	NaN	NaN	NaN	NaN	NaN	NaN	NaN	NaN	NaN	NaN	NaN	NaN	NaN	NaN	NaN	NaN	NaN	NaN	NaN	Cluster_0343	315.073	2.407																			FALSE		NaN	NaN
Cluster_1736	5620.69	5825.19	5025.03	5722.54	7009.31	7154.93	9810.93	9472.9	12672.2	12799.2	9134.57	10349.5	11575.6	11862.5	13698.5	12432.6	13138.6	12013.8	6132.04	6521.06	4783.05	4450.49	7644.38	7672.88	Cluster_1736	692.617	17.194	[M+NH4]+	692.619	674.585	C43H78O5	[C43H82NO5]1+	DG(40:3)							[M+NH4]+	692.619	674.585	C43H78O5	C43H82NO5	DG(40:3) [M+NH4]+	TRUE	DG(40:3)	0.0473155	1.1719
Cluster_1737	NaN	NaN	NaN	NaN	NaN	NaN	NaN	NaN	NaN	NaN	NaN	NaN	NaN	NaN	NaN	NaN	NaN	NaN	NaN	NaN	NaN	NaN	NaN	NaN	Cluster_1737	692.617	17.6156	[M+NH4]+	692.619	674.585	C43H78O5	[C43H82NO5]1+	DG(40:3)							[M+NH4]+	692.619	674.585	C43H78O5	C43H82NO5	DG(40:3) [M+NH4]+	FALSE		NaN	NaN
Cluster_1719	566.359	1099.68	474.158	NaN	1265.54	1175.16	645.451	717.903	753.378	848.64	802.21	815.694	965.466	894.231	1062.24	1283.12	882.696	944.951	NaN	NaN	NaN	NaN	NaN	NaN	Cluster_1719	688.587	16.6802	[M+NH4]+	688.587	670.554	C43H74O5	[C43H78NO5]1+	DG(40:5)							[M+NH4]+	688.587	670.554	C43H74O5	C43H78NO5	DG(40:5) [M+NH4]+	FALSE	DG(40:5)	0.003902	1.3104
Cluster_1389	3104.55	2537.02	2501.45	2147.56	4510.48	3972.21	3716.82	3649.35	5443.73	5264.87	3715.04	3525.69	4994.33	5078.5	5350.58	5270.2	5475.64	5181.45	2326.36	2591.94	2720.71	2600.47	4081.77	4372.21	Cluster_1389	627.531	15.7755	[M+Na]+	627.532	604.543	C39H72O4	[C39H72O4Na]1+	DG(O-36:3)	[M+Na]+	627.532	604.543	C39H72O4	C39H72O4Na	DG(O-36:3) [M+Na]+							TRUE	DG(O-36:3)	0.0358061	1.25914
Cluster_1390	1737.08	1222.66	1189.61	1408.51	1881.57	2028.01	1902.13	1672.67	2012.53	2014.13	1686.16	1487.36	1605.41	1208.27	1308.66	1505.9	1282.58	1030.52	NaN	316.412	NaN	NaN	NaN	NaN	Cluster_1390	627.532	17.3068	[M+Na]+	627.532	604.543	C39H72O4	[C39H72O4Na]1+	DG(O-36:3)	[M+Na]+	627.532	604.543	C39H72O4	C39H72O4Na	DG(O-36:3) [M+Na]+							TRUE	DG(O-36:3)	0.00393002	0.733872
Cluster_1381	NaN	NaN	NaN	NaN	320.42	299.782	417.062	461.7	499.876	416.507	558.771	602.013	370.895	310.639	654.981	390.333	342.943	461.757	741.157	774.506	NaN	NaN	908.051	NaN	Cluster_1381	625.521	17.2999	[M+Na]+	625.517	602.527	C39H70O4	[C39H70O4Na]1+	DG(O-36:4)	[M+Na]+	625.517	602.527	C39H70O4	C39H70O4Na	DG(O-36:4) [M+Na]+							FALSE		0.195713	0.837825
Cluster_4533	2671.88	2745.39	2357.84	2271.85	3458.9	3332.42	NaN	NaN	NaN	NaN	657.962	NaN	1765.81	2102.46	2749.57	2178.44	1733.13	1496.89	NaN	NaN	NaN	NaN	NaN	NaN	Cluster_4533	647.595	12.9608	[M+Na]+	647.595	624.606	C40H80O4	[C40H80O4Na]1+	DG(O-37:0)													FALSE		NaN	NaN
Cluster_1534	5734	5712.08	3264	3661.4	7644.77	7677.89	9376.66	10252.7	13474.3	13648.8	7332.39	7118.57	17745.4	17289	19414.5	17748.7	18857.4	18630	5244.96	5166.47	3503.87	2868.91	5962.14	6210.15	Cluster_1534	657.578	14.0266	[M+Na]+	657.579	634.59	C41H78O4	[C41H78O4Na]1+	DG(O-38:2)													FALSE	DG(O-38:2)	0.00285857	1.8512
Cluster_1709	968.85	1141.41	1435.15	1123.44	1689.03	1505.89	1751.77	1575.59	1715.75	1608.35	1558.13	1797.06	1826.92	2128.18	2000.93	1888.19	1595.6	1774.09	533.075	NaN	NaN	NaN	585.721	695.757	Cluster_1709	686.573	15.3155	[M+NH4]+	686.572	668.538	C43H72O5	[C43H76NO5]1+	DG(40:6)	[M+NH4]+	686.572	668.538	C43H72O5	C43H76NO5	DG(40:6) [M+NH4]+	[M+NH4]+	686.572	668.538	C43H72O5	C43H76NO5	DG(40:6) [M+NH4]+	TRUE	DG(40:6)	0.0465269	1.11771
Cluster_1838	NaN	NaN	NaN	NaN	NaN	NaN	NaN	65.2971	649.369	590.033	15.4548	NaN	NaN	NaN	NaN	819.525	NaN	NaN	NaN	NaN	NaN	NaN	NaN	NaN	Cluster_1838	712.68	18.1275	[M+NH4]+	712.681	694.648	C44H86O5	[C44H90NO5]1+	DG(41:0)							[M+NH4]+_[M+H]+	712.681348_712.68135	694.647525_711.674074	C44H86O5_C44H89NO5	C44H90NO5	DG(41:0) [M+NH4]+_Cer(t44:0(OH)) [M+H]+	FALSE		NaN	NaN
Cluster_4660	NaN	482.86	NaN	411.917	422.922	405.269	NaN	449.015	428.42	446.023	632.77	891.8	497.948	340.788	612.943	680.115	506.675	592.035	NaN	NaN	534.939	325.354	NaN	976.797	Cluster_4660	712.68	18.4019	[M+NH4]+	712.681	694.648	C44H86O5	[C44H90NO5]1+	DG(41:0)							[M+NH4]+_[M+H]+	712.681348_712.68135	694.647525_711.674074	C44H86O5_C44H89NO5	C44H90NO5	DG(41:0) [M+NH4]+_Cer(t44:0(OH)) [M+H]+	FALSE		0.838216	0.964105
Cluster_1524	1311.64	1187.87	1706.45	1438.82	1068.97	1252.87	1318.41	1558.12	2053.65	2320.77	1570.22	1804.51	1444.88	1601.07	1762.87	2070.53	1397.47	1231.12	1814.01	2182.68	2218.19	1976.83	2907.7	2777.28	Cluster_1524	655.562	16.706	[M+Na]+	655.564	632.574	C41H76O4	[C41H76O4Na]1+	DG(O-38:3)	[M+Na]+	655.564	632.574	C41H76O4	C41H76O4Na	DG(O-38:3) [M+Na]+							TRUE		0.36169	0.897793
Cluster_4543	1240.26	875.08	813.019	1003.83	1624.34	1357.48	793.044	666.874	563.971	549.893	673.306	704.543	414.761	705.522	643.319	691.954	582.359	492.256	NaN	NaN	NaN	NaN	NaN	NaN	Cluster_4543	651.532	16.6554	[M+Na]+	651.532	628.543	C41H72O4	[C41H72O4Na]1+	DG(O-38:5)	[M+Na]+	651.532	628.543	C41H72O4	C41H72O4Na	DG(O-38:5) [M+Na]+							FALSE		0.264485	0.884843
Cluster_1883	1672.49	1623.49	1417.74	1286.42	1977.73	2185.46	2217.41	2222.6	2862.57	2678.35	2182.62	1752.41	3470.9	4008.52	4266.05	4111.58	4714.78	3984.12	1221.51	1380.97	NaN	680.574	1503.53	1311.19	Cluster_1883	720.647	17.9336	[M+NH4]+	720.65	702.616	C45H82O5	[C45H86NO5]1+	DG(42:3)							[M+NH4]+	720.65	702.616	C45H82O5	C45H86NO5	DG(42:3) [M+NH4]+	FALSE	DG(42:3)	0.00010702	1.77917
Cluster_4595	2572.46	2554.22	2141.28	1948.85	2909.13	2991.36	1546.1	1581.43	1080.9	876.261	1556.01	1439.51	1596.59	2286.84	1901.16	1523.06	1128.62	1081.26	NaN	NaN	NaN	NaN	NaN	NaN	Cluster_4595	673.61	12.9661	[M+Na]+	673.611	650.621	C42H82O4	[C42H82O4Na]1+	DG(O-39:1)													FALSE		0.351881	1.164
Cluster_1863	NaN	492.954	NaN	NaN	902.196	822.718	674.677	925.054	839.983	978.311	1143.86	1128.91	528.396	454.774	693.811	822.519	608.536	481.257	NaN	NaN	NaN	NaN	NaN	NaN	Cluster_1863	716.618	17.4796	[M+NH4]+	716.619	698.585	C45H78O5	[C45H82NO5]1+	DG(42:5)							[M+NH4]+	716.619	698.585	C45H78O5	C45H82NO5	DG(42:5) [M+NH4]+	FALSE	DG(42:5)	0.00364301	0.626797
Cluster_1703	490.8	NaN	NaN	NaN	915.79	843.633	1148.42	937.8	2047.89	2437.05	1005.78	1127.67	1980.42	2383.08	2721.82	2423.63	2756.36	2209.09	NaN	NaN	NaN	NaN	NaN	677.584	Cluster_1703	685.609	15.1019	[M+Na]+	685.611	662.621	C43H82O4	[C43H82O4Na]1+	DG(O-40:2)													FALSE	DG(O-40:2)	0.0155895	1.77331
Cluster_0932	1515.73	1441.86	1052.18	1020.34	2233.63	1961.14	4089.2	3969.21	4624.65	4371.16	3509.57	3746.99	3695.69	3360.99	4748.55	4852.25	3808.71	3720.8	3208.77	3115.09	2520.47	1979.14	3120.63	3709.62	Cluster_0932	516.499	15.1815	[M+NH4]+	516.499	498.465	C31H62O4	[C31H66NO4]1+	DG(O-28:0)													FALSE		0.891342	0.989741
Cluster_4276	NaN	NaN	NaN	NaN	NaN	NaN	NaN	NaN	NaN	365.613	NaN	NaN	740.074	537.209	1036.08	862.047	605.371	608.201	NaN	NaN	NaN	NaN	NaN	NaN	Cluster_4276	530.514	15.7898	[M+NH4]+	530.514	512.48	C32H64O4	[C32H68NO4]1+	DG(O-29:0)													FALSE		NaN	NaN
Cluster_1171	3969.44	4036.44	3362.06	3639.73	4479.86	4769.25	4248.94	4311.19	3698.72	3691.76	4182.23	3962.09	5259.55	5514.16	5397.33	6110.16	4821.79	4961.95	2024.02	2309.5	1302.72	1147.12	1929.09	2387.74	Cluster_1171	570.546	16.9435	[M+NH4]+_[M+H]+	570.546	552.5117607_569.5383098	C35H68O4_C35H71NO4	[C35H72NO4]1+	DG(O-32:1)_Cer(t36:0)	[M+H]+	570.546	569.538	C35H71NO4	C35H72NO4	Cer(t35:0) [M+H]+	[M+H]+	570.546	569.538	C35H71NO4	C35H72NO4	Cer(t35:0) [M+H]+	TRUE		9.10347e-05	1.32945
Cluster_4338	NaN	NaN	327.742	367.095	NaN	NaN	587.852	NaN	NaN	NaN	NaN	823.059	386.375	277.521	NaN	NaN	NaN	529.276	NaN	NaN	347.486	NaN	626.25	1301.37	Cluster_4338	570.545	17.6772	[M+NH4]+_[M+H]+	570.546	552.5117607_569.5383098	C35H68O4_C35H71NO4	[C35H72NO4]1+	DG(O-32:1)_Cer(t36:0)	[M+H]+	570.546	569.538	C35H71NO4	C35H72NO4	Cer(t35:0) [M+H]+	[M+H]+	570.546	569.538	C35H71NO4	C35H72NO4	Cer(t35:0) [M+H]+	FALSE		NaN	NaN
Cluster_1689	3068.74	3303.54	3444.9	3453.17	2978.12	3135.14	2699.04	2796.02	2793.42	3264.79	3594.76	3858.24	2911.28	2582.8	4086.01	3819.7	2989.18	3252.32	5010.75	4786.81	4723.17	4988.15	6139.07	7472.86	Cluster_1689	683.595	17.5118	[M+Na]+	683.595	660.606	C43H80O4	[C43H80O4Na]1+	DG(O-40:3)													TRUE		0.757359	1.03017
Cluster_1263	1820.28	1150.42	1621.7	1621.09	2125.27	1930.41	1403.86	1497.76	1204.59	1216.14	1551.1	1297.56	1333.02	1596.36	1613.23	1493.67	1425.82	1139.79	NaN	NaN	NaN	NaN	374.703	NaN	Cluster_1263	598.576	17.7657	[M+NH4]+_[M+H]+	598.577	580.5430608_597.5696099	C37H72O4_C37H75NO4	[C37H76NO4]1+	DG(O-34:1)_Cer(t38:0)	[M+NH4]+_[M+H]+	598.5768838_598.5768859	580.5430608_597.5696099	C37H72O4_C37H75NO4	C37H76NO4	DG(O-34:1) [M+NH4]+_Cer(t37:0) [M+H]+							FALSE		0.490391	1.05053
Cluster_4430	204.148	NaN	NaN	NaN	376.433	590.797	NaN	NaN	NaN	NaN	503.119	NaN	336.644	NaN	380.937	493.233	NaN	NaN	NaN	NaN	NaN	NaN	NaN	NaN	Cluster_4430	612.592	18.0026	[M+NH4]+_[M+H]+	612.593	594.5587109_611.58526	C38H74O4_C38H77NO4	[C38H78NO4]1+	DG(O-35:1)_Cer(t39:0)	[M+H]+	612.593	611.585	C38H77NO4	C38H78NO4	Cer(t38:0) [M+H]+	[M+H]+	612.593	611.585	C38H77NO4	C38H78NO4	Cer(t38:0) [M+H]+	FALSE		NaN	NaN
Cluster_0764	4759.49	3884.39	2315.37	2609.09	2752.63	2269.49	1987.3	2001.91	6280.26	5682.77	2022.7	2350.2	1300.91	1282.39	1623.17	1712	1635.49	1334.41	NaN	NaN	NaN	NaN	NaN	NaN	Cluster_0764	471.251	2.26168	[M+Na]+	471.248	448.259	C22H41O7P	[C22H41O7PNa]1+	DHAP(19:1)													TRUE	DHAP(19:1)	0.0249178	0.496553
Cluster_0277	3996.09	4181.91	4706.49	4457.13	3315.68	3694.72	3437.36	3421.28	3574.55	4746.12	4427.67	4146.56	3073.58	3857.34	3508.51	3172.81	2920.99	2259.19	8461.17	8650.83	8095.88	7125.67	8139.03	8532.63	Cluster_0277	279.23	7.89843	[M+Na]+	279.229	256.24	C16H32O2	[C16H32O2Na]1+	FA(16:0)	[M+Na]+	279.229	256.24	C16H32O2	C16H32O2Na	FA(16:0) [M+Na]+	[M+Na]+	279.229	256.24	C16H32O2	C16H32O2Na	FA(16:0) [M+Na]+	TRUE	FA(16:0)	0.0306569	0.787089
Cluster_0271	4485.21	3787.65	4612.2	4975.92	3480.16	3121.47	4255.43	4249.09	4232.43	4604.94	4701.83	4451.48	4727.78	4889.27	3295.19	3035.9	2408.54	2627.56	7428.69	8458.94	10065.2	8477.22	6520.83	6018.8	Cluster_0271	277.214	5.51556	[M+Na]+	277.214	254.225	C16H30O2	[C16H30O2Na]1+	FA(16:1)	[M+Na]+	277.214	254.225	C16H30O2	C16H30O2Na	FA(16:1) [M+Na]+	[M+Na]+	277.214	254.225	C16H30O2	C16H30O2Na	FA(16:1) [M+Na]+_FA(16:0)(cyclo) [M+Na]+	TRUE		0.076461	0.763705
Cluster_0298	8229.72	7989.4	6436.69	6160.82	8602.29	9377.94	9802.11	10956.5	8861.65	10232.1	9124.93	9128.31	7294.31	8402.57	7810	7438.42	5731.05	5230.69	1168.51	1187.77	NaN	760.743	1027.26	784.358	Cluster_0298	293.248	7.38858	[M+Na]+	293.245	270.256	C17H34O2	[C17H34O2Na]1+	FA(17:0)	[M+Na]+	293.245	270.256	C17H34O2	C17H34O2Na	FA(17:0) [M+Na]+	[M+Na]+	293.245	270.256	C17H34O2	C17H34O2Na	FA(17:0) [M+Na]+	TRUE	FA(17:0)	0.0050053	0.71319
Cluster_0295	4404.2	3977.05	2993.74	3553.33	4469.43	4559.56	5575.97	5771.69	5197.57	5432.61	4844.93	5030.69	4024.76	3967.61	3294.58	3713.16	2323.27	2253.03	NaN	NaN	NaN	NaN	NaN	NaN	Cluster_0295	291.232	6.00723	[M+Na]+	291.229	268.24	C17H32O2	[C17H32O2Na]1+	FA(17:1)							[M+Na]+	291.229	268.24	C17H32O2	C17H32O2Na	FA(17:1) [M+Na]+_FA(17:0(cyclo)) [M+Na]+_FA(17:0)(cyclo) [M+Na]+	TRUE	FA(17:1)	0.00425437	0.598947
Cluster_0373	1722.19	2148.67	1861.55	2214.87	1486.62	1337.18	9130.1	9190.1	21084.3	20401.4	1584.73	1797.16	21816.2	20522	1087.02	1240.49	865.403	1123.19	3638.22	3582.24	40614	41725.5	3289.99	3462.27	Cluster_0373	326.306	6.95658	[M+H]+	326.305	325.298	C20H39NO2	[C20H40NO2]1+	NAE(18:1)	[M+H]+	326.305	325.298	C20H39NO2	C20H40NO2	NAE(18:1) [M+H]+							TRUE		0.300785	0.422756
Cluster_0330	39595.8	38277.6	45203.2	41006.5	37498.5	37086.3	34871.1	31970.2	38979.9	43185.9	47026.2	45678.9	32996.8	32579.9	28717.3	28155.3	29086.8	23495.5	72722.4	76387.2	76865.5	71807.5	70251.5	74879.1	Cluster_0330	307.262	10.027	[M+Na]+	307.261	284.272	C18H36O2	[C18H36O2Na]1+	FA(18:0)	[M+Na]+	307.261	284.272	C18H36O2	C18H36O2Na	FA(18:0) [M+Na]+	[M+Na]+	307.261	284.272	C18H36O2	C18H36O2Na	FA(18:0) [M+Na]+	TRUE	FA(18:0)	0.00295851	0.726763
Cluster_0324	8736.8	10235	8299.98	7792.78	8866.35	10458.8	5157.26	5272.09	4749.43	4751.43	3996.07	3931.33	8477.56	8354.77	8176	8509.28	5963.39	7315.82	NaN	NaN	NaN	NaN	NaN	NaN	Cluster_0324	305.245	9.73205	[M+Na]+	305.245	282.256	C18H34O2	[C18H34O2Na]1+	FA(18:1)	[M+Na]+	305.245	282.256	C18H34O2	C18H34O2Na	FA(18:1) [M+Na]+	[M+Na]+	305.245	282.256	C18H34O2	C18H34O2Na	FA(18:1) [M+Na]+_FA(18:0(cyclo)) [M+Na]+	TRUE	FA(18:1)	5.23474e-05	1.67774
Cluster_0325	6914.99	6449.24	5301.57	5244.85	4845.91	5247.93	6762.84	6299.71	10753.2	10203.1	6776.14	6930.46	3964.08	4374.1	4620.48	4720.77	3552.59	2708.09	1171.21	790.467	848.021	701.466	497.208	NaN	Cluster_0325	305.246	8.04219	[M+Na]+	305.245	282.256	C18H34O2	[C18H34O2Na]1+	FA(18:1)	[M+Na]+	305.245	282.256	C18H34O2	C18H34O2Na	FA(18:1) [M+Na]+	[M+Na]+	305.245	282.256	C18H34O2	C18H34O2Na	FA(18:1) [M+Na]+_FA(18:0(cyclo)) [M+Na]+	TRUE	FA(18:1)	0.000352248	0.504947
Cluster_4161	3986.77	3211.81	4227.26	3822.89	2955.31	2528.59	3994.05	3766.36	3846.76	4075.95	3583.83	3408.49	4086.45	4408.92	2444.75	2766.03	2073.06	1874.47	5806.42	5218.16	7914.64	6567.55	5013.98	4096.83	Cluster_4161	305.245	7.56336	[M+Na]+	305.245	282.256	C18H34O2	[C18H34O2Na]1+	FA(18:1)	[M+Na]+	305.245	282.256	C18H34O2	C18H34O2Na	FA(18:1) [M+Na]+	[M+Na]+	305.245	282.256	C18H34O2	C18H34O2Na	FA(18:1) [M+Na]+_FA(18:0(cyclo)) [M+Na]+	FALSE		0.0908174	0.740086
Cluster_0320	4697.49	4581.77	3955.53	3817.81	3400.52	3639.5	3032.34	3263.39	3855.12	3828.39	3590.82	3307.21	1803.26	2233.38	2204.85	2187.37	1791.9	1445.11	1208.38	682.316	NaN	NaN	NaN	NaN	Cluster_0320	303.23	6.48097	[M+Na]+	303.229	280.24	C18H32O2	[C18H32O2Na]1+	FA(18:2)	[M+Na]+	303.229	280.24	C18H32O2	C18H32O2Na	FA(18:2) [M+Na]+	[M+Na]+	303.229	280.24	C18H32O2	C18H32O2Na	FA(18:2) [M+Na]+_FA(18:1)(cyclo) [M+Na]+	TRUE	FA(18:2)	9.08363e-05	0.554281
Cluster_0317	128951	133154	136935	142987	111806	115358	119126	121256	107117	108888	127459	128390	107043	106012	103970	99852.8	101963	101240	198002	192606	188177	184911	184581	179938	Cluster_0317	301.213	7.90097	[M+Na]+	301.214	278.225	C18H30O2	[C18H30O2Na]1+	FA(18:3)	[M+Na]+	301.214	278.225	C18H30O2	C18H30O2Na	FA(18:3) [M+Na]+	[M+Na]+	301.214	278.225	C18H30O2	C18H30O2Na	FA(18:3) [M+Na]+_FA(18:2(cyclo)) [M+Na]+	TRUE	FA(18:3)	0.00592359	0.872478
Cluster_0359	8627.84	8029.59	7731.52	7414.34	8734.6	8781.25	8872.81	9420.88	7238.18	7572.71	6973.43	7396.16	9154.68	9610.68	8227.11	8951.98	6321.8	5986.23	927.251	1095.69	590.732	NaN	550.45	927.241	Cluster_0359	321.279	9.26572	[M+Na]+	321.276	298.287	C19H38O2	[C19H38O2Na]1+	FA(19:0)							[M+Na]+	321.276	298.287	C19H38O2	C19H38O2Na	FA(19:0) [M+Na]+	TRUE		0.950427	1.00619
Cluster_0358	11580.4	10186.1	11442.9	11519.9	8035.46	8194.49	4722.81	4710.59	3115.05	3511.12	3728.3	4657.33	8844.59	9347.7	6929.52	8195.8	5383.16	5703.46	1284.77	756.345	NaN	NaN	NaN	476.247	Cluster_0358	321.277	12.254	[M+Na]+	321.276	298.287	C19H38O2	[C19H38O2Na]1+	FA(19:0)							[M+Na]+	321.276	298.287	C19H38O2	C19H38O2Na	FA(19:0) [M+Na]+	TRUE	FA(19:0)	0.000720323	1.80096
Cluster_0351	18497.7	21336.6	16783.4	17958.1	18584.5	19260.3	15796.7	16998.8	14418.1	14912.6	14888.9	14917	16646.9	17733.8	16925.4	15475.5	11908.6	11553	2541.51	2428.27	1698.5	1558.49	1844.27	2037.81	Cluster_0351	319.262	7.85291	[M+Na]+	319.261	296.272	C19H36O2	[C19H36O2Na]1+	FA(19:1)							[M+Na]+	319.261	296.272	C19H36O2	C19H36O2Na	FA(19:1) [M+Na]+_FA(19:0)(cyclo) [M+Na]+	TRUE		0.711189	0.969352
Cluster_0383	843.754	954.526	710.662	1013.06	880.755	962.333	1681.56	1516.3	2847.2	3247.53	2461.57	2134.15	NaN	NaN	529.216	NaN	NaN	NaN	NaN	NaN	NaN	NaN	NaN	NaN	Cluster_0383	333.277	10.0457	[M+Na]+	333.276	310.287	C20H38O2	[C20H38O2Na]1+	FA(20:1)							[M+Na]+	333.276	310.287	C20H38O2	C20H38O2Na	FA(20:1) [M+Na]+_FA(20:0(cyclo)) [M+Na]+	FALSE		NaN	NaN
Cluster_0352	7856.16	7503.16	6985.22	6499.4	8798.32	9304.7	9318.27	10973.4	9866.39	9607.19	8722.58	10175.7	7616.02	7699.51	6775.68	6884.69	5179.01	4313.42	817.381	NaN	NaN	NaN	997.494	668.89	Cluster_0352	319.264	8.17551	[M+Na]+	319.261	296.272	C19H36O2	[C19H36O2Na]1+	FA(19:1)							[M+Na]+	319.261	296.272	C19H36O2	C19H36O2Na	FA(19:1) [M+Na]+_FA(19:0)(cyclo) [M+Na]+	TRUE	FA(19:1)	0.00439409	0.64354
Cluster_0353	42665.8	43055.4	43300.2	44990.1	43001.5	41813.2	66637.7	64090.2	44957.7	49085.9	52629.2	53710.2	37804.3	41619.6	38711.9	38055.2	34476.5	33662.8	9671.83	10020.3	5297.79	5905.94	9985.02	10053.6	Cluster_0353	319.262	10.3657	[M+Na]+	319.261	296.272	C19H36O2	[C19H36O2Na]1+	FA(19:1)							[M+Na]+	319.261	296.272	C19H36O2	C19H36O2Na	FA(19:1) [M+Na]+_FA(19:0)(cyclo) [M+Na]+	TRUE	FA(19:1)	0.000756549	0.682395
Cluster_0391	7904.66	8086.12	6129.39	7145.46	8427.31	8908.63	3531.55	4226.53	2700.61	3074.84	4196.26	4037.95	5301.36	5958	6060.57	5980.5	5439.21	5108.81	985.76	983.767	1061.41	1022.44	734.878	921.677	Cluster_0391	335.292	12.9674	[M+Na]+	335.292	312.303	C20H40O2	[C20H40O2Na]1+	FA(20:0)							[M+Na]+	335.292	312.303	C20H40O2	C20H40O2Na	FA(20:0) [M+Na]+	FALSE	FA(20:0)	0.00104506	1.57298
Cluster_4172	2719.33	2694.55	2706.79	2467.59	2691.17	2730.08	2699.47	2710.26	2267.32	1843.91	2715.51	2349.11	2206.3	1804.95	2163.29	2190.63	1415.67	1411.09	NaN	NaN	NaN	NaN	NaN	NaN	Cluster_4172	335.293	10.2663	[M+Na]+	335.292	312.303	C20H40O2	[C20H40O2Na]1+	FA(20:0)							[M+Na]+	335.292	312.303	C20H40O2	C20H40O2Na	FA(20:0) [M+Na]+	TRUE	FA(20:0)	0.0309839	0.760336
Cluster_0384	13243.2	12757.7	13618.4	12830.6	12221.7	12635.9	6096.49	6890.88	4950.22	4719.74	4724.81	5245.32	9897.41	11269.3	10446.1	10944.5	8003.88	7786.11	1371.97	1033.01	NaN	NaN	847.029	952.372	Cluster_0384	333.277	11.7142	[M+Na]+	333.276	310.287	C20H38O2	[C20H38O2Na]1+	FA(20:1)							[M+Na]+	333.276	310.287	C20H38O2	C20H38O2Na	FA(20:1) [M+Na]+_FA(20:0(cyclo)) [M+Na]+	FALSE	FA(20:1)	7.75473e-05	1.78795
Cluster_0390	10004.6	8847.05	12456.9	12387	8976.07	8551.56	51232.6	53023.9	61286.1	65170.3	7182.66	7469.65	65208.4	66990.6	8773.67	8647.2	8104.99	7187.16	23275.5	24548.7	124178	114314	14985.1	14477.1	Cluster_0390	335.28	2.87214																			TRUE		0.381854	0.566819
Cluster_0380	59569.2	59519.2	59469.6	58904.7	52485.5	53415.4	55963.6	56469.2	47789.7	47585.1	61837.8	61756.7	43423.6	45258.8	35942.3	36081.9	47709.6	45160.2	85148.5	81671.5	75832.1	78031.7	85048.1	83352.1	Cluster_0380	329.244	10.0335	[M+Na]+	329.245	306.256	C20H34O2	[C20H34O2Na]1+	FA(20:3)	[M+Na]+	329.245	306.256	C20H34O2	C20H34O2Na	FA(20:3) [M+Na]+	[M+Na]+	329.245	306.256	C20H34O2	C20H34O2Na	FA(20:3) [M+Na]+_FA(20:2(cyclo)) [M+Na]+	TRUE	FA(20:3)	0.00314508	0.764782
Cluster_4169	2247.52	2425.99	2021.76	2199.62	1593.05	1970.47	1240.58	1341.15	2211.39	2051.49	1668.54	1685.37	1653.97	1612.22	1532.07	1754.57	1253.22	803.491	NaN	NaN	NaN	NaN	NaN	NaN	Cluster_4169	329.245	7.04948	[M+Na]+	329.245	306.256	C20H34O2	[C20H34O2Na]1+	FA(20:3)	[M+Na]+	329.245	306.256	C20H34O2	C20H34O2Na	FA(20:3) [M+Na]+	[M+Na]+	329.245	306.256	C20H34O2	C20H34O2Na	FA(20:3) [M+Na]+_FA(20:2(cyclo)) [M+Na]+	TRUE		0.263163	0.835455
Cluster_0376	7535.78	7788.38	6829.69	7744.2	5416.67	6461.65	3915.34	2973.26	6095.05	6523.3	4178.18	4192.32	4608.54	4703.42	3928.23	4819.83	3440.66	2644.64	NaN	717.627	1060.48	631.838	NaN	NaN	Cluster_0376	327.23	5.71631	[M+Na]+	327.229	304.24	C20H32O2	[C20H32O2Na]1+	FA(20:4)	[M+Na]+	327.229	304.24	C20H32O2	C20H32O2Na	FA(20:4) [M+Na]+	[M+Na]+	327.229	304.24	C20H32O2	C20H32O2Na	FA(20:4) [M+Na]+	TRUE		0.420081	0.878795
Cluster_0375	5438.61	5304.84	4050.86	4013.38	4200.38	4375.07	5040.3	4947	6899.79	7943.59	5774.29	5960.6	3226.43	3567.94	3822.46	3976.65	2992.24	2984.84	916.383	980.611	1020.43	1255.52	424.1	709.382	Cluster_0375	327.228	8.04539	[M+Na]+	327.229	304.24	C20H32O2	[C20H32O2Na]1+	FA(20:4)	[M+Na]+	327.229	304.24	C20H32O2	C20H32O2Na	FA(20:4) [M+Na]+	[M+Na]+	327.229	304.24	C20H32O2	C20H32O2Na	FA(20:4) [M+Na]+	TRUE	FA(20:4)	0.000158044	0.566996
Cluster_0368	12738.9	13138.1	11704.1	10967.8	15835.6	14771.4	12385.2	12614.8	24724	21730.6	15725.4	16203.6	7989.61	7385.15	6569.98	6132.54	5508.95	5121.73	2461.68	2462.13	2207.63	2046.15	2210.7	2605.94	Cluster_0368	325.215	4.84662	[M+Na]+	325.214	302.225	C20H30O2	[C20H30O2Na]1+	FA(20:5)	[M+Na]+	325.214	302.225	C20H30O2	C20H30O2Na	FA(20:5) [M+Na]+	[M+Na]+	325.214	302.225	C20H30O2	C20H30O2Na	FA(20:5) [M+Na]+	TRUE	FA(20:5)	8.40808e-05	0.382588
Cluster_0450	8987.06	9116.42	9032.29	8835.08	11319.1	10632.8	8139.45	7554.44	6787.98	7624.97	8906.45	8322.72	8626.07	8390.48	8109.93	8390.38	6108.03	6362.8	NaN	NaN	754.645	840.972	NaN	466.835	Cluster_0450	363.326	11.9763	[M+Na]+	363.323	340.334	C22H44O2	[C22H44O2Na]1+	FA(22:0)							[M+Na]+	363.323	340.334	C22H44O2	C22H44O2Na	FA(22:0) [M+Na]+	TRUE		0.648919	0.965755
Cluster_0397	3393.16	3826.6	2784.96	2848	2248.49	1776.36	7106.33	6706.85	8836.78	8982.8	2913.18	3024.49	12912.1	13834.4	2013.27	1996.24	3558.67	3344.66	20353.4	23206.7	17101.6	19105.2	4639.14	3845.57	Cluster_0397	338.342	9.0534																			TRUE		0.598725	0.797022
Cluster_0449	20225	19794	18521.2	18210	21110	22735.2	11312.7	12373.6	9848.53	10042	12464.5	12025.1	16789.1	18121.7	17017.8	17151.8	14198.3	13645.1	1044.95	1052.29	2104.72	1951.29	1771.28	1155.91	Cluster_0449	363.324	14.5374	[M+Na]+	363.323	340.334	C22H44O2	[C22H44O2Na]1+	FA(22:0)							[M+Na]+	363.323	340.334	C22H44O2	C22H44O2Na	FA(22:0) [M+Na]+	TRUE	FA(22:0)	0.000247967	1.42268
Cluster_0399	2640.15	2291.34	4791.59	5147.36	1767.62	1898.74	1737.76	2055.49	4510.74	4717.64	3055.95	3094.46	2752.03	2928.17	5341.61	6013.92	920.465	896.082	4737.18	4477.33	4743.48	5628.96	3740.14	3714.04	Cluster_0399	338.342	10.3625																			TRUE		0.606724	0.816841
Cluster_4158	3404.74	2957.36	3232.23	3553.34	3322.27	2894.69	5712.6	5046.12	3845.19	3967.71	3990.33	3678	3064.22	4099.32	2965.75	2946.1	2343.98	2526.55	NaN	NaN	NaN	NaN	NaN	253.094	Cluster_4158	265.253	10.3637	[M+Na]+	265.25	242.261	C16H34O	[C16H34ONa]1+	FATOH(16:0)													TRUE	FATOH(16:0)	0.00503998	0.682084
Cluster_4646	1469.19	1325.09	1692.43	1295.06	1303.88	1157.05	1242.42	1455.14	886.629	951.156	1513.91	1267.12	1077.51	898.834	794.303	856.348	1195.3	1011.49	2149.61	2130	1994.41	2299.33	1892	1697.88	Cluster_4646	700.572	13.6825	[M+H]+	700.572	699.565	C40H77NO8	[C40H78NO8]1+	HexCer(d35:1)							[M+H]+	700.572	699.565	C40H77NO8	C40H78NO8	HexCer(d34:1) [M+H]+	FALSE		0.078783	0.805097
Cluster_1848	1235.86	996.434	988.74	1106.35	942.92	1076.82	1501	920.321	779.126	765.483	840.253	970.406	1067.27	980.285	708.235	1018.16	1327.69	1067.45	1393.52	1308.93	1586.35	1293.6	1001.89	1481.86	Cluster_1848	714.587	14.0602	[M+H]+	714.588	713.581	C41H79NO8	[C41H80NO8]1+	HexCer(d36:1)							[M+H]+	714.588	713.581	C41H79NO8	C41H80NO8	HexCer(d35:1) [M+H]+	FALSE		0.569199	1.08054
Cluster_2233	635.471	454.524	1129.78	923.072	494.842	366.155	303.83	820.823	981.977	960.865	782.758	751.314	638.198	819.458	542.322	793.085	882.493	835.395	968.196	1356.09	1870.55	1088.06	1726.53	1595.44	Cluster_2233	770.65	16.9642	[M+H]+	770.65	769.643	C45H87NO8	[C45H88NO8]1+	HexCer(d40:1)							[M+H]+	770.65	769.643	C45H87NO8	C45H88NO8	HexCer(d39:1) [M+H]+	TRUE		0.880999	1.03061
Cluster_3226	973.039	734.406	1488.85	1056.32	748.261	497.759	1186.96	929.92	916.601	908.246	946.875	581.789	1234.81	1027.24	711.411	722.64	591.462	NaN	2355.08	1930.94	1823.41	1782.73	1377.25	1239.32	Cluster_3226	890.744	11.6453	[M+Na]+	890.742	867.753	C52H101NO8	[C52H101NO8Na]1+	HexCer(d47:1)													FALSE		0.652768	0.925823
Cluster_2553	10225.9	10387.7	8575.81	8884.75	12741.7	12440.1	18528.8	17960.9	20373.7	20564.3	16156.7	16543.3	14101.6	14025.6	15058.9	15372.7	16530.9	15675.1	11231.5	11923.1	8200.6	8031.12	12963.5	12901.9	Cluster_2553	808.625	15.9929	[M+Na]+	808.627	785.638	C45H87NO9	[C45H87NO9Na]1+	HexCer(t40:1)							[M+H]+	808.621	807.614	C47H86NO7P	C47H87NO7P	PE(P-42:4) [M+H]+	TRUE	HexCer(t40:1)	0.00407909	0.826325
Cluster_2368	12202.2	11637	8814.26	8694.4	15694	15573.6	19496.6	20786.5	28374.1	28598.6	20917.9	20159.4	19564.9	19238.5	25780	27281.9	23458.3	23583.7	10639	11479.5	7419.13	7453.73	12800.6	14135.9	Cluster_2368	786.646	15.9953	[M+H]+	786.645	785.638	C45H87NO9	[C45H88NO9]1+	HexCer(t40:1)													TRUE		0.923558	1.00914
Cluster_2674	642.645	568.83	480.17	NaN	994.236	881.797	2012.75	1416.82	1799.29	2137.64	1208.67	1598.54	1208.27	1358.38	1388.39	1233.69	1256.73	1247.23	1248.07	1067.29	NaN	749.297	1474.12	1389.09	Cluster_2674	822.642	16.4329	[M+Na]+	822.643	799.654	C46H89NO9	[C46H89NO9Na]1+	HexCer(t41:1)													FALSE	HexCer(t41:1)	0.0305133	0.769697
Cluster_2608	887.398	680.745	743.882	NaN	1363.12	1089.22	1411.5	1566.78	2133.03	2164.38	1674.73	1814.31	977.569	927.95	1586.23	1836.38	1169.81	1290.12	755.216	776.684	NaN	NaN	865.208	730.915	Cluster_2608	814.676	16.6784	[M+H]+	814.677	813.669	C47H91NO9	[C47H92NO9]1+	HexCer(t42:1)													FALSE	HexCer(t42:1)	0.0283903	0.710414
Cluster_2609	8516.98	8626.2	7003.55	8028.62	11987.3	11456.7	8652.36	8700.99	12119.9	12471.7	9664.31	8886.08	14547.2	14091.1	20769.3	20559.7	16526.9	16846.9	7433.97	7706.97	4589.82	4436.7	8789.85	9486	Cluster_2609	814.677	16.8454	[M+H]+	814.677	813.669	C47H91NO9	[C47H92NO9]1+	HexCer(t42:1)													TRUE	HexCer(t42:1)	0.00023706	1.70927
Cluster_2611	47692.2	48549.1	51077.6	52114.4	68863.1	71827.3	71447.4	72516.2	69034.2	76260.6	93172.4	85659.3	57965.9	57454.7	68716.7	73104	49239.1	50945.8	69970.9	73801.7	53457.2	54787.7	86258	86697.1	Cluster_2611	814.672	17.5464	[M+H]+	814.677	813.669	C47H91NO9	[C47H92NO9]1+	HexCer(t42:1)							[M+H]+	814.668	813.661	C47H92NO7P	C47H93NO7P	PC(P-39:1) [M+H]+_PE(O-42:2) [M+H]+_PE(P-42:1) [M+H]+	TRUE	HexCer(t42:1)	0.00735176	0.760055
Cluster_0411	1561.86	2247.55	965.945	1345.49	1860.93	2397.43	2579.52	2669.6	5226.54	4767.64	1494.57	1649.32	1735.78	1696.8	3092.69	3216.92	2231.66	2061.55	NaN	NaN	NaN	NaN	NaN	NaN	Cluster_0411	344.255	1.33048	[M+Na]+	344.256	321.267	C20H35NO2	[C20H35NO2Na]1+	NAE(18:3)													TRUE		0.452248	0.826483
Cluster_2807	337.091	610.159	408.988	433.029	1067.05	820.93	1262.34	1277.44	1182.32	1199.35	1172.48	1054.65	674.648	868.74	1054.28	1194.77	1001.16	985.256	463.938	NaN	NaN	NaN	NaN	647.775	Cluster_2807	836.658	16.6772	[M+Na]+	836.659	813.669	C47H91NO9	[C47H91NO9Na]1+	HexCer(t42:1)													FALSE	HexCer(t42:1)	0.0361623	0.797643
Cluster_2808	7739.87	6898.93	6125.26	6258.06	8166.11	8394.1	8458.28	7683.57	9303.18	9488.51	6964.55	6165.65	11408.6	10661.2	11379	11595.3	12420.4	12022.5	5982.29	6881.52	4884.04	5292.01	7650.17	7175.49	Cluster_2808	836.658	16.8466	[M+Na]+	836.659	813.669	C47H91NO9	[C47H91NO9Na]1+	HexCer(t42:1)													TRUE	HexCer(t42:1)	0.00197954	1.46106
Cluster_2727	NaN	596.506	NaN	NaN	973.203	1007.54	NaN	NaN	749.465	929.435	694.675	687.94	1055.81	1109.92	1326.96	1841.86	957.882	1038.72	NaN	559.824	NaN	NaN	812.112	954.222	Cluster_2727	828.691	17.2307	[M+H]+	828.692	827.685	C48H93NO9	[C48H94NO9]1+	HexCer(t43:1)													TRUE	HexCer(t43:1)	0.00579288	1.56756
Cluster_2729	426.069	601.035	NaN	NaN	931.951	921.52	782.527	911.602	1449.47	1594.85	987.743	916.201	987.575	1138.18	2349.32	1777.83	1459.24	1388.89	NaN	NaN	NaN	NaN	NaN	377.814	Cluster_2729	828.691	17.074	[M+H]+	828.692	827.685	C48H93NO9	[C48H94NO9]1+	HexCer(t43:1)													TRUE		0.103151	1.36173
Cluster_3039	617.597	446.353	407.973	334.114	980.056	1070.52	786.989	686.341	706.393	706.242	621.131	678.181	1760.47	1394.68	1772.23	1808.3	1591.86	1468.9	NaN	NaN	NaN	NaN	NaN	NaN	Cluster_3039	864.689	17.5928	[M+Na]+	864.69	841.701	C49H95NO9	[C49H95NO9Na]1+	HexCer(t44:1)													FALSE	HexCer(t44:1)	8.30219e-08	2.33503
Cluster_0321	8202.58	8185.11	8869.21	8637.01	7379.22	6822.35	7589.23	8099.25	6652.96	6411.89	7413.23	7918.98	6195.69	6524	6475.11	6311.25	5727.9	5906.58	12918.8	14047.8	14807.1	14569.3	13600	13804.7	Cluster_0321	303.254	4.2195	[M+H]+	303.253	302.246	C17H34O4	[C17H35O4]1+	MG(14:0)	[M+H]+	303.253	302.246	C17H34O4	C17H35O4	MG(14:0) [M+H]+							TRUE	MG(14:0)	0.00522918	0.844623
Cluster_0322	6906.45	6704.65	7509.36	7418.66	5456.59	5424.41	6800.72	6362.62	6578.17	7161.37	6394.21	6695.36	5714.57	5783.53	6599.21	5441.94	5126.89	5018.45	11202.5	11418.1	12233.3	13816.3	12090.1	13926.2	Cluster_0322	303.253	5.07031	[M+H]+	303.253	302.246	C17H34O4	[C17H35O4]1+	MG(14:0)	[M+H]+	303.253	302.246	C17H34O4	C17H35O4	MG(14:0) [M+H]+							TRUE	MG(14:0)	0.00565226	0.839458
Cluster_0369	8534.21	8051.1	8525.37	9192.67	7451.41	7341.01	7876.1	7922.34	7427.58	7206.96	7751.05	7738.39	6889.44	6723.92	6603.97	5925.35	6158.52	5799.58	13180.3	12110.7	13792.8	13873.4	12713.5	14182.2	Cluster_0369	325.235	5.07091	[M+Na]+	325.235	302.246	C17H34O4	[C17H34O4Na]1+	MG(14:0)							[M+Na]+	325.235	302.246	C17H34O4	C17H34O4Na	FA(17:0(OH2)) [M+Na]+	TRUE	MG(14:0)	0.000544892	0.828395
Cluster_0452	9333.42	9627.23	8813.91	8042.6	5980.07	6097.74	3534.16	3890.84	6837.24	7910.26	3285.13	3164.64	4628.74	4576.43	6232.47	5990.29	6198.84	5482.37	309.602	616.426	890.74	745.743	NaN	462.661	Cluster_0452	365.267	5.59351	[M+Na]+	365.266	342.277	C20H38O4	[C20H38O4Na]1+	MG(17:1)													TRUE		0.272966	1.23079
Cluster_0453	3571.77	4043.21	3888.45	3733.97	4020.53	4097.41	2849.11	3843.42	5413.43	5544.09	2891.06	2834.93	3755.01	3555.95	4683.1	4500.06	4110.35	3621.04	1035.99	1175.96	738.213	878.739	1095.83	1058.73	Cluster_0453	365.267	5.88381	[M+Na]+	365.266	342.277	C20H38O4	[C20H38O4Na]1+	MG(17:1)													TRUE		0.613857	1.07634
Cluster_4176	2710.19	2938.07	2546.7	2557.95	1910.84	1869.31	801.08	781.29	2189.13	2018.12	684.732	767.219	1230.41	1199.77	1663.8	1673.06	1738.68	1614.02	NaN	NaN	NaN	NaN	NaN	NaN	Cluster_4176	343.285	5.59416	[M+H]+	343.284	342.277	C20H38O4	[C20H39O4]1+	MG(17:1)													TRUE		0.179298	1.4124
Cluster_4180	958.995	889.623	737.368	987.762	994.593	1180.35	1402.86	1140.77	1576.41	1422.2	1272.21	1146.66	991.461	1023.13	1395.38	1380.24	1126.02	1152.9	1603.71	1143.34	1660.55	1856.2	1097.56	1237.71	Cluster_4180	359.315	8.45234	[M+H]+	359.316	358.308	C21H42O4	[C21H43O4]1+	MG(18:0)	[M+H]+	359.316	358.308	C21H42O4	C21H43O4	MG(18:0) [M+H]+	[M+H]+	359.316	358.308	C21H42O4	C21H43O4	MG(18:0) [M+H]+	TRUE		0.159224	0.886256
Cluster_0424	8898.72	8582.33	11197.5	10449.3	7245.94	7593.22	44547.8	48115.7	58915.2	60891.8	6793.07	7187.34	58446.2	57976.2	7777.97	7988.96	7299.2	7408.28	20682.6	21551.7	108425	109166	13465	14018.5	Cluster_0424	352.307	2.87175																			TRUE		0.359338	0.558432
Cluster_0437	1803.32	1669.3	1479.22	1599.08	968.943	862.868	2301.75	2182.04	4117.95	4041.23	2073.64	2490.7	898.618	872.381	968.504	1424.53	681.449	1221.03	NaN	NaN	NaN	NaN	NaN	NaN	Cluster_0437	357.3	6.26191	[M+H]+	357.3	356.293	C21H40O4	[C21H41O4]1+	MG(18:1)	[M+H]+	357.3	356.293	C21H40O4	C21H41O4	MG(18:1) [M+H]+	[M+H]+	357.3	356.293	C21H40O4	C21H41O4	MG(18:1) [M+H]+	TRUE	MG(18:1)	0.000116037	0.357416
Cluster_0433	2525.31	2237.7	2694.95	2470.62	1405.6	1492.92	1726.1	1191.85	4503.69	3783.27	1343.8	1446.57	820.322	898.422	1292.86	1254.35	1052.84	766.073	NaN	NaN	NaN	NaN	NaN	NaN	Cluster_0433	355.285	4.87243	[M+H]+	355.284	354.277	C21H38O4	[C21H39O4]1+	MG(18:2)	[M+H]+	355.284	354.277	C21H38O4	C21H39O4	MG(18:2) [M+H]+	[M+H]+	355.284	354.277	C21H38O4	C21H39O4	MG(18:2) [M+H]+	TRUE	MG(18:2)	0.026868	0.491789
Cluster_0486	2093.35	2152.62	2509.97	2539.76	1340.38	1199.27	2386.5	2562.85	4428.13	4213.91	2159.04	1995.14	900.567	940.368	1479.77	1432.68	1573.65	1071.12	NaN	NaN	NaN	NaN	NaN	NaN	Cluster_0486	375.25	3.96651	[M+Na]+	375.251	352.261	C21H36O4	[C21H36O4Na]1+	MG(18:3)													FALSE	MG(18:3)	0.000823332	0.428102
Cluster_4184	1539.84	1369.1	2092.92	2178.43	637.493	996.621	998.247	1173.03	2986.23	2637.76	828.961	564.733	425.384	340.056	750.974	705.88	473.562	260.182	NaN	NaN	NaN	NaN	NaN	NaN	Cluster_4184	373.235	3.07815	[M+Na]+	373.235	350.246	C21H34O4	[C21H34O4Na]1+	MG(18:4)							[M+Na]+	373.235	350.246	C21H34O4	C21H34O4Na	FA(21:3(OH2,cyclo)) [M+Na]+	TRUE	MG(18:4)	0.0114944	0.36031
Cluster_0471	4051.17	3670.93	3853.99	4497.42	3197.03	3062.75	3919.47	4611.93	2307.29	3053.05	3633.52	3440.35	3081.64	3333.23	2806.14	3158.02	3658.9	3065.36	5912.59	6189.79	5133.23	5516.08	4188.81	3769.2	Cluster_0471	371.316	8.14462	[M+H]+	371.316	370.308	C22H42O4	[C22H43O4]1+	MG(19:1)													TRUE		0.498467	0.928655
Cluster_0430	1119.63	1017.34	1299.46	1510.83	1085.06	1080.98	6391.35	6321.79	15313.1	15447.5	1696.63	1067.73	16651.6	16320	1067.44	856.713	840.592	650.73	2385.81	2852.36	31023.7	31435.3	2551.55	2224.17	Cluster_0430	354.337	9.05634	[M+H]+	354.337	353.329	C22H43NO2	[C22H44NO2]1+	NAE(20:1)													TRUE		0.325443	0.445817
Cluster_0473	3003.63	2968.37	3034.34	2626.16	2702.12	2241.67	2487.02	1653.87	2110.11	3195.45	2007.29	2240.67	1672.93	2836.84	2008.48	1866.06	2835.44	2494.96	6289.49	7003.18	5901.84	5957.88	5526.22	4675.83	Cluster_0473	371.316	9.18801	[M+H]+	371.316	370.308	C22H42O4	[C22H43O4]1+	MG(19:1)													TRUE		0.991232	1.00145
Cluster_0474	2026.41	2117.18	1798.28	2026.36	1545.91	1160.91	1837.57	1652.09	2618.58	2356.17	2802.74	1651.37	1325.32	1078.61	2127.93	2258.22	1871.04	2031.48	3268	3999.73	2260.49	3941.71	3971.53	3570.79	Cluster_0474	371.316	9.38685	[M+H]+	371.316	370.308	C22H42O4	[C22H43O4]1+	MG(19:1)													TRUE		0.226649	0.818724
Cluster_0475	4580.37	4404.61	5101.72	5498.52	3980.14	4407.3	4032.71	3572.96	3805.41	3595.32	3788.72	5082.18	3127.35	3291.95	3209.64	2941.83	4086.5	3661.78	7289.34	8015.31	8807.31	6181.3	6958.37	7579.51	Cluster_0475	371.316	16.1343	[M+H]+	371.316	370.308	C22H42O4	[C22H43O4]1+	MG(19:1)													TRUE		0.0518239	0.852263
Cluster_0476	4327.58	4000.85	4291.25	3591.02	3630.87	3548.87	3457.28	4221.61	3106.49	3163.82	3889.77	4146.86	2878.86	3272.64	2710.01	2414.68	3888.67	4345.43	5093.09	5693.19	5450.31	4844.95	5240.29	4626.56	Cluster_0476	371.316	16.3246	[M+H]+	371.316	370.308	C22H42O4	[C22H43O4]1+	MG(19:1)													TRUE		0.246559	0.875469
Cluster_0530	4308.44	4419.12	4235.86	3886.15	5231.56	5001.19	4350.26	4774.99	7398.11	8287.65	4220.78	3712.97	5422.45	5655.21	7729.31	6825.44	6225.65	5369.45	NaN	NaN	NaN	NaN	1261.73	NaN	Cluster_0530	393.298	7.90188	[M+Na]+	393.298	370.308	C22H42O4	[C22H42O4Na]1+	MG(19:1)													TRUE		0.294235	1.18072
Cluster_0472	159786	155820	169597	167067	122311	122428	180255	178056	206569	201374	156520	160264	156079	159498	118470	118499	117121	117855	280717	280790	334330	320684	238759	232872	Cluster_0472	371.317	8.80135	[M+H]+	371.316	370.308	C22H42O4	[C22H43O4]1+	MG(19:1)													TRUE	MG(19:1)	0.00214876	0.724017
Cluster_0529	41202.9	39695.8	43155.4	43394.3	34309.6	32509.4	46118.4	46775.6	48767.1	48202	39566.1	40678.5	39871.9	40407.4	32314.9	31014.3	30104.6	30911.4	68581.9	67642.1	77569.6	76066.1	55357.5	56467	Cluster_0529	393.299	8.79994	[M+Na]+	393.298	370.308	C22H42O4	[C22H42O4Na]1+	MG(19:1)													TRUE	MG(19:1)	0.00219288	0.754244
Cluster_0438	8167.17	7002.66	5683.25	4381.86	7142.68	7302.55	11133.3	10413.8	16353	16631.7	5739.06	7102.61	6322.05	5496.71	12032.8	10460.7	7936.58	8183.09	NaN	NaN	NaN	NaN	454.607	NaN	Cluster_0438	358.27	1.39226																			TRUE		0.268667	0.777562
Cluster_0439	NaN	NaN	NaN	NaN	NaN	NaN	613.322	511.596	1386.15	1632.1	NaN	NaN	5894.59	6008	NaN	NaN	NaN	NaN	1135.4	1470.28	7301.24	7085.58	NaN	NaN	Cluster_0439	358.274	5.25275																			TRUE		NaN	NaN
Cluster_0560	862.787	974.999	751.692	796.971	1087.22	1078.27	1404.12	1295.91	2001.82	2360.36	1621.04	1109.3	1333.91	1307.14	1721.39	1668.88	1507.66	1433.38	NaN	NaN	NaN	NaN	NaN	NaN	Cluster_0560	403.282	5.66437	[M+Na]+	403.282	380.293	C23H40O4	[C23H40O4Na]1+	MG(20:3)							[M+H]+	403.284	402.277	C25H38O4	C25H39O4	MG(22:6) [M+H]+	TRUE		0.647162	0.94232
Cluster_0561	5556.93	5815.02	4841.92	4948.46	4497.84	4767.78	5249.14	5254.98	8622.62	9407.36	4324.53	4049.92	4655.62	5097.24	5681.42	4934.36	4926.98	4845.67	NaN	392.204	380.364	352.916	679.906	409.064	Cluster_0561	403.283	5.42153	[M+Na]+	403.282	380.293	C23H40O4	[C23H40O4Na]1+	MG(20:3)							[M+H]+	403.284	402.277	C25H38O4	C25H39O4	MG(22:6) [M+H]+	TRUE		0.350011	0.860262
Cluster_0442	1187.34	883.537	344.933	325.878	359.198	491.711	449.144	490.68	1387.56	1096.14	361.9	204.031	307.32	355.43	509.958	477.052	233.674	301.363	NaN	NaN	NaN	NaN	820.718	NaN	Cluster_0442	359.258	2.35503																			FALSE		0.216471	0.650269
Cluster_0502	4130.58	4132.99	3741.01	4209.14	3958.21	4027.73	4962.29	4262.9	6709.18	5552.23	4618.13	4840.64	4237.66	3975.39	4544.03	4426.6	4490.7	4211.89	4416.8	4085.98	6460.33	7181.87	4793.09	4262.11	Cluster_0502	381.298	8.45754	[M+H]+_[M+Na]+	381.2999362_381.2975305	380.2926598_358.3083098	C23H40O4_C21H42O4	[C23H41O4]1+_[C21H42O4Na]1+	MG(20:3)_MG(18:0)	[M+H]+	381.3	380.293	C23H40O4	C23H41O4	MG(20:3) [M+H]+	[M+Na]+	381.298	358.308	C21H42O4	C21H42O4Na	MG(18:0) [M+Na]+	TRUE		0.0491228	0.844927
Cluster_0557	10323.6	11687	10810.5	11220.8	9206.76	8331.39	8208.69	8408.65	15471.5	15944.4	7773.95	7161.05	7050.13	6766.53	8539.46	8621.48	8327.51	8527.33	680.343	745.284	1576.63	1007.32	945.412	686.813	Cluster_0557	401.267	4.27559	[M+Na]+	401.266	378.277	C23H38O4	[C23H38O4Na]1+	MG(20:4)							[M+Na]+	401.266	378.277	C23H38O4	C23H38O4Na	FA(23:3(OH2,cyclo)) [M+Na]+_MG(20:4) [M+Na]+	TRUE		0.199178	0.800492
Cluster_0558	1263.37	1079.62	706.081	997.043	1887.96	1278.76	995.699	1109.08	1944.9	1863.92	1124.19	826.966	1497.57	1363.14	1774.52	2015.14	1667.44	1674.95	NaN	NaN	NaN	NaN	NaN	NaN	Cluster_0558	401.266	4.48096	[M+Na]+	401.266	378.277	C23H38O4	[C23H38O4Na]1+	MG(20:4)							[M+Na]+	401.266	378.277	C23H38O4	C23H38O4Na	FA(23:3(OH2,cyclo)) [M+Na]+_MG(20:4) [M+Na]+	TRUE		0.108085	1.32771
Cluster_0446	1057.53	1168.12	2488.29	2272.71	789.653	713.808	819.327	545.326	1592.01	2033.45	1233.99	1003.49	1083.75	1277.46	2568.71	2223.07	480.025	388.747	1569.24	2159.07	1304.53	2168.72	1076.71	1234.86	Cluster_0446	360.324	10.3622																			FALSE		0.932523	0.968187
Cluster_0493	5359.94	5425.64	5306.37	4870.65	3623.62	4272.79	6897.85	7575.14	12122.5	11420.4	5623.49	6160.18	3359.29	3085.01	3953.54	4017.09	4067.89	3468.84	1182.52	1112.88	759.632	708.167	680.375	433.781	Cluster_0493	379.282	6.26547	[M+H]+_[M+Na]+	379.2842862_379.2818805	378.2770097_356.2926598	C23H38O4_C21H40O4	[C23H39O4]1+_[C21H40O4Na]1+	MG(20:4)_MG(18:1)	[M+H]+	379.284	378.277	C23H38O4	C23H39O4	MG(20:4) [M+H]+	[M+Na]+_[M+H]+	379.281878_379.284286	356.29266_378.27701	C21H40O4_C23H38O4	C21H40O4Na_C23H39O4	MG(18:1) [M+Na]+_MG(20:4) [M+H]+	TRUE		0.00120683	0.458314
Cluster_0494	1411.05	1254.64	1227.95	1174.21	1583.17	1520.53	4564.74	3905.78	6304.04	6292.12	3868.14	4010.64	1883.33	1901.57	2011.56	2108.97	1923.04	1626.1	1291.5	872.699	705.154	782.716	791.923	1021.89	Cluster_0494	379.282	6.53927	[M+H]+_[M+Na]+	379.2842862_379.2818805	378.2770097_356.2926598	C23H38O4_C21H40O4	[C23H39O4]1+_[C21H40O4Na]1+	MG(20:4)_MG(18:1)	[M+H]+	379.284	378.277	C23H38O4	C23H39O4	MG(20:4) [M+H]+	[M+Na]+_[M+H]+	379.281878_379.284286	356.29266_378.27701	C21H40O4_C23H38O4	C21H40O4Na_C23H39O4	MG(18:1) [M+Na]+_MG(20:4) [M+H]+	TRUE		7.49106e-05	0.403726
Cluster_0549	4133.75	4485.3	4047.5	4573.5	4165.5	4646.22	5332.34	6996.77	8625.59	9871.3	4017.33	4421.63	3493.78	3198.41	6130.61	5442.8	4836.17	4170.54	1041.52	1229.5	1077.72	1379.88	1466.42	965.778	Cluster_0549	399.251	3.77941	[M+Na]+	399.251	376.261	C23H36O4	[C23H36O4Na]1+	MG(20:5)							[M+Na]+	399.251	376.261	C23H36O4	C23H36O4Na	MG(20:5) [M+Na]+	TRUE		0.0973655	0.714702
Cluster_0548	34006.8	32466.5	37985.5	40205.8	24950.2	22783.1	29019.5	28982.7	43923.9	43631	24153.5	23465.2	18845.7	19900.3	23127.1	24237.4	22762.9	23011.1	4785.23	4825.72	6889.56	5506.83	5107.04	5051.14	Cluster_0548	399.251	3.61775	[M+Na]+	399.251	376.261	C23H36O4	[C23H36O4Na]1+	MG(20:5)							[M+Na]+	399.251	376.261	C23H36O4	C23H36O4Na	MG(20:5) [M+Na]+	TRUE	MG(20:5)	0.0252284	0.702835
Cluster_0490	10099.2	9619.14	9372.28	9720.52	6837.28	6859.59	6737.36	5987.48	16018.7	16699.2	6426.56	6694.75	3969.89	3873.93	5402.7	4934.06	4831.67	4619.45	610.272	592.66	1470.93	1322.69	NaN	NaN	Cluster_0490	377.267	4.87375	[M+H]+_[M+Na]+	377.2686361_377.2662304	376.2613596_354.2770097	C23H36O4_C21H38O4	[C23H37O4]1+_[C21H38O4Na]1+	MG(20:5)_MG(18:2)	[M+H]+	377.269	376.261	C23H36O4	C23H37O4	MG(20:5) [M+H]+	[M+Na]+_[M+H]+	377.266228_377.268636	354.27701_376.26136	C21H38O4_C23H36O4	C21H38O4Na_C23H37O4	MG(18:2) [M+Na]+_MG(20:5) [M+H]+	TRUE		0.0196175	0.51973
Cluster_0491	7169.68	6166.26	7375.03	8525.39	4270.95	4810.94	4977.61	5201.06	9608.16	9603.96	4592.55	4876.88	3284.32	3286.3	4423.8	4428.67	3599.11	4332.03	NaN	NaN	NaN	NaN	NaN	487.158	Cluster_0491	377.269	3.61974	[M+H]+_[M+Na]+	377.2686361_377.2662304	376.2613596_354.2770097	C23H36O4_C21H38O4	[C23H37O4]1+_[C21H38O4Na]1+	MG(20:5)_MG(18:2)	[M+H]+	377.269	376.261	C23H36O4	C23H37O4	MG(20:5) [M+H]+	[M+Na]+_[M+H]+	377.266228_377.268636	354.27701_376.26136	C21H38O4_C23H36O4	C21H38O4Na_C23H37O4	MG(18:2) [M+Na]+_MG(20:5) [M+H]+	TRUE		0.0208508	0.628471
Cluster_0247	8161.44	6814.73	6617.91	6440.62	6629.45	6696.22	5716.14	5740.83	7910.25	7220.84	3309.83	2944.45	3679.68	3669.06	5070.52	5081.53	4655.95	4036.96	967.182	942.996	630.73	922.408	804.436	920.959	Cluster_0247	244.228	2.47361	[M+H]+	244.227	243.22	C14H29NO2	[C14H30NO2]1+	NAE(12:0)													TRUE		0.369588	0.842626
Cluster_0256	10986.1	11034.1	10231.5	10296	10957.6	10752.4	9301.37	9941.48	15165.1	15344.2	6697.6	7031.48	4929.39	4437.56	6265.55	5943.61	4970.86	6057.94	1741.94	1966.94	1242.81	1494.49	1603.33	1875.24	Cluster_0256	258.243	2.8304	[M+H]+	258.243	257.235	C15H31NO2	[C15H32NO2]1+	NAE(13:0)	[M+H]+	258.243	257.235	C15H31NO2	C15H32NO2	NAE(13:0) [M+H]+							TRUE	NAE(13:0)	0.00656175	0.537847
Cluster_0269	9702.1	9934.51	9343.8	8546.32	9802.52	10307.5	6886.33	6803.27	10679.3	11536.9	4956.52	5507.45	5284.66	5156.42	6328.87	6337.7	5705.15	5360.06	2985.39	2743.56	1959.57	2387.97	2653.12	2321.59	Cluster_0269	272.259	3.64164	[M+H]+	272.258	271.251	C16H33NO2	[C16H34NO2]1+	NAE(14:0)	[M+H]+	272.258	271.251	C16H33NO2	C16H34NO2	NAE(14:0) [M+H]+							TRUE		0.128182	0.772264
Cluster_0270	5115.92	5997.42	6166.77	6347.84	4899.53	4393.66	5732.73	5445.99	6131.4	7044.62	6165.48	6031.86	6672.57	6325.58	4589.18	4741.42	3118.31	3190.66	9680.53	11533.3	12905.9	12137.9	9289.77	9143.83	Cluster_0270	272.259	5.516	[M+H]+	272.258	271.251	C16H33NO2	[C16H34NO2]1+	NAE(14:0)	[M+H]+	272.258	271.251	C16H33NO2	C16H34NO2	NAE(14:0) [M+H]+							TRUE		0.0860976	0.75294
Cluster_0457	1714.52	2037.86	2064.28	1657.94	1022.94	1131.65	3605.27	3702.98	4089.37	4565.32	1735.25	1526.98	7167.34	7154.54	1001.79	1021.1	2059.54	2198.23	10365.7	10734.7	10816.6	9423.55	2284	2149.41	Cluster_0457	366.373	10.9861																			TRUE		0.688132	0.843275
Cluster_0332	7753.71	7375.6	6095.29	6066.34	6851.4	7553.7	9822.45	10487.6	9138.04	8641.48	8415.09	8784.47	6868.48	6714.84	6131.86	6250.84	4217.92	3878.05	601.457	616.128	203.22	NaN	820.185	942.526	Cluster_0332	308.259	6.01202	[M+Na]+	308.256	285.267	C17H35NO2	[C17H35NO2Na]1+	NAE(15:0)													TRUE	NAE(15:0)	0.00308977	0.603029
Cluster_0312	7149	5473.76	7816.47	6993.65	5266.2	5251.97	7219.66	7171.94	7858.34	8149.66	6858.89	7448.5	8655	8308.11	4986.55	5666.5	4312.9	4131.68	14020.1	13374.2	16300.7	15726.3	9625.17	10987.3	Cluster_0312	300.29	7.56269	[M+H]+	300.29	299.282	C18H37NO2	[C18H38NO2]1+	NAE(16:0)	[M+H]+	300.29	299.282	C18H37NO2	C18H38NO2	NAE(16:0) [M+H]+							TRUE		0.107965	0.773224
Cluster_0313	4552.29	4022.39	3369.15	3784.87	3778.5	3877.26	3904.74	4189.32	5772.06	5727.7	4198.19	4548.3	2881.78	2985.64	2913.67	2883.1	2105.17	2556.6	400.841	607.206	687.874	734.317	NaN	NaN	Cluster_0313	300.29	8.04757	[M+H]+	300.29	299.282	C18H37NO2	[C18H38NO2]1+	NAE(16:0)	[M+H]+	300.29	299.282	C18H37NO2	C18H38NO2	NAE(16:0) [M+H]+							TRUE	NAE(16:0)	0.000123573	0.578982
Cluster_0314	8798.41	9176.88	9248.46	8216.33	10013.5	9425.5	6344.24	6572.15	5135.03	5072.28	4451.69	4602.45	9647.56	8122.91	8230.81	8051.92	6439.16	6652.63	809.958	783.893	NaN	NaN	802.66	839.109	Cluster_0314	300.29	9.73214	[M+H]+	300.29	299.282	C18H37NO2	[C18H38NO2]1+	NAE(16:0)	[M+H]+	300.29	299.282	C18H37NO2	C18H38NO2	NAE(16:0) [M+H]+							TRUE	NAE(16:0)	0.0017149	1.46777
Cluster_0306	8693.4	8278.24	6659.86	7372.68	8612.49	9226.77	11155.2	10910.1	20794	20364.1	10839.8	10368.7	4350.32	4861.43	5710.14	5922.33	5164.79	4199.66	3820.77	4103.52	3536.25	2974.78	3070.36	3151.98	Cluster_0306	298.275	3.93394	[M+H]+	298.274	297.267	C18H35NO2	[C18H36NO2]1+	NAE(16:1)	[M+H]+	298.274	297.267	C18H35NO2	C18H36NO2	NAE(16:1) [M+H]+							TRUE	NAE(16:1)	0.000335656	0.372655
Cluster_0307	3889.96	3771.02	3052.13	3070.6	3505.07	3767.68	2878.09	3012.89	4632.72	4948.68	2414.88	2649.85	1681.89	1489.96	1901.92	1911.8	1503.48	1736.03	2741.52	2072.47	2249.1	2171.45	2390.89	2371.57	Cluster_0307	298.275	4.07212	[M+H]+	298.274	297.267	C18H35NO2	[C18H36NO2]1+	NAE(16:1)	[M+H]+	298.274	297.267	C18H35NO2	C18H36NO2	NAE(16:1) [M+H]+							TRUE	NAE(16:1)	0.00196779	0.515175
Cluster_0308	5999.61	6064.11	5430.03	5952.95	4358.2	4397.3	3138.79	4107.94	5313.37	4591.02	4903.67	4421.77	2608.8	3453.19	2553.63	3019.06	2549.96	2320.18	1549.5	1312.21	794.581	833.704	428.106	NaN	Cluster_0308	298.274	6.47982	[M+H]+	298.274	297.267	C18H35NO2	[C18H36NO2]1+	NAE(16:1)	[M+H]+	298.274	297.267	C18H35NO2	C18H36NO2	NAE(16:1) [M+H]+							TRUE	NAE(16:1)	0.000698674	0.626124
Cluster_0392	63912.8	66287.7	60031.8	58790.6	63741.4	59438.7	52269.3	57350.1	49244.2	50019.2	48115.7	48126.4	58639.4	60524.2	53296.7	52131.8	40634.3	39944.3	10702.2	9712.51	7170.16	5171.58	6779.9	7238.56	Cluster_0392	336.291	7.85301	[M+Na]+	336.287	313.298	C19H39NO2	[C19H39NO2Na]1+	NAE(17:0)													TRUE		0.892495	0.989058
Cluster_0466	NaN	NaN	NaN	728.351	NaN	NaN	NaN	NaN	769.032	586.37	671.703	520.259	NaN	NaN	NaN	92.1259	NaN	NaN	978.34	1086.07	1537.14	1139.53	1090.72	910.248	Cluster_0466	370.396	12.6367																			TRUE		NaN	NaN
Cluster_0342	53284.8	55612	56293	57765.6	53155.5	52644.3	90320.1	89093	61855.6	69623.2	70434.6	72745.1	51956.3	57907	51679	51771.3	43621.3	46248.6	13211.8	13010.8	7521.09	8778.12	13503.8	13586.3	Cluster_0342	314.306	10.3665	[M+H]+	314.305	313.298	C19H39NO2	[C19H40NO2]1+	NAE(17:0)	[M+H]+	314.305	313.298	C19H39NO2	C19H40NO2	NAE(17:0) [M+H]+							TRUE	NAE(17:0)	0.000462974	0.671227
Cluster_0393	11372.8	11000.8	9808.82	8574.97	12892.3	11701.6	13523	14271.2	15127.1	13252.3	12068.5	12940.7	10530.2	10464.7	9802.59	9593.87	6636.28	6942.78	1370.96	1366.62	756.228	486.701	1638.56	1573.24	Cluster_0393	336.29	8.1763	[M+Na]+	336.287	313.298	C19H39NO2	[C19H39NO2Na]1+	NAE(17:0)													TRUE	NAE(17:0)	0.00296192	0.655078
Cluster_0338	45683.2	38145.6	36587.1	39650.1	43916.7	42311.4	46009.5	43074.3	36445.3	35642.8	33836.1	34144.3	37468.9	37414.6	34984	32126.2	25253	24676.5	6489.34	7014.98	3936.04	4176.2	5477.75	6369.79	Cluster_0338	312.291	8.75016	[M+H]+	312.29	311.282	C19H37NO2	[C19H38NO2]1+	NAE(17:1)													TRUE		0.0804686	0.831337
Cluster_0385	3785.53	2994.87	2641.37	2703.62	3702.16	4189.23	3367.11	4291.36	4269.47	4867.55	3421.42	4188.34	2999.86	3201.31	2759.68	2677.76	2003.77	1524.02	NaN	NaN	NaN	NaN	NaN	NaN	Cluster_0385	334.274	6.97735	[M+Na]+	334.272	311.282	C19H37NO2	[C19H37NO2Na]1+	NAE(17:1)													TRUE	NAE(17:1)	0.00567682	0.607695
Cluster_0386	253609	270766	201702	205142	280126	273549	270557	269602	264897	274680	256433	286254	211789	209841	164952	168998	131067	126395	37107.5	34389.5	24673.3	25133.9	38204	39178.4	Cluster_0386	334.276	6.78447	[M+Na]+	334.272	311.282	C19H37NO2	[C19H37NO2Na]1+	NAE(17:1)													TRUE	NAE(17:1)	0.00258423	0.612266
Cluster_0379	17978.3	19271.6	19081.8	18909.3	16396.8	16164.2	9774.92	9827.04	7274.23	7777.24	8029.1	8200	15430.6	16265	14706.7	15047	11934.3	10810.5	2701.11	2348.08	1510.73	1180.81	2357.2	2258.87	Cluster_0379	328.322	11.7166	[M+H]+	328.321	327.314	C20H41NO2	[C20H42NO2]1+	NAE(18:0)	[M+H]+	328.321	327.314	C20H41NO2	C20H42NO2	NAE(18:0) [M+H]+							TRUE	NAE(18:0)	0.000174438	1.64792
Cluster_0365	6376.49	6076.47	6594.99	5959.32	4968.84	5485.77	4008.27	3866.43	4687.25	4636.23	4626.81	3920.54	3627.62	4256.45	4363.81	4201.79	3244.19	3214.52	1279.51	1545.2	1227.87	1000.43	342.456	NaN	Cluster_0365	324.29	7.04998	[M+H]+	324.29	323.282	C20H37NO2	[C20H38NO2]1+	NAE(18:2)	[M+H]+	324.29	323.282	C20H37NO2	C20H38NO2	NAE(18:2) [M+H]+							TRUE		0.111225	0.885868
Cluster_0364	1210.95	1294.21	1110.73	1133.6	1423.21	1534.92	2756.99	2327.16	4382.62	3984.76	2113.37	1952.34	993.347	1082.51	1064	955.97	1052.5	883.051	NaN	NaN	NaN	NaN	NaN	NaN	Cluster_0364	324.29	4.37041	[M+H]+	324.29	323.282	C20H37NO2	[C20H38NO2]1+	NAE(18:2)	[M+H]+	324.29	323.282	C20H37NO2	C20H38NO2	NAE(18:2) [M+H]+							TRUE	NAE(18:2)	0.000515063	0.360606
Cluster_0477	2690.28	2273.94	2942	2598.13	1419.02	1195.16	9016.77	8764.36	9653.19	10537.7	3139.93	3069.47	10590	11254.7	1790.12	1591.73	3711.05	4138.9	45555.5	46314	17508.2	19941.4	4065.59	3089.51	Cluster_0477	372.257	7.52725																			TRUE		0.308035	0.637821
Cluster_0478	1077.01	1216.93	1359.98	1122.33	NaN	NaN	3874.4	4141.1	4312.52	5611	NaN	1692.56	4814.6	5384.93	834.759	914.085	1605.44	1425.17	21090.3	21222.2	9484.47	9251.42	1195.21	1177.99	Cluster_0478	372.257	7.72446																			TRUE		0.125695	0.51574
Cluster_0412	3777.32	3516.55	3238.71	2856.21	3715.05	3692.37	1050.13	842.092	2184.43	2573.38	698.085	876.415	1719.01	1828.73	2727.98	2371.69	2404.22	2148.68	NaN	NaN	NaN	NaN	NaN	NaN	Cluster_0412	344.256	3.58734	[M+Na]+	344.256	321.267	C20H35NO2	[C20H35NO2Na]1+	NAE(18:3)													TRUE	NAE(18:3)	0.0443208	1.80469
Cluster_0480	1529.04	1651.96	1861.96	2245.32	1014.41	1235.81	6302.69	6835.77	8690.68	9108.51	2409.53	2124.03	8846.28	9115.12	1406.14	1377.9	1822.52	2213.96	21285.6	22270.5	12612.6	12300.5	2536.19	2005.82	Cluster_0480	372.258	8.01313																			TRUE		0.246752	0.574933
Cluster_0481	11870.7	11544	8158.14	7918.42	10424.4	10861.5	13636.8	12892.7	19398	17832.2	8061.47	8832.44	8603.07	7703.34	14138.7	13291.5	10420.3	11145.3	NaN	NaN	NaN	NaN	NaN	432.298	Cluster_0481	372.287	1.37664	[M+Na]+	372.287	349.298	C22H39NO2	[C22H39NO2Na]1+	NAE(20:3)													TRUE		0.324935	0.83297
Cluster_0361	15131.9	16452.3	13380.8	14667.7	12300.2	12900.4	8291.58	7502.92	11721.5	12206.8	8817.54	9850.66	10340.4	8494.37	8647.94	9867.08	7389.6	7310.87	2405.14	2099.53	2724.2	2661.7	1137.32	1366.79	Cluster_0361	322.275	5.71517	[M+H]+_[M+Na]+	322.2740558_322.2716501	321.2667794_299.2824294	C20H35NO2_C18H37NO2	[C20H36NO2]1+_[C18H37NO2Na]1+	NAE(18:3)_NAE(16:0)	[M+H]+	322.274	321.267	C20H35NO2	C20H36NO2	NAE(18:3) [M+H]+							TRUE		0.300804	0.897805
Cluster_0360	7373.02	7411.03	5570.14	5239.24	6771.82	6997.04	2045.85	2304.99	4561.43	4474.32	1633.57	1905.76	3506.7	3667.39	4782.08	4137.26	4689.71	4189.56	400.371	NaN	441.26	NaN	NaN	498.597	Cluster_0360	322.275	3.58797	[M+H]+_[M+Na]+	322.2740558_322.2716501	321.2667794_299.2824294	C20H35NO2_C18H37NO2	[C20H36NO2]1+_[C18H37NO2Na]1+	NAE(18:3)_NAE(16:0)	[M+H]+	322.274	321.267	C20H35NO2	C20H36NO2	NAE(18:3) [M+H]+							TRUE		0.0493009	1.59853
Cluster_0485	NaN	NaN	NaN	NaN	NaN	NaN	NaN	NaN	NaN	NaN	NaN	NaN	NaN	NaN	NaN	NaN	NaN	NaN	NaN	NaN	NaN	NaN	NaN	NaN	Cluster_0485	375.165	3.63834																			FALSE		NaN	NaN
Cluster_0355	3959.46	4051.33	3166.96	3183.86	3363.13	4004.61	5276.67	4742.41	8298.14	9069.65	4570.4	4924.27	1746.67	1863.97	2765.93	2614.94	2367.45	2218.93	1430.93	1916.15	1288.27	NaN	1402.48	1274.05	Cluster_0355	320.257	3.92661	[M+H]+_[M+Na]+	320.2584058_320.2560001	319.2511293_297.2667794	C20H33NO2_C18H35NO2	[C20H34NO2]1+_[C18H35NO2Na]1+	NAE(18:4)_NAE(16:1)	[M+H]+	320.258	319.251	C20H33NO2	C20H34NO2	NAE(18:4) [M+H]+							TRUE		0.000130863	0.378029
Cluster_0356	2065.42	1798.7	1393.74	1461.12	1567.71	2213	1337.29	1230.16	2679.37	2732.39	1100.22	991.376	433.174	712.31	947.443	876.662	632.536	773.52	NaN	NaN	NaN	NaN	NaN	494.004	Cluster_0356	320.256	4.07053	[M+H]+_[M+Na]+	320.2584058_320.2560001	319.2511293_297.2667794	C20H33NO2_C18H35NO2	[C20H34NO2]1+_[C18H35NO2Na]1+	NAE(18:4)_NAE(16:1)	[M+H]+	320.258	319.251	C20H33NO2	C20H34NO2	NAE(18:4) [M+H]+							TRUE		0.00665499	0.460573
Cluster_0357	33225.1	32955.8	28922.6	28276.9	38064.2	35222.2	28330.5	28963.2	55384.7	52846.6	38311.8	41568.2	19139.8	19007.4	15630.7	15063.4	12765.7	12850.8	7124.59	7334	6181.51	6066.21	6772.73	6556.24	Cluster_0357	320.259	4.84707	[M+H]+_[M+Na]+	320.2584058_320.2560001	319.2511293_297.2667794	C20H33NO2_C18H35NO2	[C20H34NO2]1+_[C18H35NO2Na]1+	NAE(18:4)_NAE(16:1)	[M+H]+	320.258	319.251	C20H33NO2	C20H34NO2	NAE(18:4) [M+H]+							TRUE		0.000112271	0.392816
Cluster_0404	7061.55	7744.73	6424.85	7375.41	7216.92	6321.59	12630.7	12333.1	9568.13	10534.8	10568.1	9683.82	5537.09	5502.18	4531.28	4655.37	4099.05	3273.55	1081.9	1825.49	NaN	NaN	1067.74	1352.05	Cluster_0404	340.322	10.7194	[M+H]+	340.321	339.314	C21H41NO2	[C21H42NO2]1+	NAE(19:1)													TRUE	NAE(19:1)	1.26949e-05	0.418423
Cluster_0435	31698	31755.5	26288.1	27936.2	35134.4	34128.2	33498.4	35906.8	29071.3	29487.9	36264.6	35868.4	23843.8	23740	25610.6	25240.4	20651.6	19200	1777.97	1658.12	3043.62	3050.81	1710.37	1856.79	Cluster_0435	356.353	12.971	[M+H]+	356.352	355.345	C22H45NO2	[C22H46NO2]1+	NAE(20:0)													TRUE	NAE(20:0)	0.000160462	0.690272
Cluster_0492	16125	18119.8	15343.6	16731.5	20365	19274.5	11262.5	11060.6	9552.33	10418.3	11495.4	11392	15036.4	14292.4	15132.9	14170.8	11181.5	10281.7	880.194	1521.52	1972	1956.73	952.154	1127.19	Cluster_0492	378.337	10.7054	[M+Na]+	378.334	355.345	C22H45NO2	[C22H45NO2Na]1+	NAE(20:0)													TRUE	NAE(20:0)	0.0324505	1.21791
Cluster_0489	6768.15	6119.25	5942.65	6110.93	6744.16	6603.24	5657.96	6248.98	5008.17	4924.54	6039.31	6175.86	4795.12	4726.11	5183.43	5228.52	3989.52	3560.78	NaN	NaN	NaN	NaN	NaN	NaN	Cluster_0489	376.322	9.6372	[M+Na]+	376.319	353.329	C22H43NO2	[C22H43NO2Na]1+	NAE(20:1)													TRUE	NAE(20:1)	0.0183975	0.803084
Cluster_0482	15236.9	14255.9	10933.8	10486.6	13609.2	14925.6	17298.6	17327.4	26284.8	23222.4	13307.4	14218.5	13628.6	13417.7	19140	18539	17036.3	16171.1	1538.73	1299.72	2055.25	2194.26	2527.1	2727.98	Cluster_0482	372.287	1.49944	[M+Na]+	372.287	349.298	C22H39NO2	[C22H39NO2Na]1+	NAE(20:3)													TRUE		0.40579	0.895699
Cluster_0461	5198.22	5787.14	4193.32	4901.27	5415.98	5567.8	2937.04	3121.39	6113.64	6492.51	2565.4	2510.01	3189.32	3108.84	4499.26	4246.25	4086.74	3768.21	580.95	530.207	709.459	756.691	1322.31	894.902	Cluster_0461	368.256	3.29052	[M+Na]+	368.256	345.267	C22H35NO2	[C22H35NO2Na]1+	NAE(20:5)													TRUE		0.851524	1.03719
Cluster_0495	2919.77	2780.42	2465.19	2340.91	2014.44	1853.13	1592.68	1727.59	4098.97	4206.23	1911.79	1615.15	1576.26	1546.61	2311.58	2293.13	1849.33	1954.31	NaN	NaN	NaN	NaN	NaN	NaN	Cluster_0495	379.284	4.27632	[M+H]+_[M+Na]+	379.2842862_379.2818805	378.2770097_356.2926598	C23H38O4_C21H40O4	[C23H39O4]1+_[C21H40O4Na]1+	MG(20:4)_MG(18:1)	[M+H]+	379.284	378.277	C23H38O4	C23H39O4	MG(20:4) [M+H]+	[M+Na]+_[M+H]+	379.281878_379.284286	356.29266_378.27701	C21H40O4_C23H38O4	C21H40O4Na_C23H39O4	MG(18:1) [M+Na]+_MG(20:4) [M+H]+	TRUE		0.380391	0.826535
Cluster_0496	2389.4	2363.93	2881.06	2472.32	2093.11	2352.5	13378.9	13819.1	18440	17727.3	1628.21	1221.12	17925.1	17354.3	2414.79	2156.41	2306.57	2056.81	6064.93	6543.76	32519.2	29980.7	3722.42	3745.25	Cluster_0496	379.307	2.8151																			TRUE		0.511619	0.63238
Cluster_0497	2775.15	2607.19	3187.15	3361.98	3813.75	3362.04	3279.56	3390.09	2901.44	3001.93	3555.62	3041.95	NaN	NaN	NaN	NaN	NaN	NaN	NaN	NaN	NaN	NaN	NaN	NaN	Cluster_0497	379.394	10.8665																			TRUE		NaN	NaN
Cluster_0413	7823.38	7665.32	5496.59	5688.45	7456.05	7323.08	4075.62	3836.79	7859.47	7476.57	3690.78	3326.16	4511.92	4209.23	5748.01	5866.74	4917.32	5227.54	1209.84	1113.34	647.569	1056.34	1170.47	1462.99	Cluster_0413	346.275	3.29057	[M+H]+_[M+Na]+	346.2740558_346.2716501	345.2667794_323.2824294	C22H35NO2_C20H37NO2	[C22H36NO2]1+_[C20H37NO2Na]1+	NAE(20:5)_NAE(18:2)	[M+H]+	346.274	345.267	C22H35NO2	C22H36NO2	NAE(20:5) [M+H]+							TRUE		0.713522	1.06504
Cluster_2163	2989.94	3024.43	2908.59	3173.58	3834.6	3629.81	7278.31	6748.74	5588.27	5073.79	6756.92	6483.09	6541.58	6012.36	7236.98	7778.61	6555.49	6330.2	1330.92	1879.08	940.515	990.604	1647.75	1530.27	Cluster_2163	762.56	14.7339	[M+H]+	762.564	761.557	C41H80NO9P	[C41H81NO9P]1+	NAPE(36:0)							[M+H]+	762.564	761.557	C41H80NO9P	C41H81NO9P	PS(O-35:1) [M+H]+_PS(P-35:0) [M+H]+	FALSE		0.338618	1.07062
Cluster_2877	1400.03	1387.17	1223.48	927.56	1651.62	1811.06	1724.17	1775.79	1685.26	1655.12	1778.47	1829.51	1470.59	1484.84	1854.79	2421.94	1676.08	1808.04	1217.47	959.147	NaN	642.063	1255.42	1376.94	Cluster_2877	846.66	18.3109	[M+H]+	846.658	845.651	C47H92NO9P	[C47H93NO9P]1+	NAPE(42:0)							[M+H]+	846.658	845.651	C47H92NO9P	C47H93NO9P	PS(P-41:0) [M+H]+	FALSE		0.888657	1.0113
Cluster_0844	17465.3	17417.7	13342.6	14637.4	8892.85	9970.26	14421	14443	28916.3	28269.8	10173.4	10105.2	7962.81	8245.6	12080.7	12047.4	12545.6	11600.2	1431.43	1127.61	2273.77	2481.91	608.449	930.503	Cluster_0844	494.325	2.67248	[M+H]+	494.324	493.317	C24H48NO7P	[C24H49NO7P]1+	PC(16:1)_PE(19:1)_GPNAE(19:1)	[M+H]+	494.324	493.317	C24H48NO7P	C24H49NO7P	PC(16:1) [M+H]+	[M+H]+	494.324	493.317	C24H48NO7P	C24H49NO7P	LPC(16:1) [M+H]+_LPE(19:1) [M+H]+	TRUE		0.0854861	0.655667
Cluster_3584	802.425	NaN	748.534	866.807	NaN	NaN	NaN	NaN	863.703	815.27	1340.35	957.993	676.206	NaN	784.946	875.917	628.031	NaN	2745.55	2828.34	2602.93	2172.78	1861.3	2414.55	Cluster_3584	934.685	11.02	[M+H]+_[M+Na]+	934.6895471_934.6871414	933.6822707_911.6979207	C54H96NO9P_C52H98NO9P	[C54H97NO9P]1+_[C52H98NO9PNa]1+	NAPE(49:5)_NAPE(47:2)													FALSE		0.085932	0.75384
Cluster_5200	NaN	594.594	NaN	NaN	527.701	442.584	467.572	629.572	596.319	1085.25	973.08	732.706	421.825	391.109	484.592	574.081	NaN	NaN	NaN	NaN	NaN	NaN	NaN	NaN	Cluster_5200	1040.86	18.7076	[M+H]+	1040.86	1039.85	C61H118NO9P	[C61H119NO9P]1+	NAPE(56:1)							[M+NH4]+	1040.86	1022.83	C68H110O6	C68H114NO6	TG(65:11) [M+NH4]+	FALSE	TG(65:11)	0.0223867	0.645577
Cluster_0845	2237.63	1838.23	1596.13	2246.94	932.648	1488.24	1857.11	1302.1	4112.98	3968.65	1079.85	1270.59	1054.69	676.17	1506.39	1350.3	1297.83	1674.44	NaN	NaN	NaN	NaN	NaN	NaN	Cluster_0845	494.324	2.88944	[M+H]+	494.324	493.317	C24H48NO7P	[C24H49NO7P]1+	PC(16:1)_PE(19:1)_GPNAE(19:1)	[M+H]+	494.324	493.317	C24H48NO7P	C24H49NO7P	PC(16:1) [M+H]+	[M+H]+	494.324	493.317	C24H48NO7P	C24H49NO7P	LPC(16:1) [M+H]+_LPE(19:1) [M+H]+	TRUE		0.125675	0.622535
Cluster_5214	628.588	1031.92	528.063	279.775	432.929	715.591	893.519	525.118	696.665	739.386	596.178	634.139	587.246	630.311	844.879	825.4	720.065	789.446	856.048	1026.62	981.861	751.996	1054.54	1106.03	Cluster_5214	1050.79	14.8114	[M+Na]+	1050.79	1027.8	C62H110NO8P	[C62H110NO8PNa]1+	NAPE(O-57:7)													FALSE		0.43497	1.08214
Cluster_1354	754.444	931.946	560.692	693.72	1010.9	1168.61	949.096	608.06	1243.69	1341.68	894.71	923.917	1135.31	1169.68	1138.67	1163.12	1127.07	1006.73	NaN	NaN	NaN	NaN	NaN	NaN	Cluster_1354	621.449	13.2649	[M+H]+	621.449	620.442	C33H65O8P	[C33H66O8P]1+	PA(30:0)							[M+Na]+_[M+H]+	621.448943_621.448983	598.459725_620.441707	C38H62O5_C33H65O8P	C38H62O5Na_C33H66O8P	DG(35:6) [M+Na]+_PA(30:0) [M+H]+	FALSE		0.242871	1.16553
Cluster_0507	3219.11	2801.43	3723.53	3930.52	3670.47	3724.54	4418.52	4691.3	3190.07	3260.93	3969.5	3935.08	NaN	NaN	328.718	288.223	NaN	NaN	NaN	NaN	NaN	NaN	NaN	NaN	Cluster_0507	383.389	10.1307																			TRUE		NaN	NaN
Cluster_1420	3356.55	2782.08	2636.18	2981.16	3758.94	3823.8	5573.51	5358.07	4009.66	4320.08	4582.05	5265.57	4000.64	4000.46	3721.9	3745.39	3721.45	3738.93	1668.57	1488.85	958.627	845.389	1992.61	2170.55	Cluster_1420	635.465	13.6212	[M+H]+_[M+Na]+	635.4646326_635.4645959	634.4573561_612.4753752	C34H67O8P_C39H64O5	[C34H68O8P]1+_[C39H64O5Na]1+	PA(31:0)_DG(36:6)	[M+Na]+	635.465	612.475	C39H64O5	C39H64O5Na	DG(36:6) [M+Na]+	[M+Na]+_[M+H]+	635.464593_635.464633	612.475375_634.457357	C39H64O5_C34H67O8P	C39H64O5Na_C34H68O8P	DG(36:6) [M+Na]+_PA(31:0) [M+H]+	TRUE		0.00686452	0.793025
Cluster_1498	38629.7	39098.3	35578.7	36829.7	46052.1	46912.1	33348	35062	28420.4	31433.3	30400.1	28923.9	43511.8	45337.3	44054.8	43499.2	46792.2	46308.4	21243.5	22508.4	19625.7	18485.1	22639.9	25486.7	Cluster_1498	649.481	14.4199	[M+H]+_[M+Na]+	649.4802826_649.4802459	648.4730062_626.4910252	C35H69O8P_C40H66O5	[C35H70O8P]1+_[C40H66O5Na]1+	PA(32:0)_DG(37:6)							[M+Na]+_[M+H]+	649.480243_649.480283	626.491025_648.473007	C40H66O5_C35H69O8P	C40H66O5Na_C35H70O8P	DG(37:6) [M+Na]+_PA(32:0) [M+H]+	TRUE		3.07765e-05	1.44008
Cluster_1487	12074.2	11465.3	11563	11199.4	10142.5	9825.62	10992.5	10829.7	7963.05	8327.3	10414.2	10657.1	8176.98	8434.52	7399.78	7304.37	9198.24	8611.12	16318.5	14867.7	14464.1	15867.8	14147.5	14191.6	Cluster_1487	647.465	17.4098	[M+H]+	647.465	646.457	C35H67O8P	[C35H68O8P]1+	PA(32:1)							[M+Na]+_[M+H]+	647.464593_647.464633	624.475375_646.457357	C40H64O5_C35H67O8P	C40H64O5Na_C35H68O8P	DG(37:7) [M+Na]+_PA(32:1) [M+H]+	TRUE	PA(32:1)	0.0295205	0.834212
Cluster_1570	5211.85	5132.37	4773.47	5498.85	6587.03	7244.96	7002.13	5903.68	6109.54	6027.11	5558.22	5493.33	7221.15	7552.91	7005.61	7486.52	6945.04	6905.55	3363.86	3551.4	2894.79	2396.6	3927.1	4496.93	Cluster_1570	663.496	14.3386	[M+H]+_[M+Na]+	663.4959327_663.495896	662.4886562_640.5066753	C36H71O8P_C41H68O5	[C36H72O8P]1+_[C41H68O5Na]1+	PA(33:0)_DG(38:6)	[M+Na]+	663.496	640.507	C41H68O5	C41H68O5Na	DG(38:6) [M+Na]+	[M+Na]+_[M+H]+	663.495893_663.495933	640.506675_662.488657	C41H68O5_C36H71O8P	C41H68O5Na_C36H72O8P	DG(38:6) [M+Na]+_PA(33:0) [M+H]+	TRUE		0.00249643	1.1977
Cluster_1559	1484.05	1085.29	1359.85	1674.14	2281.64	1470.13	1284.93	1365.54	1295.12	1205.28	1261.61	1280.48	2450.7	2678.15	2739.98	2672.06	2508.89	2260.74	1200.35	1057.52	824.629	728.602	983.517	904.031	Cluster_1559	661.48	13.6567	[M+H]+_[M+Na]+	661.4802826_661.4802459	660.4730062_638.4910252	C36H69O8P_C41H66O5	[C36H70O8P]1+_[C41H66O5Na]1+	PA(33:1)_DG(38:7)	[M+Na]+	661.48	638.491	C41H66O5	C41H66O5Na	DG(38:7) [M+Na]+	[M+Na]+_[M+H]+	661.480243_661.480283	638.491025_660.473007	C41H66O5_C36H69O8P	C41H66O5Na_C36H70O8P	DG(38:7) [M+Na]+_PA(33:1) [M+H]+	FALSE		4.52722e-08	1.98729
Cluster_1560	19795.7	20874.1	19036.7	19557.3	23203.7	23568.7	24079.1	23153.9	21306.9	22720.7	23556.8	23704.6	20003.4	20339.8	18489.5	18776.2	17598.1	19326.2	12927.3	13155.7	10731.2	10866.9	14166.4	13915.9	Cluster_1560	661.481	13.8294	[M+H]+_[M+Na]+	661.4802826_661.4802459	660.4730062_638.4910252	C36H69O8P_C41H66O5	[C36H70O8P]1+_[C41H66O5Na]1+	PA(33:1)_DG(38:7)	[M+Na]+	661.48	638.491	C41H66O5	C41H66O5Na	DG(38:7) [M+Na]+	[M+Na]+_[M+H]+	661.480243_661.480283	638.491025_660.473007	C41H66O5_C36H69O8P	C41H66O5Na_C36H70O8P	DG(38:7) [M+Na]+_PA(33:1) [M+H]+	TRUE		5.98729e-05	0.826494
Cluster_1544	2308.13	2529.52	2202.57	2442.92	2910.99	3150.99	4974.79	4546.07	3911.56	4457.86	4917.93	4339.81	2949.06	3518.25	2660.17	2808.78	3607.75	3377.85	1537	1501.39	1215.71	882.249	1809.43	1615.74	Cluster_1544	659.465	12.9328	[M+H]+_[M+Na]+	659.4646326_659.4645959	658.4573561_636.4753752	C36H67O8P_C41H64O5	[C36H68O8P]1+_[C41H64O5Na]1+	PA(33:2)_DG(38:8)	[M+Na]+	659.465	636.475	C41H64O5	C41H64O5Na	DG(38:8) [M+Na]+	[M+Na]+_[M+H]+	659.464593_659.464633	636.475375_658.457357	C41H64O5_C36H67O8P	C41H64O5Na_C36H68O8P	DG(38:8) [M+Na]+_PA(33:2) [M+H]+	FALSE		0.000287017	0.694537
Cluster_0515	2259.55	2274.91	2746.08	2440.16	964.327	934.053	7693.21	7402.9	7565.4	7960.87	2818.58	2602.35	9898.19	10928.1	1503.11	1405.47	3547.37	3713.72	39887.7	42322.7	18741.2	17731.9	2880.3	3417.23	Cluster_0515	386.273	8.51101																			TRUE		0.424875	0.701976
Cluster_0516	NaN	NaN	1149.44	1020.04	NaN	NaN	3454.3	3682.54	3895.01	3445.39	800.89	1082.56	4886.82	5552.12	NaN	NaN	1025.41	NaN	15883.3	17039.9	7596.25	7311.2	1060.37	1354.38	Cluster_0516	386.272	8.72874																			TRUE		0.6827	1.31749
Cluster_0517	1155.36	1007.13	1185.85	1197.37	NaN	NaN	4196.12	3948.16	3835.86	4092.68	1330.66	1057.8	6298.73	6011.1	579.771	NaN	1215.98	1117.16	19933.2	19237	9222.22	9511.94	2249.2	1718.47	Cluster_0517	386.273	8.84689																			TRUE		0.596966	0.737287
Cluster_0518	1324.01	1285.99	1361.34	1562.22	NaN	594.847	4495.12	3782.75	3207.52	3942.67	1455.33	1404.4	5156.01	5785.9	480.399	554.741	1320.28	1201.45	14775.9	13904	9442.7	7579.54	1466.13	1747.46	Cluster_0518	386.273	9.00431																			TRUE		0.260341	0.553305
Cluster_1545	10349.7	9399.58	9955.73	9505.93	12886.5	12009.1	12507.3	14120.8	10727.6	11593.1	11253.7	10224.2	12707.2	13879.1	13187	12395	13471.5	12345.7	9095.22	7933.95	5842.36	6839.65	8110.85	8961.42	Cluster_1545	659.465	13.0933	[M+H]+_[M+Na]+	659.4646326_659.4645959	658.4573561_636.4753752	C36H67O8P_C41H64O5	[C36H68O8P]1+_[C41H64O5Na]1+	PA(33:2)_DG(38:8)	[M+Na]+	659.465	636.475	C41H64O5	C41H64O5Na	DG(38:8) [M+Na]+	[M+Na]+_[M+H]+	659.464593_659.464633	636.475375_658.457357	C41H64O5_C36H67O8P	C41H64O5Na_C36H68O8P	DG(38:8) [M+Na]+_PA(33:2) [M+H]+	TRUE		0.077331	1.11262
Cluster_1531	2139.44	2025.56	2305.08	2420.33	3200.41	2562.17	3123.86	3522.04	2580.4	2113.16	2427.65	2412.14	3286.39	2629.68	2767.46	2778.92	2444.03	2483.94	1316.81	1326.63	1465.92	972.169	1865.02	1842.83	Cluster_1531	657.449	12.1648	[M+H]+_[M+Na]+	657.4489825_657.4465768_657.4489458	656.4417061_634.4573561_634.4597251	C36H65O8P_C34H67O8P_C41H62O5	[C36H66O8P]1+_[C34H67O8PNa]1+_[C41H62O5Na]1+	PA(33:3)_PA(31:0)_DG(38:9)	[M+Na]+	657.449	634.46	C41H62O5	C41H62O5Na	DG(38:9) [M+Na]+	[M+Na]+_[M+H]+	657.448943_657.446575_657.448983	634.459725_634.457357_656.441707	C41H62O5_C34H67O8P_C36H65O8P	C41H62O5Na_C34H67O8PNa_C36H66O8P	DG(38:9) [M+Na]+_PA(31:0) [M+Na]+_PA(33:3) [M+H]+	TRUE		0.800423	1.02335
Cluster_1651	36465.3	35035.7	37068.6	36844.2	44959.4	42720.4	32244.4	32661.4	28778.5	29121.5	28349.6	27645.7	39283.6	38767.5	41625.9	40901.6	40418.1	39055.6	20047.3	22495	17691.2	17270.5	20925.6	21662.1	Cluster_1651	677.513	15.4675	[M+H]+_[M+Na]+	677.5115828_677.5115461	676.5043063_654.5223254	C37H73O8P_C42H70O5	[C37H74O8P]1+_[C42H70O5Na]1+	PA(34:0)_DG(39:6)							[M+Na]+_[M+H]+	677.511543_677.511583	654.522325_676.504307	C42H70O5_C37H73O8P	C42H70O5Na_C37H74O8P	DG(39:6) [M+Na]+_PA(34:0) [M+H]+	TRUE		3.97889e-05	1.34488
Cluster_1728	1477	1537.87	1599.02	1730.64	2259.88	2240.75	2275.24	2378.11	2116.26	2205.11	2043.35	2623.36	2451.56	2850.35	2261.26	2737.15	2703.19	2141.69	1254.47	920.882	NaN	602.29	1060.94	1261.06	Cluster_1728	691.527	15.3187	[M+H]+_[M+Na]+	691.5272328_691.5271961	690.5199564_668.5379754	C38H75O8P_C43H72O5	[C38H76O8P]1+_[C43H72O5Na]1+	PA(35:0)_DG(40:6)	[M+Na]+	691.527	668.538	C43H72O5	C43H72O5Na	DG(40:6) [M+Na]+	[M+Na]+_[M+H]+	691.527193_691.527233	668.537975_690.519957	C43H72O5_C38H75O8P	C43H72O5Na_C38H76O8P	DG(40:6) [M+Na]+_PA(35:0) [M+H]+	TRUE		0.116645	1.10797
Cluster_1722	3365.08	3464.54	2884.87	3532.08	3901.86	4662.88	3431.64	3038.82	2946.37	2742.1	2748.58	2843.71	5263.2	5638.16	6509.52	5780.55	5184.71	5403.49	1958.85	1457.51	1683.43	1073.83	2202.36	2295.55	Cluster_1722	689.512	14.5829	[M+H]+_[M+Na]+	689.5115828_689.5115461	688.5043063_666.5223254	C38H73O8P_C43H70O5	[C38H74O8P]1+_[C43H70O5Na]1+	PA(35:1)_DG(40:7)	[M+Na]+	689.512	666.522	C43H70O5	C43H70O5Na	DG(40:7) [M+Na]+	[M+Na]+_[M+H]+	689.511543_689.511583	666.522325_688.504307	C43H70O5_C38H73O8P	C43H70O5Na_C38H74O8P	DG(40:7) [M+Na]+_PA(35:1) [M+H]+	TRUE		1.10171e-07	1.90308
Cluster_0524	4370.75	5185.72	4632.67	4818.78	2689.29	2558.37	27666.1	27991.6	20146.9	22170.2	5874.25	5036.4	46086.8	45183.2	3069.33	3199.15	5655.36	5951.31	62661.7	58304	67978.6	66730	6257.11	7592.03	Cluster_0524	391.286	11.1853																			TRUE		0.476733	0.637696
Cluster_0525	1905.84	2300.01	1262.25	1489.07	1944.73	2287.57	2493.06	2709.68	4335.29	4565.47	1047.82	1440.42	1558.9	1406.93	3117.05	2987.17	2344.21	2117.91	NaN	NaN	NaN	NaN	NaN	NaN	Cluster_0525	392.255	1.37372	[M+H]+	392.256	391.249	C19H38NO5P	[C19H39NO5P]1+	PNAE(17:1)													TRUE		0.687397	0.891617
Cluster_1724	3644.94	3533.45	3702.65	3669	4974.85	4997.71	8465.11	8143.01	6906.7	7522	7197.64	7164.17	3704.84	4280.64	4114.15	4169.6	4153.23	3738.74	2053.91	2272.58	1605.12	1477.72	2984.44	2731.44	Cluster_1724	689.512	14.8579	[M+H]+_[M+Na]+	689.5115828_689.5115461	688.5043063_666.5223254	C38H73O8P_C43H70O5	[C38H74O8P]1+_[C43H70O5Na]1+	PA(35:1)_DG(40:7)	[M+Na]+	689.512	666.522	C43H70O5	C43H70O5Na	DG(40:7) [M+Na]+	[M+Na]+_[M+H]+	689.511543_689.511583	666.522325_688.504307	C43H70O5_C38H73O8P	C43H70O5Na_C38H74O8P	DG(40:7) [M+Na]+_PA(35:1) [M+H]+	TRUE		5.87507e-08	0.5328
Cluster_0527	12882.5	12793	11285.3	11253.3	10009	9287.34	20125.1	19655.2	15949.4	17165.3	9649.31	9355.55	18132.2	19006.2	8285.15	8205.81	6047.71	6715.72	13049.6	14400.9	27034.2	28531.8	10467.6	10968.9	Cluster_0527	393.206	6.45206																			TRUE		0.152543	0.678233
Cluster_1711	2185.71	2723.55	2677.35	2384.42	2944.71	3305.32	2013.1	2052.87	1551.81	1413.67	1280.33	1694.56	4054.14	3515.36	3880.54	3900.56	3721.19	3388.03	955.664	1021.97	680.203	677.783	798.374	1453.15	Cluster_1711	687.496	13.7805	[M+H]+_[M+Na]+	687.4959327_687.495896	686.4886562_664.5066753	C38H71O8P_C43H68O5	[C38H72O8P]1+_[C43H68O5Na]1+	PA(35:2)_DG(40:8)	[M+Na]+	687.496	664.507	C43H68O5	C43H68O5Na	DG(40:8) [M+Na]+	[M+Na]+_[M+H]+	687.495893_687.495933	664.506675_686.488657	C43H68O5_C38H71O8P	C43H68O5Na_C38H72O8P	DG(40:8) [M+Na]+_PA(35:2) [M+H]+	TRUE		4.42843e-05	2.27398
Cluster_1712	18121.6	17326.6	17192.6	17030.2	22438.3	22243.9	19265.1	19630.6	18973.1	19751	17783.8	18017.3	27866.6	28392.6	28403.2	30120.9	26343.2	27852.8	10932.4	11101.2	10073.1	8403.06	11850.6	12070.8	Cluster_1712	687.498	14.0707	[M+H]+_[M+Na]+	687.4959327_687.495896	686.4886562_664.5066753	C38H71O8P_C43H68O5	[C38H72O8P]1+_[C43H68O5Na]1+	PA(35:2)_DG(40:8)	[M+Na]+	687.496	664.507	C43H68O5	C43H68O5Na	DG(40:8) [M+Na]+	[M+Na]+_[M+H]+	687.495893_687.495933	664.506675_686.488657	C43H68O5_C38H71O8P	C43H68O5Na_C38H72O8P	DG(40:8) [M+Na]+_PA(35:2) [M+H]+	TRUE		2.12912e-08	1.48988
Cluster_1698	30097.9	30226.4	26737.3	26260.6	22068	21987.4	27387.6	27368.9	23284.5	24430.1	23618.9	24585.4	22721.5	23349.1	19945	20365.4	23143.5	22714.5	38053.4	38995.9	41124.6	40639.2	37639.7	40487.5	Cluster_1698	685.478	14.7659	[M+H]+_[M+Na]+	685.4802826_685.4778769_685.4802459	684.4730062_662.4886562_662.4910252	C38H69O8P_C36H71O8P_C43H66O5	[C38H70O8P]1+_[C36H71O8PNa]1+_[C43H66O5Na]1+	PA(35:3)_PA(33:0)_DG(40:9)	[M+Na]+	685.48	662.491	C43H66O5	C43H66O5Na	DG(40:9) [M+Na]+	[M+Na]+_[M+H]+	685.480243_685.477875_685.480283	662.491025_662.488657_684.473007	C43H66O5_C36H71O8P_C38H69O8P	C43H66O5Na_C36H71O8PNa_C38H70O8P	DG(40:9) [M+Na]+_PA(33:0) [M+Na]+_PA(35:3) [M+H]+	TRUE		0.0092886	0.87782
Cluster_1699	22050.4	22379.2	19593	22278	25194.7	26836.2	20520.6	20217.8	18504.3	18978.9	18741.2	17779.1	29768.4	29697.1	31909.9	31776.3	31052.6	29473.4	12699.9	12854.6	11297.4	10744.8	12622	14035.8	Cluster_1699	685.481	13.2347	[M+H]+_[M+Na]+	685.4802826_685.4778769_685.4802459	684.4730062_662.4886562_662.4910252	C38H69O8P_C36H71O8P_C43H66O5	[C38H70O8P]1+_[C36H71O8PNa]1+_[C43H66O5Na]1+	PA(35:3)_PA(33:0)_DG(40:9)	[M+Na]+	685.48	662.491	C43H66O5	C43H66O5Na	DG(40:9) [M+Na]+	[M+Na]+_[M+H]+	685.480243_685.477875_685.480283	662.491025_662.488657_684.473007	C43H66O5_C36H71O8P_C38H69O8P	C43H66O5Na_C36H71O8PNa_C38H70O8P	DG(40:9) [M+Na]+_PA(33:0) [M+Na]+_PA(35:3) [M+H]+	TRUE		4.41578e-08	1.60193
Cluster_0532	8391.61	9554.32	6416.99	6527.52	8013.48	7659.3	9340.37	9483.93	8160.77	7836.22	6526.8	7023.8	6181.93	5645.15	7493.52	6895.76	7507.11	7230.17	NaN	NaN	730.873	100.035	NaN	NaN	Cluster_0532	394.268	1.37744	[M+H]+	394.272	393.264	C19H40NO5P	[C19H41NO5P]1+	PNAE(17:0)													TRUE		0.0632573	0.849906
Cluster_1700	12758	12436.3	12854.3	11778.5	16065.6	15213.2	17085.2	15788.4	14378.6	15513.7	14408	14477.1	15890.1	17398.2	15128.4	14386.3	14672.3	14701.3	8028.39	7827.12	7127.13	6521.36	9184.62	8123.99	Cluster_1700	685.481	13.5065	[M+H]+_[M+Na]+	685.4802826_685.4778769_685.4802459	684.4730062_662.4886562_662.4910252	C38H69O8P_C36H71O8P_C43H66O5	[C38H70O8P]1+_[C36H71O8PNa]1+_[C43H66O5Na]1+	PA(35:3)_PA(33:0)_DG(40:9)	[M+Na]+	685.48	662.491	C43H66O5	C43H66O5Na	DG(40:9) [M+Na]+	[M+Na]+_[M+H]+	685.480243_685.477875_685.480283	662.491025_662.488657_684.473007	C43H66O5_C36H71O8P_C38H69O8P	C43H66O5Na_C36H71O8PNa_C38H70O8P	DG(40:9) [M+Na]+_PA(33:0) [M+Na]+_PA(35:3) [M+H]+	TRUE		0.892852	1.0056
Cluster_1684	45703.1	48314.3	44876.2	44454.4	53264.9	55237.3	47010.8	52905.5	48460.8	49850.5	47714.4	46805.3	54930.2	55838.5	52939.2	51696.8	56717.3	55609.8	27084.3	26951.6	25240.1	25778	31393.5	32133.5	Cluster_1684	683.465	12.642	[M+H]+_[M+Na]+	683.4646326_683.4622269_683.4645959	682.4573561_660.4730062_660.4753752	C38H67O8P_C36H69O8P_C43H64O5	[C38H68O8P]1+_[C36H69O8PNa]1+_[C43H64O5Na]1+	PA(35:4)_PA(33:1)_DG(40:10)	[M+Na]+	683.465	660.475	C43H64O5	C43H64O5Na	DG(40:10) [M+Na]+	[M+Na]+_[M+H]+	683.464593_683.462225_683.464633	660.475375_660.473007_682.457357	C43H64O5_C36H69O8P_C38H67O8P	C43H64O5Na_C36H69O8PNa_C38H68O8P	DG(40:10) [M+Na]+_PA(33:1) [M+Na]+_PA(35:4) [M+H]+	TRUE		0.000910258	1.11993
Cluster_4658	589.25	1288.72	922.887	828.824	494.215	572.308	720.851	672.95	836.645	765.994	557.297	572.529	568.533	493.609	727.989	437.055	702.127	634.801	1188.34	1530.48	2023.85	1414.67	1252.14	1799.2	Cluster_4658	705.542	18.241	[M+H]+	705.543	704.536	C39H77O8P	[C39H78O8P]1+	PA(36:0)							[M+Na]+_[M+H]+	705.542843_705.542883	682.553625_704.535607	C44H74O5_C39H77O8P	C44H74O5Na_C39H78O8P	DG(41:6) [M+Na]+_PA(36:0) [M+H]+	FALSE		0.180151	0.858807
Cluster_2127	NaN	NaN	NaN	NaN	309.174	301.71	729.343	522.702	1988.59	1889.72	819.298	641.241	474.776	464.073	431.617	487.912	NaN	NaN	NaN	NaN	NaN	NaN	NaN	NaN	Cluster_2127	757.477	12.1774	[M+Na]+	757.478	734.489	C42H71O8P	[C42H71O8PNa]1+	PA(39:6)							[M+Na]+	757.478	734.489	C42H71O8P	C42H71O8PNa	PA(39:6) [M+Na]+	FALSE	PA(39:6)	0.0266334	0.486627
Cluster_0537	NaN	NaN	NaN	NaN	NaN	NaN	3687.43	4154.41	4919.06	4821.68	NaN	NaN	4412.84	4559.67	NaN	NaN	NaN	NaN	951.565	819.378	9333.11	8903.04	NaN	NaN	Cluster_0537	396.332	2.67186																			TRUE		NaN	NaN
Cluster_0538	13255	12437.4	15779.7	15935.2	11044.3	11973.4	70149	69472.8	94913.2	93170.5	10221.1	9148.63	95106.7	89203.2	13349.4	12491.3	11663.9	11475.6	31891.1	33251.7	163714	154139	21290.8	21787.9	Cluster_0538	396.333	2.81774																			TRUE		0.43113	0.600709
Cluster_2574	1800.04	1583.63	1263.4	1204.12	1366.81	1801.13	808.43	1004.19	517.581	645.438	535.404	656.116	1538.03	1474.91	1283.47	1118.09	1582.79	1324.81	656.638	439.643	NaN	NaN	354.678	NaN	Cluster_2574	811.62	19.1938	[M+Na]+	811.619	788.63	C45H89O8P	[C45H89O8PNa]1+	PA(42:0)							[M+Na]+_[M+H]+	811.618725_811.621133	788.629507_810.613857	C45H89O8P_C47H87O8P	C45H89O8PNa_C47H88O8P	PA(42:0) [M+Na]+_PA(44:3) [M+H]+	FALSE	PA(42:0)	0.000354039	2.038
Cluster_2831	3207.56	2663.61	2798.1	2989.21	2584.32	2870.84	2049.63	2236.27	1210.17	1423.46	1484.06	1433.74	3058.49	2960.19	2441.64	2500.29	3184.63	2803.67	1971.44	1884.55	1968.75	1888.6	1319.59	1573.49	Cluster_2831	839.654	19.7118	[M+Na]+	839.65	816.661	C47H93O8P	[C47H93O8PNa]1+	PA(44:0)							[M+Na]+	839.65	816.661	C47H93O8P	C47H93O8PNa	PA(44:0) [M+Na]+	FALSE	PA(44:0)	0.00115116	1.75656
Cluster_1204	27646.1	27916	28472.8	28891	24562.8	23445	26850.6	29271.3	20487.4	21000.5	25530.6	25232.5	23386.6	22400.2	19967.8	20781	23025.9	21729.6	38265	36601.7	38234.5	34857.4	34418	33984.4	Cluster_1204	579.435	7.90362	[M+H]+	579.438	578.431	C31H63O7P	[C31H64O7P]1+	PA(O-28:0)							[M+H]+	579.438	578.431	C31H63O7P	C31H64O7P	PA(O-28:0) [M+H]+	TRUE		0.107246	0.890687
Cluster_1467	2111.09	2025.42	1612.88	2197.07	2227.95	2478.01	1913.05	2338.45	1540.38	1708.81	1725.22	1337.69	2258.06	2113.84	2477.36	2342.33	2208.28	2131.35	1134.36	897.775	NaN	593.802	1070.76	1013.38	Cluster_1467	643.47	15.4282	[M+Na]+	643.467	620.478	C34H69O7P	[C34H69O7PNa]1+	PA(O-31:0)							[M+Na]+_[M+H]+	643.46731_643.469718	620.478092_642.462442	C34H69O7P_C36H67O7P	C34H69O7PNa_C36H68O7P	PA(O-31:0) [M+Na]+_PA(P-33:2) [M+H]+	FALSE	PA(O-31:0)	0.0183925	1.29866
Cluster_1423	18409	17879.5	19089.6	18180.1	16204.5	15331.1	18527.5	19045.1	12853.3	12962.3	16954.5	16930.3	13443.1	13766	10797.3	10923.2	16866.8	14477	24043.6	22258.8	22598.1	21661.1	22189.1	21631.7	Cluster_1423	635.497	10.0364	[M+H]+	635.501	634.494	C35H71O7P	[C35H72O7P]1+	PA(O-32:0)							[M+H]+	635.501	634.494	C35H71O7P	C35H72O7P	PA(O-32:0) [M+H]+	TRUE		0.0826229	0.825227
Cluster_4499	601.712	935.341	491.379	700.631	1121.54	1010.25	518.076	880.645	727.358	577.78	591.557	540.507	1051.68	1039.29	1126.85	1253.73	1092.9	1121.29	NaN	NaN	NaN	NaN	NaN	NaN	Cluster_4499	633.485	16.4897	[M+H]+	633.485	632.478	C35H69O7P	[C35H70O7P]1+	PA(O-32:1)							[M+H]+	633.485	632.478	C35H69O7P	C35H70O7P	PA(O-32:1) [M+H]+_PA(P-32:0) [M+H]+	FALSE	PA(O-32:1)	0.000572701	1.77112
Cluster_1546	296.193	499.709	410.109	223.162	649.608	795.721	2379.18	2859.91	2239.91	2211.34	2213.59	2084.31	1036.53	896.684	878.642	1040.02	842.995	1021.04	NaN	NaN	NaN	NaN	NaN	624.759	Cluster_1546	659.501	16.4206	[M+H]+	659.501	658.494	C37H71O7P	[C37H72O7P]1+	PA(O-34:2)							[M+H]+	659.501	658.494	C37H71O7P	C37H72O7P	PA(O-34:2) [M+H]+_PA(P-34:1) [M+H]+	FALSE	PA(O-34:2)	4.63133e-08	0.409295
Cluster_1547	1655.39	1405.49	1874.86	1702.24	2036.39	2021.21	1228.13	721.765	878.753	675.851	663.755	973.598	2065.14	1826.86	2225.17	2099.36	1972.81	2176.91	NaN	NaN	NaN	NaN	726.659	674.674	Cluster_1547	659.501	16.8307	[M+H]+	659.501	658.494	C37H71O7P	[C37H72O7P]1+	PA(O-34:2)							[M+H]+	659.501	658.494	C37H71O7P	C37H72O7P	PA(O-34:2) [M+H]+_PA(P-34:1) [M+H]+	FALSE	PA(O-34:2)	0.000141189	2.46158
Cluster_1532	934.528	809.704	831.561	973.496	1108.55	1753.15	2577.83	2136.09	2251.82	2216.9	2205	2052.85	1266.61	1397.05	1432.65	1290.64	1299.28	1085	576.087	NaN	NaN	NaN	503.072	664.941	Cluster_1532	657.485	15.6877	[M+H]+_[M+Na]+	657.485368_657.4829623	656.4780916_634.4937416	C37H69O7P_C35H71O7P	[C37H70O7P]1+_[C35H71O7PNa]1+	PA(O-34:3)_PA(O-32:0)							[M+Na]+_[M+H]+	657.48296_657.485368	634.493742_656.478092	C35H71O7P_C37H69O7P	C35H71O7PNa_C37H70O7P	PA(O-32:0) [M+Na]+_PA(O-34:3) [M+H]+_PA(P-34:2) [M+H]+	FALSE		1.20545e-06	0.577433
Cluster_1650	2504.5	2525.51	2113.13	2676.04	2950.56	3346.22	3425.95	2935	2135.11	2471.59	2702.56	2724.18	2138.1	2273.42	1894.89	1818.37	2011.68	2246.78	1614.61	1654.68	1661.4	1312.83	1521.71	1590.79	Cluster_1650	677.454	13.8155	[M+Na]+	677.452	654.462	C37H67O7P	[C37H67O7PNa]1+	PA(O-34:4)							[M+Na]+	677.452	654.462	C37H67O7P	C37H67O7PNa	PA(O-34:4) [M+Na]+_PA(P-34:3) [M+Na]+	FALSE	PA(O-34:4)	0.00652584	0.760705
Cluster_0550	4779.85	3862.88	5550.01	5277.21	5969.22	5669.26	5711.58	5146.72	4076.48	4138.76	5286.53	4984.9	NaN	NaN	NaN	NaN	NaN	NaN	NaN	NaN	NaN	NaN	NaN	NaN	Cluster_0550	399.386	10.8566																			FALSE		NaN	NaN
Cluster_0551	419.189	584.68	350.884	410.951	NaN	204.875	2114.16	2369.03	2300.81	2111.12	300.003	581.944	3463.79	3081.33	351.2	NaN	732.559	574.988	12336.1	12925.4	5493.07	4831.99	693.527	456.284	Cluster_0551	400.289	9.4625																			TRUE		0.805239	0.860962
Cluster_1723	5172.03	5494.18	4220.2	4663.38	6396.07	6605.45	2954	2785.07	4207.38	4158.18	2632.76	2637.79	2704.49	3154.93	3275.54	3288.94	3141.71	3086.98	1132.02	1242.33	798.41	528.685	1299.32	1194.77	Cluster_1723	689.547	12.5438	[M+H]+	689.548	688.541	C39H77O7P	[C39H78O7P]1+	PA(O-36:1)							[M+H]+	689.548	688.541	C39H77O7P	C39H78O7P	PA(O-36:1) [M+H]+_PA(P-36:0) [M+H]+	TRUE		0.847099	0.981109
Cluster_1675	5934.3	5282.08	5275.75	5968.49	5529.01	6580.29	6455.32	6040.62	4134.58	4243.69	5071.08	5166.26	5350.04	5225.62	4775.6	4783.85	5734.79	5278.92	3513.89	3617.04	3454.43	3128.02	3521.9	4043.94	Cluster_1675	681.486	15.773	[M+H]+_[M+Na]+	681.485368_681.4829623	680.4780916_658.4937416	C39H69O7P_C37H71O7P	[C39H70O7P]1+_[C37H71O7PNa]1+	PA(O-36:5)_PA(O-34:2)							[M+H]+_[M+Na]+	681.485368_681.48296	680.478092_658.493742	C39H69O7P_C37H71O7P	C39H70O7P_C37H71O7PNa	PA(O-36:5) [M+H]+_PA(O-34:2) [M+Na]+_PA(P-34:1) [M+Na]+_PA(P-36:4) [M+H]+	TRUE		0.877726	1.01271
Cluster_0554	10973.5	10748.8	9362.25	9048.28	10819.4	12068.2	14998.8	15465.3	11270.1	11077.5	12710.2	11053.1	10783.1	11618.6	11933.7	11814.8	11555.7	10895.1	10566.5	10768.2	8626.97	8019.64	11020.1	10847.8	Cluster_0554	400.433	16.3106																			TRUE		0.17574	0.904242
Cluster_1806	11316.2	12811	16537	11216	9699.28	9349.45	9649.77	16757.1	9152.68	5862.45	11973.3	8678.68	8077.98	10389	8291.21	8161.02	8619.75	11403.5	24915.4	15763.9	19241.6	16270.5	17063.5	17178.3	Cluster_1806	705.584	19.8255	[M+H]+	705.579	704.572	C40H81O7P	[C40H82O7P]1+	PA(O-37:0)							[M+H]+	705.579	704.572	C40H81O7P	C40H82O7P	PA(O-37:0) [M+H]+	TRUE		0.622004	0.923195
Cluster_0556	2070.3	1776.96	1768.23	2759.35	1307.9	1398.52	1764.86	2111.59	3468.96	3487.11	1436.04	1734.83	1451.8	1259.67	1838.38	1571.63	1609.46	1706.21	NaN	NaN	NaN	NaN	NaN	NaN	Cluster_0556	401.267	4.62938	[M+Na]+	401.266	378.277	C23H38O4	[C23H38O4Na]1+	MG(20:4)							[M+Na]+	401.266	378.277	C23H38O4	C23H38O4Na	FA(23:3(OH2,cyclo)) [M+Na]+_MG(20:4) [M+Na]+	TRUE		0.0794672	0.711009
Cluster_0913	4013.66	3980.93	3383.23	3647.97	2112.97	2229.48	2714.67	3083.08	7670.64	8344.67	3638.69	3769.86	1685.42	1599.22	2504.2	2590.18	2686.98	2605.93	NaN	NaN	355.027	NaN	NaN	NaN	Cluster_0913	510.356	4.27549	[M+H]+	510.355	509.348	C25H52NO7P	[C25H53NO7P]1+	PC(17:0)_PE(20:0)_GPNAE(20:0)	[M+H]+	510.355	509.348	C25H52NO7P	C25H53NO7P	PC(17:0) [M+H]+	[M+H]+	510.355	509.348	C25H52NO7P	C25H53NO7P	PC(O-17:0) [M+H]+_LPC(17:0) [M+H]+_LPE(20:0) [M+H]+	TRUE		0.015503	0.505365
Cluster_0914	504.562	NaN	NaN	NaN	NaN	395.343	1199.46	1016.41	2369.73	2936.2	1027.53	1898.19	NaN	NaN	230.2	413.916	NaN	333.224	NaN	526.656	NaN	NaN	NaN	NaN	Cluster_0914	510.355	4.69742	[M+H]+	510.355	509.348	C25H52NO7P	[C25H53NO7P]1+	PC(17:0)_PE(20:0)_GPNAE(20:0)	[M+H]+	510.355	509.348	C25H52NO7P	C25H53NO7P	PC(17:0) [M+H]+	[M+H]+	510.355	509.348	C25H52NO7P	C25H53NO7P	PC(O-17:0) [M+H]+_LPC(17:0) [M+H]+_LPE(20:0) [M+H]+	TRUE		0.000642049	0.198369
Cluster_0905	13618.3	13184.6	8920.18	6261.07	10809.4	11253.7	9452.14	9748.49	21603.4	21907.7	10847.9	11012.6	6504.56	5891.69	9623.84	9292.7	6603.94	5748.33	4497.73	2937.92	2077.02	2139.34	3021.73	2897.18	Cluster_0905	508.34	3.70706	[M+H]+	508.34	507.332	C25H50NO7P	[C25H51NO7P]1+	PC(17:1)_PE(20:1)_GPNAE(20:1)							[M+H]+	508.34	507.332	C25H50NO7P	C25H51NO7P	LPC(17:1) [M+H]+_LPE(20:1) [M+H]+	TRUE		0.0106017	0.540645
Cluster_0907	40307.8	44949.3	40577.8	37180.8	25101	26451.9	17000.3	16524.4	37839.3	37617	14016	15391	13625.6	13322.2	25057.8	25039.1	23343.2	22767.1	2528.18	2692.13	5488.7	5124.4	1455.29	1572.07	Cluster_0907	508.341	3.36019	[M+H]+	508.34	507.332	C25H50NO7P	[C25H51NO7P]1+	PC(17:1)_PE(20:1)_GPNAE(20:1)							[M+H]+	508.34	507.332	C25H50NO7P	C25H51NO7P	LPC(17:1) [M+H]+_LPE(20:1) [M+H]+	TRUE		0.798109	0.94267
Cluster_0906	1265.35	1720.61	1365.42	1008.23	848.842	1192.93	903.134	795.791	2871.99	2561.77	775.5	772.495	454.223	996.109	1387.3	1448.62	1231.29	1086.18	58.1488	NaN	NaN	NaN	NaN	NaN	Cluster_0906	508.34	4.04592	[M+H]+	508.34	507.332	C25H50NO7P	[C25H51NO7P]1+	PC(17:1)_PE(20:1)_GPNAE(20:1)							[M+H]+	508.34	507.332	C25H50NO7P	C25H51NO7P	LPC(17:1) [M+H]+_LPE(20:1) [M+H]+	TRUE		0.619305	0.852515
Cluster_0942	67613.3	63543	52647.6	55443.3	29538.9	32134.1	44265.6	44069.2	88847	82566.3	27592	25134.1	30336.2	28504.6	46098.9	39518.5	38779.7	40086.4	6504.55	7381.89	11660	11859.9	2968.31	2815.41	Cluster_0942	518.325	2.46097	[M+H]+_[M+Na]+	518.3241163_518.3217107	517.3168399_495.33249	C26H48NO7P_C24H50NO7P	[C26H49NO7P]1+_[C24H50NO7PNa]1+	PC(18:3)_PC(16:0)_PE(19:0)_GPNAE(19:0)	[M+H]+_[M+Na]+	518.3241159_518.321708	517.3168399_495.33249	C26H48NO7P_C24H50NO7P	C26H49NO7P_C24H50NO7PNa	PC(18:3) [M+H]+_PC(16:0) [M+Na]+	[M+Na]+_[M+H]+	518.321709_518.324117	495.332491_517.316841	C24H50NO7P_C26H48NO7P	C24H50NO7PNa_C26H49NO7P	PC(O-16:0) [M+Na]+_LPC(16:0) [M+Na]+_LPC(18:3) [M+H]+_LPE(19:0) [M+Na]+	TRUE		0.346687	0.791976
Cluster_0931	26003.8	26099.3	27981	29558.3	13244.3	14459.4	19809.8	18289.9	39639.9	38851.7	12374.3	12696.6	10268.5	10005.1	14766.6	14583.3	14163.7	12576.6	1961.01	1663.16	4853.88	4158.02	1116.45	1140.04	Cluster_0931	516.309	2.06817	[M+H]+_[M+Na]+	516.3084663_516.3060606	515.3011898_493.3168399	C26H46NO7P_C24H48NO7P	[C26H47NO7P]1+_[C24H48NO7PNa]1+	PC(18:4)_PC(16:1)_PE(19:1)_GPNAE(19:1)	[M+H]+_[M+Na]+	516.3084658_516.3060579	515.3011898_493.3168399	C26H46NO7P_C24H48NO7P	C26H47NO7P_C24H48NO7PNa	PC(18:4) [M+H]+_PC(16:1) [M+Na]+	[M+Na]+_[M+H]+	516.306059_516.308467	493.316841_515.301191	C24H48NO7P_C26H46NO7P	C24H48NO7PNa_C26H47NO7P	LPC(16:1) [M+Na]+_LPC(18:4) [M+H]+_LPE(19:1) [M+Na]+	TRUE		0.0586183	0.596295
Cluster_0783	25805.8	27206.7	19899.9	20089.5	15394.2	16639.1	16476.2	16536.2	29775	30260.9	13554.6	13473.7	14539.7	14120.6	21336.7	21792.8	21971.8	20315.1	2100.44	2073.67	5260.42	4906.49	1112.39	1891.31	Cluster_0783	476.278	2.54023	[M+Na]+_[M+H]+	476.2747605_476.2771661	453.2855398_475.2698897	C21H44NO7P_C23H42NO7P	[C21H44NO7PNa]1+_[C23H43NO7P]1+	PC(13:0)_PE(18:3)_PE(16:0)_GPNAE(18:3)_GPNAE(16:0)	[M+Na]+_[M+H]+	476.2747578_476.2771657	453.2855398_475.2698897	C21H44NO7P_C23H42NO7P	C21H44NO7PNa_C23H43NO7P	PC(13:0) [M+Na]+_PE(18:3) [M+H]+_PE(16:0) [M+Na]+	[M+Na]+_[M+H]+	476.274759_476.277167	453.285541_475.269891	C21H44NO7P_C23H42NO7P	C21H44NO7PNa_C23H43NO7P	LPC(13:0) [M+Na]+_LPE(16:0) [M+Na]+_LPE(18:3) [M+H]+	TRUE		0.962353	0.991569
Cluster_4220	1533.48	1776.97	1295.54	991.489	1594.43	1332.38	1352.95	1037.25	3587.33	3504.49	1406.88	849.661	633.053	459.124	967.455	971.436	1392.61	521.674	NaN	NaN	NaN	NaN	NaN	NaN	Cluster_4220	482.324	3.13904	[M+H]+	482.324	481.317	C23H48NO7P	[C23H49NO7P]1+	PC(15:0)_PE(18:0)_GPNAE(18:0)	[M+H]+	482.324	481.317	C23H48NO7P	C23H49NO7P	PC(15:0) [M+H]+_PE(18:0) [M+H]+	[M+H]+	482.324	481.317	C23H48NO7P	C23H49NO7P	LPC(15:0) [M+H]+_LPE(18:0) [M+H]+	FALSE		0.0317627	0.459476
Cluster_0691	9130.37	8725.71	6285.42	7146.81	5864.31	6147.87	9882.46	9837.21	17060.4	16220.7	7321.57	7850.91	4844.05	4943.61	7729.81	7087.58	7854.62	6757.68	NaN	NaN	1543.94	791.414	NaN	NaN	Cluster_0691	452.278	2.75955	[M+H]+	452.277	451.27	C21H42NO7P	[C21H43NO7P]1+	PE(16:1)_GPNAE(16:1)	[M+H]+	452.277	451.27	C21H42NO7P	C21H43NO7P	PE(16:1) [M+H]+	[M+H]+	452.277	451.27	C21H42NO7P	C21H43NO7P	PC(O-13:1) [M+H]+_LPE(16:1) [M+H]+	TRUE	PE(16:1)_GPNAE(16:1)	0.0160712	0.596468
Cluster_0747	4281.84	4346.42	3193.17	3859.98	3511.58	2566.77	5046.98	5057.07	9743.84	9592.89	4808.74	4862.52	2313.46	2601.46	3369.04	3588.7	3038.89	3016.02	NaN	NaN	NaN	337.657	NaN	NaN	Cluster_0747	468.309	4.42849	[M+H]+	468.308	467.301	C22H46NO7P	[C22H47NO7P]1+	PC(14:0)_PE(17:0)_GPNAE(17:0)	[M+H]+	468.308	467.301	C22H46NO7P	C22H47NO7P	PC(14:0) [M+H]+_PE(17:0) [M+H]+	[M+H]+	468.308	467.301	C22H46NO7P	C22H47NO7P	PC(O-14:0) [M+H]+_LPC(14:0) [M+H]+_LPE(17:0) [M+H]+	TRUE		0.00209339	0.478184
Cluster_0568	NaN	NaN	NaN	NaN	NaN	NaN	7868.12	7637.65	6452.99	7403.1	NaN	NaN	11731.8	12135.3	NaN	NaN	NaN	NaN	1423.05	1122.54	19626.1	19017	NaN	NaN	Cluster_0568	408.296	2.27404																			TRUE		NaN	NaN
Cluster_0569	3953.63	4069.82	4100.65	3714.47	1996.49	2074.14	59999.4	57028.8	44568.6	48476.5	4935.68	4916.65	153426	151020	2141.72	2022.99	5679.61	5786.34	177505	176793	188551	195141	5899.65	6569.74	Cluster_0569	408.312	11.1837																			TRUE		0.506644	0.513767
Cluster_0749	6880.44	7507.68	4758.36	4141.73	6943.21	7277.48	8416.25	7004.46	16249.7	16746.7	9451.33	9570.94	4665.07	4501.18	4484.62	4302.64	4202.6	3896.83	1350.32	1140.2	888.683	1087.39	1332.25	1446.54	Cluster_0749	468.309	4.77851	[M+H]+	468.308	467.301	C22H46NO7P	[C22H47NO7P]1+	PC(14:0)_PE(17:0)_GPNAE(17:0)	[M+H]+	468.308	467.301	C22H46NO7P	C22H47NO7P	PC(14:0) [M+H]+_PE(17:0) [M+H]+	[M+H]+	468.308	467.301	C22H46NO7P	C22H47NO7P	PC(O-14:0) [M+H]+_LPC(14:0) [M+H]+_LPE(17:0) [M+H]+	TRUE		0.00142921	0.407405
Cluster_0851	3461.61	3369.7	2780.52	2786.3	1835.65	2022.86	1674.87	1164.04	3683.5	3749.3	1041.19	1267.17	1148.25	998.755	2584.33	2148.58	1506.61	1542.67	NaN	NaN	NaN	NaN	NaN	NaN	Cluster_0851	496.34	3.68866	[M+H]+	496.34	495.332	C24H50NO7P	[C24H51NO7P]1+	PC(16:0)_PE(19:0)_GPNAE(19:0)	[M+H]+	496.34	495.332	C24H50NO7P	C24H51NO7P	PC(16:0) [M+H]+	[M+H]+	496.34	495.332	C24H50NO7P	C24H51NO7P	PC(O-16:0) [M+H]+_LPC(16:0) [M+H]+_LPE(19:0) [M+H]+	FALSE		0.613355	0.864219
Cluster_0852	3461.61	3369.7	2780.52	2786.3	1835.65	2022.86	1674.87	1164.04	3683.5	3749.3	1041.19	1267.17	1148.25	998.755	2584.33	2148.58	1506.61	1542.67	NaN	NaN	NaN	NaN	NaN	NaN	Cluster_0852	496.34	3.68843	[M+H]+	496.34	495.332	C24H50NO7P	[C24H51NO7P]1+	PC(16:0)_PE(19:0)_GPNAE(19:0)	[M+H]+	496.34	495.332	C24H50NO7P	C24H51NO7P	PC(16:0) [M+H]+	[M+H]+	496.34	495.332	C24H50NO7P	C24H51NO7P	PC(O-16:0) [M+H]+_LPC(16:0) [M+H]+_LPE(19:0) [M+H]+	FALSE		0.613355	0.864219
Cluster_0737	3930.81	3128.22	2507.22	3179.78	2753.32	3451.49	1374.35	1265.7	3482.48	3230.8	1781.74	1378.56	1520.6	1546.75	1511.05	1903.58	1866.07	1756.65	549.817	NaN	NaN	345.773	NaN	NaN	Cluster_0737	466.293	3.76102	[M+H]+	466.293	465.286	C22H44NO7P	[C22H45NO7P]1+	PE(17:1)_GPNAE(17:1)							[M+H]+	466.293	465.286	C22H44NO7P	C22H45NO7P	LPC(14:1) [M+H]+_LPE(17:1) [M+H]+	TRUE		0.52452	0.879023
Cluster_0738	71338	69186.1	57634.3	57683.7	50021.5	50068.4	27216.4	26306.3	47288.6	47781.7	24464.5	25457.7	30524.2	31953.9	45717.7	45971.5	43328.9	42873.2	5192.65	5952.6	11180.6	11154.3	3699.96	3361.6	Cluster_0738	466.294	3.4896	[M+H]+	466.293	465.286	C22H44NO7P	[C22H45NO7P]1+	PE(17:1)_GPNAE(17:1)							[M+H]+	466.293	465.286	C22H44NO7P	C22H45NO7P	LPC(14:1) [M+H]+_LPE(17:1) [M+H]+	TRUE		0.176906	1.24808
Cluster_1808	1537.55	1113.13	1197.58	844.408	1813.67	1802.42	1048.99	772.55	2032.22	2422.04	632.374	918.009	1666.03	1785.5	2654.61	2820.81	2589.36	2328.08	406.555	472.298	NaN	NaN	465.259	532.97	Cluster_1808	706.539	12.9147	[M+H]+	706.538	705.531	C38H76NO8P	[C38H77NO8P]1+	PC(30:0)_PE(33:0)_NAPE(33:0)	[M+H]+	706.538	705.531	C38H76NO8P	C38H77NO8P	PC(30:0) [M+H]+_PE(33:0) [M+H]+	[M+NH4]+_[M+H]+	706.540498_706.538132	688.506675_705.530856	C45H68O5_C38H76NO8P	C45H72NO5_C38H77NO8P	DG(42:10) [M+NH4]+_PC(30:0) [M+H]+_PE(33:0) [M+H]+	TRUE	PC(30:0)_PE(33:0)_NAPE(33:0)	0.0263618	1.96739
Cluster_1800	1450.61	1008.9	1117.58	1026.93	1444.67	1514.26	1545.94	1539.6	2725.47	2392.8	1283.08	1124.27	2057.72	2171.65	3309.69	3319.26	2694.05	2570.08	1004.45	1020.94	404.739	772.443	1597.34	1137.92	Cluster_1800	704.523	12.0961	[M+H]+	704.522	703.515	C38H74NO8P	[C38H75NO8P]1+	PC(30:1)_PE(33:1)_NAPE(33:1)	[M+H]+	704.522	703.515	C38H74NO8P	C38H75NO8P	PC(30:1) [M+H]+_PE(33:1) [M+H]+	[M+NH4]+_[M+H]+	704.524848_704.522482	686.491025_703.515206	C45H66O5_C38H74NO8P	C45H70NO5_C38H75NO8P	DG(42:11) [M+NH4]+_PC(30:1) [M+H]+_PE(33:1) [M+H]+	TRUE	PC(30:1)_PE(33:1)_NAPE(33:1)	0.0248039	1.57355
Cluster_1879	3461.52	2663.88	2470.48	2874.32	4050.51	3614.28	2297.22	2636.36	3518.06	3649.21	1881.22	1713.5	4265.28	4151.12	5522.51	5850.94	4763.92	5035.45	1960.87	2343.34	977.586	1680.67	1736.8	1993.03	Cluster_1879	720.553	13.7599	[M+H]+	720.554	719.547	C39H78NO8P	[C39H79NO8P]1+	PC(31:0)_PE(34:0)_NAPE(34:0)	[M+H]+	720.554	719.547	C39H78NO8P	C39H79NO8P	PC(31:0) [M+H]+_PE(34:0) [M+H]+	[M+H]+	720.554	719.547	C39H78NO8P	C39H79NO8P	PC(31:0) [M+H]+_PE(34:0) [M+H]+	TRUE	PC(31:0)_PE(34:0)_NAPE(34:0)	0.00217241	1.94868
Cluster_0579	1277.3	1483.83	1526.75	1436.73	739.646	958.983	6830.71	7104.46	4743.04	5744.84	2130.35	1396.35	7862.32	7305.89	1091.7	1144.46	1791.28	1704.49	12553.1	11801.8	11862.9	12434.7	1874.02	2191.72	Cluster_0579	413.267	11.1854																			FALSE		0.320023	0.617994
Cluster_1869	4995.75	4069.48	3774.75	3609.91	5853.63	6277	2630.61	3370.59	4542.63	5076.01	2462.94	2195.1	6871.54	7473.98	10092.2	10212.7	8373.93	7977.09	3844.31	4101.18	2338.81	3479.22	3781.4	4124.04	Cluster_1869	718.538	12.9935	[M+H]+	718.538	717.531	C39H76NO8P	[C39H77NO8P]1+	PC(31:1)_PE(34:1)_NAPE(34:1)	[M+H]+	718.538	717.531	C39H76NO8P	C39H77NO8P	PC(31:1) [M+H]+_PE(34:1) [M+H]+	[M+H]+	718.538	717.531	C39H76NO8P	C39H77NO8P	PC(31:1) [M+H]+_PE(34:1) [M+H]+	TRUE	PC(31:1)_PE(34:1)_NAPE(34:1)	0.00041358	2.61518
Cluster_1868	2530.98	1692.89	1445.07	1603.65	2287.7	2514.88	2598.14	3575.86	3775.22	4061.89	2377.15	2679.06	2997.88	2710.85	3962.3	3946.28	4842.07	3979.26	1764.89	2141.51	1220.83	1133.63	1936.9	2542.7	Cluster_1868	718.539	12.5512	[M+H]+	718.538	717.531	C39H76NO8P	[C39H77NO8P]1+	PC(31:1)_PE(34:1)_NAPE(34:1)	[M+H]+	718.538	717.531	C39H76NO8P	C39H77NO8P	PC(31:1) [M+H]+_PE(34:1) [M+H]+	[M+H]+	718.538	717.531	C39H76NO8P	C39H77NO8P	PC(31:1) [M+H]+_PE(34:1) [M+H]+	TRUE		0.221266	1.17993
Cluster_0968	685.949	679.092	NaN	NaN	703.654	958.713	881.493	603.389	2117.36	2373.65	819.553	1283.9	516.549	582.45	855.268	976.85	430.633	393.674	NaN	NaN	NaN	NaN	NaN	NaN	Cluster_0968	524.372	5.92888	[M+H]+	524.371	523.364	C26H54NO7P	[C26H55NO7P]1+	PC(18:0)	[M+H]+	524.371	523.364	C26H54NO7P	C26H55NO7P	PC(18:0) [M+H]+	[M+H]+	524.371	523.364	C26H54NO7P	C26H55NO7P	PC(O-18:0) [M+H]+_LPC(18:0) [M+H]+_LPE(21:0) [M+H]+	TRUE	PC(18:0)	0.0298479	0.497433
Cluster_0958	100848	93099.4	81113.9	80059.4	55417.4	56696.4	79880.2	87544.9	197062	209484	82063.2	75276.1	37534.7	35834.8	67965.6	63200.1	59583.3	52017.1	8552.97	9055.08	18203.9	16339.8	5884.67	7307.51	Cluster_0958	522.358	3.86826	[M+H]+	522.355	521.348	C26H52NO7P	[C26H53NO7P]1+	PC(18:1)	[M+H]+	522.355	521.348	C26H52NO7P	C26H53NO7P	PC(18:1) [M+H]+	[M+H]+	522.355	521.348	C26H52NO7P	C26H53NO7P	PC(O-18:1) [M+H]+_PC(P-18:0) [M+H]+_LPC(18:1) [M+H]+	TRUE	PC(18:1)	0.00921377	0.464477
Cluster_0959	8203.54	6736.46	6871.46	6838.51	5705.96	6754.44	11431.2	11582.4	31379.4	31212.7	17438.9	17589.4	4042.78	5014.74	6765.54	6323.75	6047.8	5710.09	4989.27	4574.04	2397.37	2619.83	3861.27	4550.7	Cluster_0959	522.356	4.29717	[M+H]+	522.355	521.348	C26H52NO7P	[C26H53NO7P]1+	PC(18:1)	[M+H]+	522.355	521.348	C26H52NO7P	C26H53NO7P	PC(18:1) [M+H]+	[M+H]+	522.355	521.348	C26H52NO7P	C26H53NO7P	PC(O-18:1) [M+H]+_PC(P-18:0) [M+H]+_LPC(18:1) [M+H]+	TRUE	PC(18:1)	0.000627604	0.301626
Cluster_0960	4918.53	4800.25	4564.11	5264.71	4161.58	4075.06	5327.97	4984.27	6152.44	6441.31	4157.18	4553.23	5554.39	5418.3	2833.34	3143.43	2227.67	2307.79	3970.93	5088.3	10071.9	9434.06	4356.05	4065.9	Cluster_0960	522.359	6.45164	[M+H]+	522.355	521.348	C26H52NO7P	[C26H53NO7P]1+	PC(18:1)	[M+H]+	522.355	521.348	C26H52NO7P	C26H53NO7P	PC(18:1) [M+H]+	[M+H]+	522.355	521.348	C26H52NO7P	C26H53NO7P	PC(O-18:1) [M+H]+_PC(P-18:0) [M+H]+_LPC(18:1) [M+H]+	TRUE	PC(18:1)	0.0438477	0.640704
Cluster_0953	17967	18683.5	13256.6	15415.9	11896.9	12216.6	11690.7	10815.7	29122.5	26683.5	11883	11337.3	6979.78	7631.75	12035.2	10087.8	8690.13	8031.37	2873.18	2923.83	3151.93	3441.21	1864.92	1851.99	Cluster_0953	520.34	3.23227	[M+H]+	520.34	519.332	C26H50NO7P	[C26H51NO7P]1+	PC(18:2)	[M+H]+	520.34	519.332	C26H50NO7P	C26H51NO7P	PC(18:2) [M+H]+	[M+H]+	520.34	519.332	C26H50NO7P	C26H51NO7P	LPC(18:2) [M+H]+	TRUE	PC(18:2)	0.029852	0.569449
Cluster_0952	190038	181440	155890	158368	109672	104501	101216	97734.2	206967	211008	73438.4	73087.7	58340.9	63485.2	104441	101704	102413	94893.4	16657	16545.1	29265.9	29461.6	11790.8	11303.7	Cluster_0952	520.342	2.94738	[M+H]+	520.34	519.332	C26H50NO7P	[C26H51NO7P]1+	PC(18:2)	[M+H]+	520.34	519.332	C26H50NO7P	C26H51NO7P	PC(18:2) [M+H]+	[M+H]+	520.34	519.332	C26H50NO7P	C26H51NO7P	LPC(18:2) [M+H]+	TRUE		0.218691	0.740509
Cluster_1854	344.176	355.541	NaN	326.822	891.736	514.514	1180.05	1170.19	1706.1	1839.8	626.584	1033.64	1108.92	1097.83	2063.67	1992.17	1688.32	1878.92	NaN	880.502	NaN	226.612	748.314	629.432	Cluster_1854	716.522	11.8089	[M+H]+	716.522	715.515	C39H74NO8P	[C39H75NO8P]1+	PC(31:2)_PE(34:2)_NAPE(34:2)	[M+H]+	716.522	715.515	C39H74NO8P	C39H75NO8P	PC(31:2) [M+H]+_PE(34:2) [M+H]+	[M+H]+	716.522	715.515	C39H74NO8P	C39H75NO8P	PC(31:2) [M+H]+_PE(34:2) [M+H]+	TRUE		0.176562	1.3348
Cluster_1967	2154.62	2367.73	2027.11	1610.01	2874.81	3139.67	2984.68	2954.68	5332.28	5436.82	2602.22	3229.02	2861.85	3276.78	4441.74	5001.93	4295.31	4298.4	1762.97	2103.98	1270.93	1178.27	2087.36	2074.12	Cluster_1967	734.57	14.1429	[M+H]+	734.569	733.562	C40H80NO8P	[C40H81NO8P]1+	PC(32:0)_PE(35:0)_NAPE(35:0)	[M+H]+	734.569	733.562	C40H80NO8P	C40H81NO8P	PC(32:0) [M+H]+_PE(35:0) [M+H]+	[M+NH4]+_[M+H]+	734.571798_734.569432	716.537975_733.562156	C47H72O5_C40H80NO8P	C47H76NO5_C40H81NO8P	DG(44:10) [M+NH4]+_PC(32:0) [M+H]+_PE(35:0) [M+H]+_PE(18:0(10(R)Me)/16:0) [M+H]+	TRUE		0.551858	1.10196
Cluster_1953	21045.7	20785.1	17241.2	17493	24884.7	24436.9	17274.8	17311	22480.8	22931.6	15333	13960.9	26894.5	25993.7	31398.3	32820.9	32509.7	29781.5	16869	14301.7	12629.5	13140.6	17217.9	16906.8	Cluster_1953	732.555	13.4076	[M+H]+	732.554	731.547	C40H78NO8P	[C40H79NO8P]1+	PC(32:1)_PE(35:1)_NAPE(35:1)	[M+H]+	732.554	731.547	C40H78NO8P	C40H79NO8P	PC(32:1) [M+H]+_PE(35:1) [M+H]+	[M+NH4]+_[M+H]+	732.556148_732.553782	714.522325_731.546506	C47H70O5_C40H78NO8P	C47H74NO5_C40H79NO8P	DG(44:11) [M+NH4]+_PC(32:1) [M+H]+_PE(35:1) [M+H]+	TRUE	PC(32:1)_PE(35:1)_NAPE(35:1)	0.000733553	1.66279
Cluster_1026	4412.52	4657.23	3581.82	3481.78	2398.98	2268.84	1313.2	1525.24	3879.57	3829.19	1224.56	1320.52	NaN	NaN	289.708	358.996	319.607	267.681	NaN	NaN	NaN	NaN	NaN	NaN	Cluster_1026	536.371	4.66475	[M+H]+	536.371	535.364	C27H54NO7P	[C27H55NO7P]1+	PC(19:1)							[M+H]+	536.371	535.364	C27H54NO7P	C27H55NO7P	PC(O-19:1) [M+H]+_LPC(19:1) [M+H]+_LPE(22:1) [M+H]+	TRUE	PC(19:1)	0.000277589	0.161042
Cluster_0592	NaN	NaN	NaN	NaN	NaN	NaN	NaN	NaN	NaN	435.273	NaN	588.087	NaN	NaN	NaN	NaN	NaN	NaN	NaN	NaN	NaN	716.542	482.61	568.061	Cluster_0592	418.402	14.1518																			FALSE		NaN	NaN
Cluster_1027	4552.41	3826.6	3275.54	3459.13	4143.39	4269.51	4166.29	4048.02	8064.46	9533.78	5812.47	6386.06	2543.45	2508.52	4398.24	4141.62	3893.38	3750.09	2063.12	2105.91	1302.46	1150.7	1496.01	1442.79	Cluster_1027	536.371	5.43422	[M+H]+	536.371	535.364	C27H54NO7P	[C27H55NO7P]1+	PC(19:1)							[M+H]+	536.371	535.364	C27H54NO7P	C27H55NO7P	PC(O-19:1) [M+H]+_LPC(19:1) [M+H]+_LPE(22:1) [M+H]+	TRUE	PC(19:1)	0.0104664	0.572627
Cluster_1028	11229.1	12350.7	9693.59	9367.03	7366.12	7813.04	3940.95	3735.13	9142.46	10059.2	4674.85	4390.15	3760.21	4125.12	6617.94	5894.35	5385.97	4621.07	504.137	613.489	976.143	1109.21	342.162	NaN	Cluster_1028	536.371	4.99112	[M+H]+	536.371	535.364	C27H54NO7P	[C27H55NO7P]1+	PC(19:1)							[M+H]+	536.371	535.364	C27H54NO7P	C27H55NO7P	PC(O-19:1) [M+H]+_LPC(19:1) [M+H]+_LPE(22:1) [M+H]+	TRUE		0.624313	0.902967
Cluster_0595	1486.3	984.236	1769.83	1426.11	1517.98	962.264	2336.42	1932.24	1955.91	1255.91	1829.91	1228.11	2748.92	2385.51	710.599	911.264	450.14	535.441	2244.79	2204.77	3392.15	2508.34	1787.68	1538.41	Cluster_0595	419.316	9.71772																			TRUE		0.157046	0.587373
Cluster_0596	978.417	1419.7	961.779	779.91	825.86	561.344	2525.05	2420.73	1901.77	2173.91	1437.49	1438.45	2709.14	3145.58	900.773	657.12	1018.99	431.888	1207.13	1117.73	2802.65	4054.39	1346.26	2479.35	Cluster_0596	419.316	9.84344																			TRUE		0.169164	0.590704
Cluster_0597	4307.22	3553.17	5042.44	4760.6	2764.53	3208.57	8850.59	8484.32	10050.1	11045.3	6446.66	6739.05	19669.5	19936.8	3235.22	3705.26	3509.54	3323.48	6184.33	6453.03	22545.8	19778.5	7404.35	6647.69	Cluster_0597	419.316	10.0527																			TRUE		0.441494	0.730057
Cluster_0598	958.114	371.104	1171.59	1165.05	NaN	411.734	3085.61	2641.75	2729.35	4391.59	1107.5	1889.18	8249.02	6779.55	406.578	572.075	1193.95	1069.5	2079.87	1297.06	6988.93	6713.28	2152.58	2087.79	Cluster_0598	419.316	10.2271																			TRUE		0.473867	0.658122
Cluster_0599	2823.75	2485.07	3685.53	3921.82	2008.28	1664	6385.88	7981.36	8191.36	7660.73	5354.77	4918.03	16774	15935.8	1403.47	1373.76	2922.91	3246.75	4166.28	3689.98	13141.5	14346	4737.5	4961.28	Cluster_0599	419.316	10.3907																			TRUE		0.354474	0.622284
Cluster_0600	652.687	758.036	1521.08	1340.33	459.893	574.656	2730.34	2581.24	2789.39	3058.77	2012.54	1948.05	6956.07	6849.91	513.449	801.171	1151.97	1237.34	1264.5	1402.43	6824.14	6727.42	1941.6	1676.33	Cluster_0600	419.316	10.7054																			TRUE		0.472795	0.700852
Cluster_4304	419.401	476.964	464.426	NaN	NaN	329.336	572.413	322.229	1240.28	1478.24	418.708	529.145	NaN	NaN	206.536	233.565	NaN	198.669	NaN	NaN	NaN	NaN	NaN	NaN	Cluster_4304	550.387	5.57899	[M+H]+	550.387	549.379	C28H56NO7P	[C28H57NO7P]1+	PC(20:1)_CerP(t29:1)							[M+H]+	550.387	549.379	C28H56NO7P	C28H57NO7P	PC(O-20:1) [M+H]+_PC(P-20:0) [M+H]+_LPC(20:1) [M+H]+	TRUE		0.00575097	0.327145
Cluster_1087	7766.96	7090.14	5245.14	5736.76	4507.77	4266.6	6696.33	6093.78	14716.7	15040.4	6238.53	6518.8	2301.08	2157.91	3344.23	3630.74	2830.25	2882.55	NaN	359.687	968.829	1111.6	121.141	326.943	Cluster_1087	548.371	4.23513	[M+H]+	548.371	547.364	C28H54NO7P	[C28H55NO7P]1+	PC(20:2)							[M+H]+	548.371	547.364	C28H54NO7P	C28H55NO7P	PC(O-20:2) [M+H]+_LPC(20:2) [M+H]+	TRUE	PC(20:2)	0.000802651	0.331998
Cluster_1072	66040.3	62245.4	55155.3	54341.9	40528.6	40186.7	31070.5	31353.4	69768.2	65578.4	25162.9	25181.3	25197.3	26906.5	44077.2	43121.7	37588.8	36162.7	5273.06	5107.78	10261.3	9566.45	3167.31	2723.68	Cluster_1072	546.359	3.31618	[M+H]+	546.355	545.348	C28H52NO7P	[C28H53NO7P]1+	PC(20:3)	[M+H]+	546.355	545.348	C28H52NO7P	C28H53NO7P	PC(20:3) [M+H]+	[M+H]+	546.355	545.348	C28H52NO7P	C28H53NO7P	LPC(20:3) [M+H]+	TRUE		0.719178	0.923475
Cluster_1155	3920.04	4046.31	3071.71	3695.64	2084.86	2064.02	1831.78	1741.95	4924.91	4307.98	1305.36	1099.38	1329.98	1375.53	2863.93	2892.51	2107.28	1778.11	NaN	NaN	NaN	NaN	NaN	NaN	Cluster_1155	568.337	3.29643	[M+Na]+	568.337	545.348	C28H52NO7P	[C28H52NO7PNa]1+	PC(20:3)	[M+Na]+	568.337	545.348	C28H52NO7P	C28H52NO7PNa	PC(20:3) [M+Na]+	[M+H]+_[M+Na]+	568.339767_568.337359	567.332491_545.348141	C30H50NO7P_C28H52NO7P	C30H51NO7P_C28H52NO7PNa	LPC(22:6) [M+H]+_LPC(20:3) [M+Na]+	TRUE		0.765785	0.914386
Cluster_0605	3332.81	2633.16	1594.2	2286.45	2750.64	2673.8	3656.07	3017.57	5643.3	4792.96	2611.05	2422.28	1933.22	2298.06	3504.14	3199.43	2936.74	2859.17	NaN	NaN	NaN	NaN	NaN	NaN	Cluster_0605	420.284	1.4937	[M+H]+	420.287	419.28	C21H42NO5P	[C21H43NO5P]1+	PNAE(19:1)													FALSE		0.163631	0.777904
Cluster_1073	5461.68	4661.68	5379.9	5364.12	4359.61	3114.57	3367.6	3457.56	7129.68	6611.87	3941.49	3082.76	2081.85	2367.8	3910.4	3212.18	3732.82	3638.76	618.296	557.887	649.154	1025.74	606.902	648.817	Cluster_1073	546.356	3.62361	[M+H]+_[M+Na]+	546.3554165_546.3530108	545.34814_523.3637901	C28H52NO7P_C26H54NO7P	[C28H53NO7P]1+_[C26H54NO7PNa]1+	PC(20:3)_PC(18:0)	[M+H]+_[M+Na]+	546.355416_546.3530081	545.34814_523.3637901	C28H52NO7P_C26H54NO7P	C28H53NO7P_C26H54NO7PNa	PC(20:3) [M+H]+_PC(18:0) [M+Na]+	[M+Na]+_[M+H]+	546.353009_546.355417	523.363791_545.348141	C26H54NO7P_C28H52NO7P	C26H54NO7PNa_C28H53NO7P	PC(O-18:0) [M+Na]+_LPC(18:0) [M+Na]+_LPC(20:3) [M+H]+_LPE(21:0) [M+Na]+	TRUE		0.0926168	0.708142
Cluster_0607	NaN	NaN	NaN	NaN	NaN	NaN	5576.36	5708.94	6754.27	7042.53	418.699	578.511	14477.6	13794.3	NaN	NaN	NaN	NaN	NaN	553.867	20855.7	18339.3	NaN	NaN	Cluster_0607	420.332	4.57837																			TRUE		NaN	NaN
Cluster_0608	NaN	NaN	NaN	NaN	NaN	NaN	1336.77	1130.73	2847.63	2603.92	1270.77	1270.5	2111.55	1597.55	NaN	NaN	NaN	NaN	NaN	709.222	4192.56	4045.14	1241.85	605.061	Cluster_0608	420.405	2.93693																			TRUE		NaN	NaN
Cluster_1145	8045.96	8108.97	6364.52	6329.82	3779.43	3924.43	3391.12	3432.54	6633.74	6263.78	1957.07	1409.17	2928.02	2863.79	4970.83	4744.33	4945.85	3679.04	NaN	NaN	534.073	314.886	NaN	NaN	Cluster_1145	566.322	2.61152	[M+Na]+	566.322	543.332	C28H50NO7P	[C28H50NO7PNa]1+	PC(20:4)	[M+Na]+	566.322	543.332	C28H50NO7P	C28H50NO7PNa	PC(20:4) [M+Na]+	[M+Na]+	566.322	543.332	C28H50NO7P	C28H50NO7PNa	LPC(20:4) [M+Na]+	TRUE		0.564218	1.17986
Cluster_0611	NaN	NaN	NaN	NaN	NaN	NaN	208.486	132.792	677.661	497.994	NaN	NaN	188.448	250.802	750.429	618.679	189.634	388.501	NaN	NaN	NaN	NaN	NaN	NaN	Cluster_0611	422.265	1.34957													[M+H]+	422.267	421.259	C20H40NO6P	C20H41NO6P	CerP(d20:1) [M+H]+	FALSE		0.836962	1.10191
Cluster_1058	6906.33	5848.04	5340.29	4728.3	3618.85	3795.09	5506.35	5703.07	15177.4	16959.3	5070.11	4718.89	1986.27	2700.82	4320.22	4015.16	3808.36	3376.92	NaN	NaN	969.779	1110.65	NaN	NaN	Cluster_1058	544.338	3.8562	[M+H]+_[M+Na]+	544.3397664_544.3373607	543.33249_521.34814	C28H50NO7P_C26H52NO7P	[C28H51NO7P]1+_[C26H52NO7PNa]1+	PC(20:4)_PC(18:1)	[M+H]+_[M+Na]+	544.339766_544.337358	543.33249_521.34814	C28H50NO7P_C26H52NO7P	C28H51NO7P_C26H52NO7PNa	PC(20:4) [M+H]+_PC(18:1) [M+Na]+	[M+Na]+_[M+H]+	544.337359_544.339767	521.348141_543.332491	C26H52NO7P_C28H50NO7P	C26H52NO7PNa_C28H51NO7P	PC(O-18:1) [M+Na]+_PC(P-18:0) [M+Na]+_LPC(18:1) [M+Na]+_LPC(20:4) [M+H]+	TRUE	PC(20:4)_PC(18:1)	0.014431	0.428477
Cluster_1056	150054	146028	118469	114121	71633.5	75531.2	62884.3	62519.8	120868	115455	39215.4	38511	52294	57723.3	92636.3	92283.3	87878.2	82659.5	10409.6	10351.8	19958.2	20295.3	5648.04	5415.91	Cluster_1056	544.341	2.61208	[M+H]+_[M+Na]+	544.3397664_544.3373607	543.33249_521.34814	C28H50NO7P_C26H52NO7P	[C28H51NO7P]1+_[C26H52NO7PNa]1+	PC(20:4)_PC(18:1)	[M+H]+_[M+Na]+	544.339766_544.337358	543.33249_521.34814	C28H50NO7P_C26H52NO7P	C28H51NO7P_C26H52NO7PNa	PC(20:4) [M+H]+_PC(18:1) [M+Na]+	[M+Na]+_[M+H]+	544.337359_544.339767	521.348141_543.332491	C26H52NO7P_C28H50NO7P	C26H52NO7PNa_C28H51NO7P	PC(O-18:1) [M+Na]+_PC(P-18:0) [M+Na]+_LPC(18:1) [M+Na]+_LPC(20:4) [M+H]+	FALSE		0.569171	1.14576
Cluster_1057	32769	31285.5	30002.7	30965.1	17693.4	21259.9	17335.1	18100.3	37042.1	36222.6	10853.5	11477.4	11572	11778	20370.5	17331.2	17719	16585.3	2322.73	2976.86	5287.06	3633.8	1294.11	1303.83	Cluster_1057	544.34	2.88514	[M+H]+_[M+Na]+	544.3397664_544.3373607	543.33249_521.34814	C28H50NO7P_C26H52NO7P	[C28H51NO7P]1+_[C26H52NO7PNa]1+	PC(20:4)_PC(18:1)	[M+H]+_[M+Na]+	544.339766_544.337358	543.33249_521.34814	C28H50NO7P_C26H52NO7P	C28H51NO7P_C26H52NO7PNa	PC(20:4) [M+H]+_PC(18:1) [M+Na]+	[M+Na]+_[M+H]+	544.337359_544.339767	521.348141_543.332491	C26H52NO7P_C28H50NO7P	C26H52NO7PNa_C28H51NO7P	PC(O-18:1) [M+Na]+_PC(P-18:0) [M+Na]+_LPC(18:1) [M+Na]+_LPC(20:4) [M+H]+	TRUE		0.391273	0.803766
Cluster_1139	29142.4	29665.5	28672.3	27090.1	13446.6	14017.2	15830.9	14919.2	28780.6	28961.8	8806.36	9436.49	9553.23	10200.1	15026.8	14355.3	13307.7	11939.7	1709.64	1310.63	2969.08	2931.44	547.661	693.172	Cluster_1139	564.307	2.3088	[M+Na]+	564.306	541.317	C28H48NO7P	[C28H48NO7PNa]1+	PC(20:5)	[M+Na]+	564.306	541.317	C28H48NO7P	C28H48NO7PNa	PC(20:5) [M+Na]+	[M+Na]+	564.306	541.317	C28H48NO7P	C28H48NO7PNa	LPC(20:5) [M+Na]+	TRUE		0.280357	0.767346
Cluster_1043	423556	415432	416105	399565	229326	224583	247138	242573	415197	409298	159088	160113	160788	166197	229384	219957	222213	211046	34309.7	34301.3	62466.7	55143.9	20307	21930.8	Cluster_1043	542.326	2.31617	[M+H]+_[M+Na]+	542.3241163_542.3217107	541.3168399_519.33249	C28H48NO7P_C26H50NO7P	[C28H49NO7P]1+_[C26H50NO7PNa]1+	PC(20:5)_PC(18:2)	[M+H]+_[M+Na]+	542.3241159_542.321708	541.3168399_519.33249	C28H48NO7P_C26H50NO7P	C28H49NO7P_C26H50NO7PNa	PC(20:5) [M+H]+_PC(18:2) [M+Na]+	[M+Na]+_[M+H]+	542.321709_542.324117	519.332491_541.316841	C26H50NO7P_C28H48NO7P	C26H50NO7PNa_C28H49NO7P	LPC(18:2) [M+Na]+_LPC(20:5) [M+H]+	TRUE		0.248118	0.79031
Cluster_1044	9471.92	9920.01	6283.13	6317.36	5035.89	4549.21	5048.84	5204.35	10136.1	11109.9	3340.68	2725.97	2502.42	2691.45	5302.38	5230.52	4896	4068.02	NaN	336.507	1103.15	628.624	NaN	NaN	Cluster_1044	542.322	2.99409	[M+H]+_[M+Na]+	542.3241163_542.3217107	541.3168399_519.33249	C28H48NO7P_C26H50NO7P	[C28H49NO7P]1+_[C26H50NO7PNa]1+	PC(20:5)_PC(18:2)	[M+H]+_[M+Na]+	542.3241159_542.321708	541.3168399_519.33249	C28H48NO7P_C26H50NO7P	C28H49NO7P_C26H50NO7PNa	PC(20:5) [M+H]+_PC(18:2) [M+Na]+	[M+Na]+_[M+H]+	542.321709_542.324117	519.332491_541.316841	C26H50NO7P_C28H48NO7P	C26H50NO7PNa_C28H49NO7P	LPC(18:2) [M+Na]+_LPC(20:5) [M+H]+	TRUE		0.255959	0.718922
Cluster_1575	1054.54	771.236	502.535	670.477	1085.15	1316.79	910.776	1086.61	1446.65	1247.07	503.421	677.046	2131.11	1990.94	2963.15	2381.36	2470.16	2033.91	594.405	NaN	NaN	NaN	550.281	538.048	Cluster_1575	664.491	13.6092	[M+H]+	664.491	663.484	C35H70NO8P	[C35H71NO8P]1+	PC(27:0)_PE(30:0)_NAPE(30:0)	[M+H]+	664.491	663.484	C35H70NO8P	C35H71NO8P	PC(27:0) [M+H]+_PE(30:0) [M+H]+	[M+H]+	664.491	663.484	C35H70NO8P	C35H71NO8P	PC(27:0) [M+H]+_PE(30:0) [M+H]+	FALSE	PC(27:0)_PE(30:0)_NAPE(30:0)	0.00146578	2.50516
Cluster_1576	473.63	411.105	NaN	NaN	835.769	736.007	642.811	442.392	999.392	925.158	399.445	380.521	1150.63	1190.84	1350.24	1608.42	1242.13	1302.4	NaN	NaN	NaN	NaN	NaN	NaN	Cluster_1576	664.492	13.1938	[M+H]+	664.491	663.484	C35H70NO8P	[C35H71NO8P]1+	PC(27:0)_PE(30:0)_NAPE(30:0)	[M+H]+	664.491	663.484	C35H70NO8P	C35H71NO8P	PC(27:0) [M+H]+_PE(30:0) [M+H]+	[M+H]+	664.491	663.484	C35H70NO8P	C35H71NO8P	PC(27:0) [M+H]+_PE(30:0) [M+H]+	FALSE	PC(27:0)_PE(30:0)_NAPE(30:0)	0.00497282	2.22232
Cluster_1937	1079.03	1358.32	545.768	1021.52	1560.12	1656.57	2420.44	2712.19	4712.08	5659.76	2461.1	2558.49	2241.07	2322.94	2217.35	2416.76	1676.26	1918.59	701.75	482.854	NaN	287.648	1059.91	1393.88	Cluster_1937	730.539	13.2578	[M+H]+	730.538	729.531	C40H76NO8P	[C40H77NO8P]1+	PC(32:2)_PE(35:2)_NAPE(35:2)	[M+H]+	730.538	729.531	C40H76NO8P	C40H77NO8P	PC(32:2) [M+H]+_PE(35:2) [M+H]+	[M+NH4]+_[M+H]+	730.540498_730.538132	712.506675_729.530856	C47H68O5_C40H76NO8P	C47H72NO5_C40H77NO8P	DG(44:12) [M+NH4]+_PC(32:2) [M+H]+_PE(35:2) [M+H]+	TRUE	PC(32:2)_PE(35:2)_NAPE(35:2)	0.0403706	0.658301
Cluster_1648	NaN	NaN	NaN	NaN	468.941	NaN	748.149	662.594	1102.12	1291.77	640.981	560.621	965.795	1221.5	1634.64	1425.14	1204.86	1134.96	NaN	NaN	NaN	NaN	NaN	NaN	Cluster_1648	676.491	12.8562	[M+H]+	676.491	675.484	C36H70NO8P	[C36H71NO8P]1+	PC(28:1)_PE(31:1)_NAPE(31:1)	[M+H]+	676.491	675.484	C36H70NO8P	C36H71NO8P	PE(31:1) [M+H]+	[M+H]+	676.491	675.484	C36H70NO8P	C36H71NO8P	PC(28:1) [M+H]+_PE(31:1) [M+H]+	FALSE	PC(28:1)_PE(31:1)_NAPE(31:1)	0.0201153	1.56724
Cluster_1942	12170	11193.7	10245	9052.52	15853.3	15521.1	12509.8	12537	19233.1	19023.6	9565.9	9233.69	17329.5	17657.6	20529.6	22903.2	20452	18466.3	14344.2	14474.8	9653.61	10940.4	15473.7	16148	Cluster_1942	730.539	12.3511	[M+H]+	730.538	729.531	C40H76NO8P	[C40H77NO8P]1+	PC(32:2)_PE(35:2)_NAPE(35:2)	[M+H]+	730.538	729.531	C40H76NO8P	C40H77NO8P	PC(32:2) [M+H]+_PE(35:2) [M+H]+	[M+NH4]+_[M+H]+	730.540498_730.538132	712.506675_729.530856	C47H68O5_C40H76NO8P	C47H72NO5_C40H77NO8P	DG(44:12) [M+NH4]+_PC(32:2) [M+H]+_PE(35:2) [M+H]+	TRUE	PC(32:2)_PE(35:2)_NAPE(35:2)	0.0278654	1.48492
Cluster_1943	1399.17	1440.29	804.997	1195.98	2261.27	2159.72	1958.77	1589	3273.28	2759.91	1749.03	1380.5	2994.28	3119.1	4041.25	3311.32	3688.37	3460.94	1897.29	2257.65	847.534	1358.46	1955.91	2052.22	Cluster_1943	730.539	12.6919	[M+H]+	730.538	729.531	C40H76NO8P	[C40H77NO8P]1+	PC(32:2)_PE(35:2)_NAPE(35:2)	[M+H]+	730.538	729.531	C40H76NO8P	C40H77NO8P	PC(32:2) [M+H]+_PE(35:2) [M+H]+	[M+NH4]+_[M+H]+	730.540498_730.538132	712.506675_729.530856	C47H68O5_C40H76NO8P	C47H72NO5_C40H77NO8P	DG(44:12) [M+NH4]+_PC(32:2) [M+H]+_PE(35:2) [M+H]+	TRUE	PC(32:2)_PE(35:2)_NAPE(35:2)	0.0101552	1.69242
Cluster_1926	3836.43	3525.59	3504.14	3204.61	5077.01	4632.49	4118.9	3701.53	6415.07	7236.97	3736.29	3171.38	7104.21	7434.09	8344.98	9684.2	8311.8	7513.63	4046.62	3935.44	2634.6	3227.49	4994.1	4682.56	Cluster_1926	728.523	11.6211	[M+H]+_[M+Na]+	728.5224818_728.5200761	727.5152053_705.5308554	C40H74NO8P_C38H76NO8P	[C40H75NO8P]1+_[C38H76NO8PNa]1+	PC(32:3)_PC(30:0)_PE(35:3)_PE(33:0)_NAPE(35:3)_NAPE(33:0)	[M+H]+_[M+Na]+	728.5224813_728.5200734	727.5152053_705.5308554	C40H74NO8P_C38H76NO8P	C40H75NO8P_C38H76NO8PNa	PC(32:3) [M+H]+_PC(30:0) [M+Na]+_PE(35:3) [M+H]+_PE(33:0) [M+Na]+	[M+Na]+_[M+H]+	728.520074_728.522482	705.530856_727.515206	C38H76NO8P_C40H74NO8P	C38H76NO8PNa_C40H75NO8P	PC(30:0) [M+Na]+_PC(32:3) [M+H]+_PE(33:0) [M+Na]+_PE(35:3) [M+H]+	TRUE	PC(32:3)_PC(30:0)_PE(35:3)_PE(33:0)_NAPE(35:3)_NAPE(33:0)	0.00668765	1.77976
Cluster_1924	767.253	1315.27	890.68	604.651	1597.66	1279.82	1068.78	799.981	1938.45	2011.22	1344.47	1070.52	1716.92	1272.74	1613.05	1775.51	1465.7	1522.32	1157.31	1270.81	505.249	503.816	510.734	1364.74	Cluster_1924	728.523	11.3649	[M+H]+_[M+Na]+	728.5224818_728.5200761	727.5152053_705.5308554	C40H74NO8P_C38H76NO8P	[C40H75NO8P]1+_[C38H76NO8PNa]1+	PC(32:3)_PC(30:0)_PE(35:3)_PE(33:0)_NAPE(35:3)_NAPE(33:0)	[M+H]+_[M+Na]+	728.5224813_728.5200734	727.5152053_705.5308554	C40H74NO8P_C38H76NO8P	C40H75NO8P_C38H76NO8PNa	PC(32:3) [M+H]+_PC(30:0) [M+Na]+_PE(35:3) [M+H]+_PE(33:0) [M+Na]+	[M+Na]+_[M+H]+	728.520074_728.522482	705.530856_727.515206	C38H76NO8P_C40H74NO8P	C38H76NO8PNa_C40H75NO8P	PC(30:0) [M+Na]+_PC(32:3) [M+H]+_PE(33:0) [M+Na]+_PE(35:3) [M+H]+	TRUE		0.298325	1.1949
Cluster_2067	615.6	455.931	NaN	522.333	829.965	407.527	594.589	629.837	980.795	1170.51	510.654	NaN	1110.26	1039.96	2217	1904.77	1489.4	1680.19	NaN	NaN	NaN	NaN	NaN	NaN	Cluster_2067	750.507	9.8548	[M+Na]+_[M+H]+	750.504426_750.5068317	727.5152053_749.4995553	C40H74NO8P_C42H72NO8P	[C40H74NO8PNa]1+_[C42H73NO8P]1+	PC(32:3)_PE(37:6)_PE(35:3)_NAPE(37:6)_NAPE(35:3)	[M+Na]+	750.504	727.515	C40H74NO8P	C40H74NO8PNa	PC(32:3) [M+Na]+_PE(35:3) [M+Na]+	[M+H]+_[M+Na]+	750.506832_750.504424	749.499556_727.515206	C42H72NO8P_C40H74NO8P	C42H73NO8P_C40H74NO8PNa	PC(34:6) [M+H]+_PC(32:3) [M+Na]+_PE(35:3) [M+Na]+_PE(37:6) [M+H]+	TRUE	PC(32:3)_PE(37:6)_PE(35:3)_NAPE(37:6)_NAPE(35:3)	0.00705302	2.05478
Cluster_1906	633.59	594.712	613.886	512.216	998.265	978.801	577.858	640.756	1593.93	1599.83	346.967	670.111	1315.12	1549.36	2251.8	2481.41	1710.78	1525.55	462.228	287.831	NaN	NaN	666.676	1141.4	Cluster_1906	726.506	10.5836	[M+H]+_[M+Na]+	726.5068317_726.504426	725.4995553_703.5152053	C40H72NO8P_C38H74NO8P	[C40H73NO8P]1+_[C38H74NO8PNa]1+	PC(32:4)_PC(30:1)_PE(35:4)_PE(33:1)_NAPE(35:4)_NAPE(33:1)	[M+H]+_[M+Na]+	726.5068313_726.5044233	725.4995553_703.5152053	C40H72NO8P_C38H74NO8P	C40H73NO8P_C38H74NO8PNa	PC(32:4) [M+H]+_PC(30:1) [M+Na]+_PE(35:4) [M+H]+_PE(33:1) [M+Na]+	[M+Na]+_[M+H]+	726.504424_726.506832	703.515206_725.499556	C38H74NO8P_C40H72NO8P	C38H74NO8PNa_C40H73NO8P	PC(30:1) [M+Na]+_PC(32:4) [M+H]+_PE(33:1) [M+Na]+_PE(35:4) [M+H]+	TRUE	PC(32:4)_PC(30:1)_PE(35:4)_PE(33:1)_NAPE(35:4)_NAPE(33:1)	0.0195643	2.26593
Cluster_0629	NaN	NaN	546.716	574.208	NaN	NaN	4512.11	4216.05	2749.09	2646.84	681.008	764.584	4721.29	4350.36	322.575	458.927	748.304	993.659	6649.58	6045.72	7519.16	8145.93	721.285	1158.92	Cluster_0629	431.277	11.1849																			TRUE		0.341165	0.561586
Cluster_2059	3272.64	3351.63	2412.87	2620.68	4211.05	4193.39	3009.43	2703.68	4121.25	4270.27	2383.15	2446.94	4415.47	4693.78	6108.99	6315.97	4818.97	4636.66	2327.97	2457	1322.44	1357.15	2420.49	1907	Cluster_2059	748.582	14.9246	[M+H]+	748.585	747.578	C41H82NO8P	[C41H83NO8P]1+	PC(33:0)_PE(36:0)	[M+H]+	748.585	747.578	C41H82NO8P	C41H83NO8P	PC(33:0) [M+H]+_PE(36:0) [M+H]+	[M+H]+	748.585	747.578	C41H82NO8P	C41H83NO8P	PC(33:0) [M+H]+_PE(36:0) [M+H]+	TRUE	PC(33:0)_PE(36:0)	0.00289283	1.6662
Cluster_2049	14049.3	14278.6	11752.3	13559.7	18322.4	19091.8	7954.8	8142.84	11212.9	11447.5	7088.66	7567.47	19625.9	18825.4	24148.9	26406.4	23468.1	21794.6	10408.8	10735.5	7796.13	7480.84	10050.9	11368.6	Cluster_2049	746.571	14.2322	[M+H]+	746.569	745.562	C41H80NO8P	[C41H81NO8P]1+	PC(33:1)_PE(36:1)_NAPE(36:1)	[M+H]+	746.569	745.562	C41H80NO8P	C41H81NO8P	PC(33:1) [M+H]+_PE(36:1) [M+H]+	[M+H]+	746.569	745.562	C41H80NO8P	C41H81NO8P	PC(33:1) [M+H]+_PE(36:1) [M+H]+	TRUE	PC(33:1)_PE(36:1)_NAPE(36:1)	9.92029e-06	2.54259
Cluster_2051	21175.1	20606.8	17258.1	17128.4	26118.1	26906.8	36719.3	34757.4	53043.5	53567	29759.5	30638.8	30829.2	32598	40255.3	43676.5	39696	39459	20007.8	20305.8	14041.7	14991.5	22378.9	25295.9	Cluster_2051	746.571	13.7672	[M+H]+	746.569	745.562	C41H80NO8P	[C41H81NO8P]1+	PC(33:1)_PE(36:1)_NAPE(36:1)	[M+H]+	746.569	745.562	C41H80NO8P	C41H81NO8P	PC(33:1) [M+H]+_PE(36:1) [M+H]+	[M+H]+	746.569	745.562	C41H80NO8P	C41H81NO8P	PC(33:1) [M+H]+_PE(36:1) [M+H]+	TRUE		0.81213	0.970789
Cluster_2037	11574.2	11163.3	10245.4	10273.7	15532.1	14348.3	16866.9	16823.7	22430	22901.2	13817.3	14759.4	22172.9	24915.9	26992	28890.4	28236.9	29710.8	14726.9	13212.4	10447.5	9903	17435.3	19448.8	Cluster_2037	744.557	13.1293	[M+H]+	744.554	743.547	C41H78NO8P	[C41H79NO8P]1+	PC(33:2)_PE(36:2)_NAPE(36:2)	[M+H]+	744.554	743.547	C41H78NO8P	C41H79NO8P	PC(33:2) [M+H]+_PE(36:2) [M+H]+	[M+H]+	744.554	743.547	C41H78NO8P	C41H79NO8P	PC(33:2) [M+H]+_PE(36:2) [M+H]+	TRUE	PC(33:2)_PE(36:2)_NAPE(36:2)	0.003024	1.5164
Cluster_2042	38117	38176.8	31359	29185	45954.2	46634.7	45337.6	46320.1	74191.2	78414	39258.5	39724.1	48549.7	48416.4	67097	68769.8	60628	61772.4	44143.1	43587.7	29039.6	31518.4	45033.7	46255.7	Cluster_2042	744.555	12.7978	[M+H]+	744.554	743.547	C41H78NO8P	[C41H79NO8P]1+	PC(33:2)_PE(36:2)_NAPE(36:2)	[M+H]+	744.554	743.547	C41H78NO8P	C41H79NO8P	PC(33:2) [M+H]+_PE(36:2) [M+H]+	[M+H]+	744.554	743.547	C41H78NO8P	C41H79NO8P	PC(33:2) [M+H]+_PE(36:2) [M+H]+	TRUE		0.399869	1.13448
Cluster_2027	15713.4	15081.9	12826.8	12146.7	19303.5	18883.8	18283.7	16862.1	27742.5	29037	13734.9	13228.5	24306.2	25145.4	32852.7	32491.6	33096.7	31461.6	13908	13723.8	10416.9	11175.2	16705.3	16713.6	Cluster_2027	742.539	12.0824	[M+H]+_[M+Na]+	742.5381319_742.5357262	741.5308554_719.5465055	C41H76NO8P_C39H78NO8P	[C41H77NO8P]1+_[C39H78NO8PNa]1+	PC(33:3)_PC(31:0)_PE(36:3)_PE(34:0)_NAPE(36:3)_NAPE(34:0)	[M+H]+_[M+Na]+	742.5381314_742.5357235	741.5308554_719.5465055	C41H76NO8P_C39H78NO8P	C41H77NO8P_C39H78NO8PNa	PC(33:3) [M+H]+_PC(31:0) [M+Na]+_PE(36:3) [M+H]+_PE(34:0) [M+Na]+	[M+Na]+_[M+H]+	742.535724_742.538132	719.546506_741.530856	C39H78NO8P_C41H76NO8P	C39H78NO8PNa_C41H77NO8P	PC(31:0) [M+Na]+_PC(33:3) [M+H]+_PE(36:3) [M+H]+_PE(34:0) [M+Na]+	TRUE	PC(33:3)_PC(31:0)_PE(36:3)_PE(34:0)_NAPE(36:3)_NAPE(34:0)	0.0206851	1.57137
Cluster_0636	NaN	NaN	NaN	NaN	NaN	NaN	5213.27	5017.85	6567.14	7407.94	331.68	204.546	16342.6	18020.4	NaN	NaN	NaN	NaN	319.763	528.785	25806.3	22616.6	NaN	NaN	Cluster_0636	434.348	5.13892																			TRUE		NaN	NaN
Cluster_0637	NaN	NaN	NaN	NaN	NaN	NaN	5013.71	5178.45	7105.44	7515.75	NaN	166.859	15059.1	16019.1	NaN	NaN	NaN	NaN	528.462	428.857	24387.4	23995.4	NaN	NaN	Cluster_0637	434.348	5.27367																			TRUE		NaN	NaN
Cluster_0638	NaN	NaN	NaN	NaN	NaN	NaN	5058.99	5180.13	5976.68	5986.37	NaN	NaN	13802.4	12961.7	NaN	NaN	NaN	NaN	416.978	NaN	19712	19067.2	NaN	NaN	Cluster_0638	434.348	5.45012																			TRUE		NaN	NaN
Cluster_2026	4823.13	4155.16	3145.36	3321.19	5294.62	5430.24	5914.45	6093.61	9802.86	9985.95	5225.67	5188.75	6128.98	5432.43	7166.8	7804.96	7293.46	7438.8	4327.06	4825.73	2913.34	3056.32	4769.34	4368.25	Cluster_2026	742.539	11.8416	[M+H]+_[M+Na]+	742.5381319_742.5357262	741.5308554_719.5465055	C41H76NO8P_C39H78NO8P	[C41H77NO8P]1+_[C39H78NO8PNa]1+	PC(33:3)_PC(31:0)_PE(36:3)_PE(34:0)_NAPE(36:3)_NAPE(34:0)	[M+H]+_[M+Na]+	742.5381314_742.5357235	741.5308554_719.5465055	C41H76NO8P_C39H78NO8P	C41H77NO8P_C39H78NO8PNa	PC(33:3) [M+H]+_PC(31:0) [M+Na]+_PE(36:3) [M+H]+_PE(34:0) [M+Na]+	[M+Na]+_[M+H]+	742.535724_742.538132	719.546506_741.530856	C39H78NO8P_C41H76NO8P	C39H78NO8PNa_C41H77NO8P	PC(31:0) [M+Na]+_PC(33:3) [M+H]+_PE(36:3) [M+H]+_PE(34:0) [M+Na]+	TRUE		0.948196	1.00917
Cluster_0640	1206.56	834.571	1721.78	1510.69	693.25	830.664	20597	22377.8	20533.8	20727.7	2759.05	2859.7	29747.3	30481.6	1077.32	1080.95	732.079	840.213	6004.52	5605.69	48709.9	45132.6	1547.17	1587.92	Cluster_0640	435.297	2.18823																			TRUE		0.166544	0.273617
Cluster_2028	2079.79	1905.35	1816.15	1705.72	2475.12	2175.14	2781.17	2255.38	3913.94	3691.44	2590.77	2307.91	2972.19	3416.69	3430.53	4025.46	3653.94	4090.35	2824.56	1594.8	1864.29	1763.99	2762.39	2188.13	Cluster_2028	742.538	12.3367	[M+H]+_[M+Na]+	742.5381319_742.5357262	741.5308554_719.5465055	C41H76NO8P_C39H78NO8P	[C41H77NO8P]1+_[C39H78NO8PNa]1+	PC(33:3)_PC(31:0)_PE(36:3)_PE(34:0)_NAPE(36:3)_NAPE(34:0)	[M+H]+_[M+Na]+	742.5381314_742.5357235	741.5308554_719.5465055	C41H76NO8P_C39H78NO8P	C41H77NO8P_C39H78NO8PNa	PC(33:3) [M+H]+_PC(31:0) [M+Na]+_PE(36:3) [M+H]+_PE(34:0) [M+Na]+	[M+Na]+_[M+H]+	742.535724_742.538132	719.546506_741.530856	C39H78NO8P_C41H76NO8P	C39H78NO8PNa_C41H77NO8P	PC(31:0) [M+Na]+_PC(33:3) [M+H]+_PE(36:3) [M+H]+_PE(34:0) [M+Na]+	TRUE		0.0721746	1.25289
Cluster_1881	1515.38	1857.67	1634.21	1480.86	2518.36	2651.9	2019.03	1842.9	2171.39	2331.41	1362.49	1638.64	3437.66	3306.36	4520.87	4649.93	3862.43	3700.77	1036.72	1371.93	638.41	564.838	1269.13	1300.52	Cluster_1881	720.554	15.77	[M+H]+	720.554	719.547	C39H78NO8P	[C39H79NO8P]1+	PC(31:0)_PE(34:0)_NAPE(34:0)	[M+H]+	720.554	719.547	C39H78NO8P	C39H79NO8P	PC(31:0) [M+H]+_PE(34:0) [M+H]+	[M+H]+	720.554	719.547	C39H78NO8P	C39H79NO8P	PC(31:0) [M+H]+_PE(34:0) [M+H]+	FALSE	PC(31:0)_PE(34:0)_NAPE(34:0)	3.98034e-05	2.08098
Cluster_2004	1377.51	1525.86	1480.94	1294.99	1950.1	1859.46	2835.14	2853.7	4289.17	4485.63	2140.2	2253.12	4312.92	4169.2	5793.19	4886.55	3818.87	4130.25	2693.24	2281.38	1692.38	1464.77	3498.47	3481.27	Cluster_2004	740.523	11.3248	[M+H]+_[M+Na]+	740.5224818_740.5200761	739.5152053_717.5308554	C41H74NO8P_C39H76NO8P	[C41H75NO8P]1+_[C39H76NO8PNa]1+	PC(33:4)_PC(31:1)_PE(36:4)_PE(34:1)_NAPE(36:4)_NAPE(34:1)	[M+H]+_[M+Na]+	740.5224813_740.5200734	739.5152053_717.5308554	C41H74NO8P_C39H76NO8P	C41H75NO8P_C39H76NO8PNa	PC(33:4) [M+H]+_PC(31:1) [M+Na]+_PE(36:4) [M+H]+_PE(34:1) [M+Na]+	[M+Na]+_[M+H]+	740.520074_740.522482	717.530856_739.515206	C39H76NO8P_C41H74NO8P	C39H76NO8PNa_C41H75NO8P	PC(31:1) [M+Na]+_PC(33:4) [M+H]+_PE(34:1) [M+Na]+_PE(36:4) [M+H]+_PE(P-38:4(OH)) [M+H]+	TRUE	PC(33:4)_PC(31:1)_PE(36:4)_PE(34:1)_NAPE(36:4)_NAPE(34:1)	0.0264486	1.48436
Cluster_0644	4082.81	4344.68	3360.88	4019.19	3331.63	3747.48	3300.68	2892.4	5898.39	5403.48	1944.07	1739.94	3235.53	2400.93	4789.79	5197.25	4186.74	4526.71	2754.85	2788.21	2837.6	2812.28	3095.07	3122.73	Cluster_0644	438.262	1.98413													[M+H]+	438.262	437.254	C20H40NO7P	C20H41NO7P	PC(O-12:1) [M+H]+_LPE(15:1) [M+H]+	TRUE		0.400034	1.23574
Cluster_2003	2748.89	2967.33	2637.19	1943.36	3532.73	3421.79	2455.71	2604.42	4828.02	5089.69	2261.5	2384.14	3637.18	3695.79	5393.58	5324.74	4752.46	4972.2	1467.59	1868.97	468.312	848.465	2021.55	1307.91	Cluster_2003	740.523	11.0652	[M+H]+_[M+Na]+	740.5224818_740.5200761	739.5152053_717.5308554	C41H74NO8P_C39H76NO8P	[C41H75NO8P]1+_[C39H76NO8PNa]1+	PC(33:4)_PC(31:1)_PE(36:4)_PE(34:1)_NAPE(36:4)_NAPE(34:1)	[M+H]+_[M+Na]+	740.5224813_740.5200734	739.5152053_717.5308554	C41H74NO8P_C39H76NO8P	C41H75NO8P_C39H76NO8PNa	PC(33:4) [M+H]+_PC(31:1) [M+Na]+_PE(36:4) [M+H]+_PE(34:1) [M+Na]+	[M+Na]+_[M+H]+	740.520074_740.522482	717.530856_739.515206	C39H76NO8P_C41H74NO8P	C39H76NO8PNa_C41H75NO8P	PC(31:1) [M+Na]+_PC(33:4) [M+H]+_PE(34:1) [M+Na]+_PE(36:4) [M+H]+_PE(P-38:4(OH)) [M+H]+	TRUE		0.0502932	1.48596
Cluster_0646	413.333	542.199	219.815	NaN	581.053	792.834	217.572	NaN	879.001	994.962	410.913	366.109	NaN	337.299	700.35	613.907	670.867	403.765	274.059	541.002	NaN	234.392	NaN	NaN	Cluster_0646	439.39	4.57479																			TRUE		0.849836	1.06534
Cluster_4694	16.7547	22.927	49.0168	NaN	NaN	NaN	NaN	NaN	317.494	280.88	NaN	NaN	213.211	238.069	370.574	368.094	454.457	297.373	NaN	NaN	NaN	NaN	NaN	NaN	Cluster_4694	738.507	10.2032	[M+H]+_[M+Na]+	738.5068317_738.504426	737.4995553_715.5152053	C41H72NO8P_C39H74NO8P	[C41H73NO8P]1+_[C39H74NO8PNa]1+	PC(33:5)_PC(31:2)_PE(36:5)_PE(34:2)_NAPE(36:5)_NAPE(34:2)	[M+H]+_[M+Na]+	738.5068313_738.5044233	737.4995553_715.5152053	C41H72NO8P_C39H74NO8P	C41H73NO8P_C39H74NO8PNa	PC(33:5) [M+H]+_PC(31:2) [M+Na]+_PE(36:5) [M+H]+_PE(34:2) [M+Na]+	[M+Na]+_[M+H]+	738.504424_738.506832	715.515206_737.499556	C39H74NO8P_C41H72NO8P	C39H74NO8PNa_C41H73NO8P	PC(31:2) [M+Na]+_PC(33:5) [M+H]+_PE(34:2) [M+Na]+_PE(36:5) [M+H]+	TRUE		NaN	NaN
Cluster_0648	NaN	NaN	NaN	NaN	NaN	NaN	2968.5	2997.47	4097.53	3984.02	NaN	NaN	4112.21	4144.72	NaN	NaN	NaN	NaN	NaN	592.093	6149.28	6834.41	NaN	NaN	Cluster_0648	440.358	2.6175																			TRUE		NaN	NaN
Cluster_0649	10536.1	9642.31	12416.4	12801.5	9403.57	9188.62	52546.2	54094.1	74915.3	71351.4	7003.4	6937.61	70848.6	70886.3	11793	11552.3	9891.76	10445.6	26734.4	27216.8	121728	121095	18673.9	18895	Cluster_0649	440.359	2.7585																			TRUE		0.537132	0.676397
Cluster_2168	1199.37	1513.87	1175.76	912.946	2189.91	2035.75	527.266	498.235	1105.01	1361.8	707.91	798.515	1984.14	1683.07	2804.5	3219.67	2664.32	2222.33	775.294	538.817	NaN	NaN	927.149	743.477	Cluster_2168	762.601	15.6041	[M+H]+	762.601	761.593	C42H84NO8P	[C42H85NO8P]1+	PC(34:0)_PE(37:0)	[M+H]+	762.601	761.593	C42H84NO8P	C42H85NO8P	PC(34:0) [M+H]+	[M+H]+	762.601	761.593	C42H84NO8P	C42H85NO8P	PC(34:0) [M+H]+_PE(37:0) [M+H]+	TRUE	PC(34:0)_PE(37:0)	0.000344533	3.04618
Cluster_2153	31997.2	31800.6	26881.1	26064.2	40641.1	41485.8	43652.4	40626.2	52921.2	49752.9	33930.7	34297.9	52818.9	53461.8	66597.9	62925.9	63283.2	62628.2	33340.7	32834.7	26496.4	27832.5	40055.4	40775.1	Cluster_2153	760.588	14.5709	[M+H]+	760.585	759.578	C42H82NO8P	[C42H83NO8P]1+	PC(34:1)_PE(37:1)_NAPE(37:1)	[M+H]+	760.585	759.578	C42H82NO8P	C42H83NO8P	PC(34:1) [M+H]+	[M+H]+	760.585	759.578	C42H82NO8P	C42H83NO8P	PC(34:1) [M+H]+_PE(37:1) [M+H]+	TRUE	PC(34:1)_PE(37:1)_NAPE(37:1)	0.00335418	1.43222
Cluster_0652	4628.85	4109.9	3518.3	3022.27	2412.28	2357.61	7288.37	6136.69	2183.35	2552.24	1616.23	1546.58	6352.36	5785.03	3618.35	3641.38	3782.11	3451.45	8983.84	9053.39	7141.54	6424.2	3353.72	3700.55	Cluster_0652	441.156	7.36287																			TRUE		0.234126	1.47134
Cluster_0653	1766.66	1729.54	2913.4	3259.28	1262.54	1160.63	5796.32	5126.21	5342.09	5727.65	3509.09	3282.79	10683.4	11276.3	904.48	1214.8	1621.62	2009.17	2026.64	2212.47	9859.08	8282.5	2775.87	2275.99	Cluster_0653	441.298	10.3925																			TRUE		0.2983	0.58764
Cluster_0654	542.702	375.07	1024.5	741.511	NaN	249.318	1599.63	2061.89	1895.07	2148.55	974.067	1450.03	4225.41	3875.22	NaN	153.937	785.821	677.13	1080.86	783.165	4448.43	4180.68	919.814	1225.8	Cluster_0654	441.298	10.7066																			TRUE		0.527219	0.649378
Cluster_0655	1034.41	918.914	1222.85	948.972	582.638	816.834	1375.75	1650.57	1260	1006.28	421.262	798.734	1647.6	2066.55	668.597	752.942	480.236	867.309	464.819	944.331	1834.21	1558.46	639.662	1262.75	Cluster_0655	441.298	9.72299																			TRUE		0.870249	0.9504
Cluster_2132	12320.3	12449.4	10366.1	10846.6	14660.2	15288.1	46476.6	46297	60905.6	61188.6	39265.2	38567	22855.1	24902.2	27693.9	26894.8	27522.9	27373	21740	22467.4	14956.9	17516.8	31935.9	33021.3	Cluster_2132	758.571	13.3852	[M+H]+	758.569	757.562	C42H80NO8P	[C42H81NO8P]1+	PC(34:2)_PE(37:2)_NAPE(37:2)	[M+H]+	758.569	757.562	C42H80NO8P	C42H81NO8P	PC(34:2) [M+H]+	[M+H]+	758.569	757.562	C42H80NO8P	C42H81NO8P	PC(34:2) [M+H]+_PE(37:2) [M+H]+	TRUE	PC(34:2)_PE(37:2)_NAPE(37:2)	0.000363685	0.545329
Cluster_2133	42682.4	39476	32642.2	33372.5	53270	49738.9	30470.4	30096.9	45754	50111.2	23027.3	25319.2	54523.3	57949.3	76397.4	79761.4	70557	69142	37019.3	40192.4	29564.5	29360.1	44651.4	43694.3	Cluster_2133	758.571	13.6271	[M+H]+	758.569	757.562	C42H80NO8P	[C42H81NO8P]1+	PC(34:2)_PE(37:2)_NAPE(37:2)	[M+H]+	758.569	757.562	C42H80NO8P	C42H81NO8P	PC(34:2) [M+H]+	[M+H]+	758.569	757.562	C42H80NO8P	C42H81NO8P	PC(34:2) [M+H]+_PE(37:2) [M+H]+	TRUE	PC(34:2)_PE(37:2)_NAPE(37:2)	0.00132929	2.06089
Cluster_0658	441.563	NaN	1700.55	739.893	NaN	NaN	1777.5	1757.44	2112.7	2504.36	1150.92	1116.35	4860.2	5757.97	NaN	NaN	1158.68	593.058	1011.69	899.868	4518.82	3446.25	1561.81	1232.52	Cluster_0658	441.298	10.2255																			TRUE		0.710684	1.25839
Cluster_2134	69034.2	68086	56211.2	59709.5	79285.8	82446.8	35193.5	38127.2	53743.2	56143.8	33886	30026.4	85434.9	90831.1	107845	119330	105962	106667	60004.4	52736.1	45817.6	44691.3	61237	60658.2	Cluster_2134	758.571	13.9081	[M+H]+	758.569	757.562	C42H80NO8P	[C42H81NO8P]1+	PC(34:2)_PE(37:2)_NAPE(37:2)	[M+H]+	758.569	757.562	C42H80NO8P	C42H81NO8P	PC(34:2) [M+H]+	[M+H]+	758.569	757.562	C42H80NO8P	C42H81NO8P	PC(34:2) [M+H]+_PE(37:2) [M+H]+	TRUE	PC(34:2)_PE(37:2)_NAPE(37:2)	7.69746e-05	2.54854
Cluster_2135	3836.41	3982.74	2714.25	3672.36	3937.25	4300.99	3162.45	2223.66	4907.42	4251.75	2246.98	2581.49	6588.89	6164.36	8544.37	7922.81	7404.46	7395.85	2147.85	3082.24	2031.74	2298.34	3389.19	4647.76	Cluster_2135	758.571	14.3464	[M+H]+	758.569	757.562	C42H80NO8P	[C42H81NO8P]1+	PC(34:2)_PE(37:2)_NAPE(37:2)	[M+H]+	758.569	757.562	C42H80NO8P	C42H81NO8P	PC(34:2) [M+H]+	[M+H]+	758.569	757.562	C42H80NO8P	C42H81NO8P	PC(34:2) [M+H]+_PE(37:2) [M+H]+	TRUE	PC(34:2)_PE(37:2)_NAPE(37:2)	0.000863847	2.36934
Cluster_0661	1509.55	2054.68	2606.13	2551.33	2574.54	2625.44	2521.43	2374.2	2493.1	2210.14	3256.07	3211.44	NaN	NaN	NaN	NaN	NaN	NaN	NaN	NaN	NaN	NaN	NaN	NaN	Cluster_0661	441.43	13.0323																			FALSE		NaN	NaN
Cluster_2119	20086.5	19530.9	14818.4	16545	24836.3	24697.7	23967.2	22612.8	33865.8	35622.4	18163.1	17252.9	34918.8	37683.2	47612.6	48586.6	44512.1	44868	24052.3	21683.2	16706.8	17501.4	27017.6	27095.6	Cluster_2119	756.556	13.0002	[M+H]+_[M+Na]+	756.5537819_756.5513762	755.5465055_733.5621555	C42H78NO8P_C40H80NO8P	[C42H79NO8P]1+_[C40H80NO8PNa]1+	PC(34:3)_PC(32:0)_PE(37:3)_PE(35:0)_NAPE(37:3)_NAPE(35:0)	[M+H]+_[M+Na]+	756.5537815_756.5513735	755.5465055_733.5621555	C42H78NO8P_C40H80NO8P	C42H79NO8P_C40H80NO8PNa	PC(34:3) [M+H]+_PC(32:0) [M+Na]+_PE(37:3) [M+H]+_PE(35:0) [M+Na]+	[M+Na]+_[M+H]+	756.551374_756.553782	733.562156_755.546506	C40H80NO8P_C42H78NO8P	C40H80NO8PNa_C42H79NO8P	PC(32:0) [M+Na]+_PC(34:3) [M+H]+_PE(35:0) [M+Na]+_PE(18:0(10(R)Me)/16:0) [M+Na]+_PE(37:3) [M+H]+	TRUE	PC(34:3)_PC(32:0)_PE(37:3)_PE(35:0)_NAPE(37:3)_NAPE(35:0)	0.00443679	1.75951
Cluster_2123	3706.63	5417.77	3160.49	3178.15	6047.51	5846.66	4002.87	4412.85	5201.84	5587.93	4374.6	3619.28	5461.9	4684.86	6296.78	7019.07	5647.32	5877.47	3390.31	2917.54	2502.59	2398.81	3445.35	3850.13	Cluster_2123	756.553	12.7289	[M+H]+_[M+Na]+	756.5537819_756.5513762	755.5465055_733.5621555	C42H78NO8P_C40H80NO8P	[C42H79NO8P]1+_[C40H80NO8PNa]1+	PC(34:3)_PC(32:0)_PE(37:3)_PE(35:0)_NAPE(37:3)_NAPE(35:0)	[M+H]+_[M+Na]+	756.5537815_756.5513735	755.5465055_733.5621555	C42H78NO8P_C40H80NO8P	C42H79NO8P_C40H80NO8PNa	PC(34:3) [M+H]+_PC(32:0) [M+Na]+_PE(37:3) [M+H]+_PE(35:0) [M+Na]+	[M+Na]+_[M+H]+	756.551374_756.553782	733.562156_755.546506	C40H80NO8P_C42H78NO8P	C40H80NO8PNa_C42H79NO8P	PC(32:0) [M+Na]+_PC(34:3) [M+H]+_PE(35:0) [M+Na]+_PE(18:0(10(R)Me)/16:0) [M+Na]+_PE(37:3) [M+H]+	TRUE	PC(34:3)_PC(32:0)_PE(37:3)_PE(35:0)_NAPE(37:3)_NAPE(35:0)	0.0148139	1.29043
Cluster_1974	1408.03	1224.01	998.993	1193.79	1957.55	2318.7	1831.16	2064.59	2594.2	2477.3	1666.07	1530.22	4148.36	3983.37	5253.51	5537.23	4678.59	4701.18	1802.08	2072.58	1499.58	1513.46	2638.58	2312.78	Cluster_1974	736.49	13.2547	[M+Na]+_[M+H]+	736.488776_736.4911817	713.4995553_735.4839052	C39H72NO8P_C41H70NO8P	[C39H72NO8PNa]1+_[C41H71NO8P]1+	PC(31:3)_PE(36:6)_PE(34:3)_NAPE(36:6)_NAPE(34:3)	[M+Na]+_[M+H]+	736.4887733_736.4911812	713.4995553_735.4839052	C39H72NO8P_C41H70NO8P	C39H72NO8PNa_C41H71NO8P	PC(31:3) [M+Na]+_PE(36:6) [M+H]+_PE(34:3) [M+Na]+	[M+Na]+_[M+H]+	736.488774_736.491182	713.499556_735.483906	C39H72NO8P_C41H70NO8P	C39H72NO8PNa_C41H71NO8P	PC(31:3) [M+Na]+_PE(34:3) [M+Na]+_PE(36:6) [M+H]+	FALSE	PC(31:3)_PE(36:6)_PE(34:3)_NAPE(36:6)_NAPE(34:3)	2.56403e-05	2.35523
Cluster_2122	11477.4	10343.8	9329.22	9217.05	14190.1	13573.8	27849.9	25589.3	39700.4	45084.6	22881.2	22959.6	19350.5	19051.4	26690.5	27619.3	22329.6	25073.1	21738.7	21291.7	15433.7	16936.4	25755	25755.9	Cluster_2122	756.555	12.4347	[M+H]+_[M+Na]+	756.5537819_756.5513762	755.5465055_733.5621555	C42H78NO8P_C40H80NO8P	[C42H79NO8P]1+_[C40H80NO8PNa]1+	PC(34:3)_PC(32:0)_PE(37:3)_PE(35:0)_NAPE(37:3)_NAPE(35:0)	[M+H]+_[M+Na]+	756.5537815_756.5513735	755.5465055_733.5621555	C42H78NO8P_C40H80NO8P	C42H79NO8P_C40H80NO8PNa	PC(34:3) [M+H]+_PC(32:0) [M+Na]+_PE(37:3) [M+H]+_PE(35:0) [M+Na]+	[M+Na]+_[M+H]+	756.551374_756.553782	733.562156_755.546506	C40H80NO8P_C42H78NO8P	C40H80NO8PNa_C42H79NO8P	PC(32:0) [M+Na]+_PC(34:3) [M+H]+_PE(35:0) [M+Na]+_PE(18:0(10(R)Me)/16:0) [M+Na]+_PE(37:3) [M+H]+	TRUE		0.105836	0.781067
Cluster_2103	8278.63	7364.86	6572.26	6385.79	9097.48	9219.07	6232.87	6515.43	10962	12025.8	5262.56	5114.78	11843.2	11381.7	16696.7	16335.7	15325.4	14632.4	6395.74	7136.29	5051.32	4236.94	8344.58	8392.94	Cluster_2103	754.539	12.0923	[M+H]+_[M+Na]+	754.5381319_754.5357262	753.5308554_731.5465055	C42H76NO8P_C40H78NO8P	[C42H77NO8P]1+_[C40H78NO8PNa]1+	PC(34:4)_PC(32:1)_PE(37:4)_PE(35:1)_NAPE(37:4)_NAPE(35:1)	[M+H]+_[M+Na]+	754.5381314_754.5357235	753.5308554_731.5465055	C42H76NO8P_C40H78NO8P	C42H77NO8P_C40H78NO8PNa	PC(34:4) [M+H]+_PC(32:1) [M+Na]+_PE(37:4) [M+H]+_PE(35:1) [M+Na]+	[M+Na]+_[M+H]+	754.535724_754.538132	731.546506_753.530856	C40H78NO8P_C42H76NO8P	C40H78NO8PNa_C42H77NO8P	PC(32:1) [M+Na]+_PC(34:4) [M+H]+_PE(37:4) [M+H]+_PE(35:1) [M+Na]+	TRUE	PC(34:4)_PC(32:1)_PE(37:4)_PE(35:1)_NAPE(37:4)_NAPE(35:1)	0.0048559	1.96299
Cluster_2107	6475.52	6325.72	4977.4	5141.84	8429.3	8367.6	10730.2	11166.2	18626	17364.6	9264.6	8400.77	11064.2	12615.9	15811.1	16519.6	14913.7	14578.1	7208.72	7442	5496.12	6016.81	9362.95	10117.1	Cluster_2107	754.539	11.725	[M+H]+_[M+Na]+	754.5381319_754.5357262	753.5308554_731.5465055	C42H76NO8P_C40H78NO8P	[C42H77NO8P]1+_[C40H78NO8PNa]1+	PC(34:4)_PC(32:1)_PE(37:4)_PE(35:1)_NAPE(37:4)_NAPE(35:1)	[M+H]+_[M+Na]+	754.5381314_754.5357235	753.5308554_731.5465055	C42H76NO8P_C40H78NO8P	C42H77NO8P_C40H78NO8PNa	PC(34:4) [M+H]+_PC(32:1) [M+Na]+_PE(37:4) [M+H]+_PE(35:1) [M+Na]+	[M+Na]+_[M+H]+	754.535724_754.538132	731.546506_753.530856	C40H78NO8P_C42H76NO8P	C40H78NO8PNa_C42H77NO8P	PC(32:1) [M+Na]+_PC(34:4) [M+H]+_PE(37:4) [M+H]+_PE(35:1) [M+Na]+	TRUE		0.311876	1.17474
Cluster_1964	606.064	401.002	NaN	424.701	768.074	881.659	485.799	437.653	365.497	657.885	385.742	NaN	1377.26	1240.46	1357.89	1393.15	1163.52	1365.48	NaN	NaN	NaN	NaN	NaN	NaN	Cluster_1964	734.474	13.6821	[M+Na]+_[M+H]+	734.4731259_734.4755316	711.4839052_733.4682552	C39H70NO8P_C41H68NO8P	[C39H70NO8PNa]1+_[C41H69NO8P]1+	PC(31:4)_PE(36:7)_PE(34:4)_NAPE(36:7)_NAPE(34:4)	[M+Na]+_[M+H]+	734.4731232_734.4755312	711.4839052_733.4682552	C39H70NO8P_C41H68NO8P	C39H70NO8PNa_C41H69NO8P	PC(31:4) [M+Na]+_PE(36:7) [M+H]+_PE(34:4) [M+Na]+	[M+Na]+_[M+H]+	734.473124_734.475532	711.483906_733.468256	C39H70NO8P_C41H68NO8P	C39H70NO8PNa_C41H69NO8P	PC(31:4) [M+Na]+_PE(34:4) [M+Na]+_PE(36:7) [M+H]+	FALSE	PC(31:4)_PE(36:7)_PE(34:4)_NAPE(36:7)_NAPE(34:4)	0.000284464	2.8803
Cluster_1965	659.402	755.552	378.735	499.154	1015.1	1433.78	359.268	473.063	552.838	598.631	NaN	NaN	1172.44	1439.32	1536.68	1640.64	1317.93	1482.57	516.114	341.814	349.785	260.874	286.711	736.873	Cluster_1965	734.569	14.5513	[M+H]+	734.569	733.562	C40H80NO8P	[C40H81NO8P]1+	PC(32:0)_PE(35:0)_NAPE(35:0)	[M+H]+	734.569	733.562	C40H80NO8P	C40H81NO8P	PC(32:0) [M+H]+_PE(35:0) [M+H]+	[M+NH4]+_[M+H]+	734.571798_734.569432	716.537975_733.562156	C47H72O5_C40H80NO8P	C47H76NO5_C40H81NO8P	DG(44:10) [M+NH4]+_PC(32:0) [M+H]+_PE(35:0) [M+H]+_PE(18:0(10(R)Me)/16:0) [M+H]+	FALSE	PC(32:0)_PE(35:0)_NAPE(35:0)	0.000802378	2.9226
Cluster_2080	23560.2	25300	20910.3	19563.4	30689.7	29483.9	18220.7	19005.2	30536.8	31852.9	14735.1	15344.2	34779.3	34930	48182.7	46931.3	42025.2	40781.8	14656.4	14897.9	11637.2	11049.8	18568.4	18170.1	Cluster_2080	752.523	11.1446	[M+H]+_[M+Na]+	752.5224818_752.5200761	751.5152053_729.5308554	C42H74NO8P_C40H76NO8P	[C42H75NO8P]1+_[C40H76NO8PNa]1+	PC(34:5)_PC(32:2)_PE(37:5)_PE(35:2)_NAPE(37:5)_NAPE(35:2)	[M+H]+_[M+Na]+	752.5224813_752.5200734	751.5152053_729.5308554	C42H74NO8P_C40H76NO8P	C42H75NO8P_C40H76NO8PNa	PC(34:5) [M+H]+_PC(32:2) [M+Na]+_PE(37:5) [M+H]+_PE(35:2) [M+Na]+	[M+Na]+_[M+H]+	752.520074_752.522482	729.530856_751.515206	C40H76NO8P_C42H74NO8P	C40H76NO8PNa_C42H75NO8P	PC(32:2) [M+Na]+_PC(34:5) [M+H]+_PE(35:2) [M+Na]+_PE(37:5) [M+H]+	TRUE	PC(34:5)_PC(32:2)_PE(37:5)_PE(35:2)_NAPE(37:5)_NAPE(35:2)	0.00273307	1.98849
Cluster_2084	3185.18	2864.31	1905.78	1978.74	3885.07	3857.69	3280.4	3074.8	3243.1	2814.46	2205.25	2080.5	6097.05	5434.48	6715.7	7358.4	6455.4	6147.62	4308.74	4371.75	3499.25	3958.58	6511.48	5389.8	Cluster_2084	752.522	13.4675	[M+H]+_[M+Na]+	752.5224818_752.5200761	751.5152053_729.5308554	C42H74NO8P_C40H76NO8P	[C42H75NO8P]1+_[C40H76NO8PNa]1+	PC(34:5)_PC(32:2)_PE(37:5)_PE(35:2)_NAPE(37:5)_NAPE(35:2)	[M+H]+_[M+Na]+	752.5224813_752.5200734	751.5152053_729.5308554	C42H74NO8P_C40H76NO8P	C42H75NO8P_C40H76NO8PNa	PC(34:5) [M+H]+_PC(32:2) [M+Na]+_PE(37:5) [M+H]+_PE(35:2) [M+Na]+	[M+Na]+_[M+H]+	752.520074_752.522482	729.530856_751.515206	C40H76NO8P_C42H74NO8P	C40H76NO8PNa_C42H75NO8P	PC(32:2) [M+Na]+_PC(34:5) [M+H]+_PE(35:2) [M+Na]+_PE(37:5) [M+H]+	TRUE	PC(34:5)_PC(32:2)_PE(37:5)_PE(35:2)_NAPE(37:5)_NAPE(35:2)	2.47988e-05	2.31478
Cluster_0673	2429.51	2587.43	2004.38	2217.25	1934.75	2405.9	2531.67	2253.6	2039.28	2117.13	3062.27	2685.08	1889.43	2573.75	2094.77	1959.95	2300.81	2268.74	2936.75	3967.77	2609.42	3006.19	1622.74	2483.1	Cluster_0673	447.347	16.3273																			TRUE		0.192273	0.895171
Cluster_1952	594.205	245.674	NaN	NaN	823.824	598.685	2164.94	2059	4757.03	4837.78	2044.07	2220.68	1078.98	1033.36	779.789	917.416	504.27	1150.63	NaN	NaN	NaN	NaN	732.146	803.427	Cluster_1952	732.554	14.1048	[M+H]+	732.554	731.547	C40H78NO8P	[C40H79NO8P]1+	PC(32:1)_PE(35:1)_NAPE(35:1)	[M+H]+	732.554	731.547	C40H78NO8P	C40H79NO8P	PC(32:1) [M+H]+_PE(35:1) [M+H]+	[M+NH4]+_[M+H]+	732.556148_732.553782	714.522325_731.546506	C47H70O5_C40H78NO8P	C47H74NO5_C40H79NO8P	DG(44:11) [M+NH4]+_PC(32:1) [M+H]+_PE(35:1) [M+H]+	FALSE	PC(32:1)_PE(35:1)_NAPE(35:1)	0.000409186	0.315905
Cluster_2079	440.533	543.088	304.581	365.458	518.806	477.865	1617.17	2183.65	3503.8	3564.64	1088.7	1572.6	1287.38	1563.86	2016.95	2036.68	1322.83	2244.55	902.968	880.428	520.46	535.479	1752.53	1661.68	Cluster_2079	752.523	10.6275	[M+H]+_[M+Na]+	752.5224818_752.5200761	751.5152053_729.5308554	C42H74NO8P_C40H76NO8P	[C42H75NO8P]1+_[C40H76NO8PNa]1+	PC(34:5)_PC(32:2)_PE(37:5)_PE(35:2)_NAPE(37:5)_NAPE(35:2)	[M+H]+_[M+Na]+	752.5224813_752.5200734	751.5152053_729.5308554	C42H74NO8P_C40H76NO8P	C42H75NO8P_C40H76NO8PNa	PC(34:5) [M+H]+_PC(32:2) [M+Na]+_PE(37:5) [M+H]+_PE(35:2) [M+Na]+	[M+Na]+_[M+H]+	752.520074_752.522482	729.530856_751.515206	C40H76NO8P_C42H74NO8P	C40H76NO8PNa_C42H75NO8P	PC(32:2) [M+Na]+_PC(34:5) [M+H]+_PE(35:2) [M+Na]+_PE(37:5) [M+H]+	TRUE		0.415042	0.829257
Cluster_2264	10739.8	11501.9	8201.96	8652.28	14503.4	14229.8	33895.3	31930.6	43368.7	46203.8	26087	26452.2	18592.3	19554	25751.4	25325.6	24287.1	24409.8	14753.1	14647.3	10027	10575.8	18283.3	17025.9	Cluster_2264	774.599	14.8977	[M+H]+	774.601	773.593	C43H84NO8P	[C43H85NO8P]1+	PC(35:1)_PE(38:1)_NAPE(38:1)	[M+H]+	774.601	773.593	C43H84NO8P	C43H85NO8P	PC(35:1) [M+H]+	[M+H]+	774.601	773.593	C43H84NO8P	C43H85NO8P	PC(35:1) [M+H]+_PE(38:1) [M+H]+	TRUE	PC(35:1)_PE(38:1)_NAPE(38:1)	0.00848125	0.674214
Cluster_2266	628.418	704.857	530.84	361.964	1216.44	1032.72	541.67	423.956	607.106	1033.17	698.497	451.279	1038.38	1092.32	1372.93	1509.8	1138.36	1342.98	725.989	638.068	NaN	NaN	828.414	751.313	Cluster_2266	774.6	16.8033	[M+H]+	774.601	773.593	C43H84NO8P	[C43H85NO8P]1+	PC(35:1)_PE(38:1)_NAPE(38:1)	[M+H]+	774.601	773.593	C43H84NO8P	C43H85NO8P	PC(35:1) [M+H]+	[M+H]+	774.601	773.593	C43H84NO8P	C43H85NO8P	PC(35:1) [M+H]+_PE(38:1) [M+H]+	TRUE	PC(35:1)_PE(38:1)_NAPE(38:1)	0.00159781	2.07215
Cluster_2243	12501.8	11730.1	10058.8	10982.1	16530.9	15093.3	25419.5	27565.8	36326.3	37472.2	21449	21513.5	19855.3	19293.9	22747.2	19850.2	21994.9	21888	19722.9	17501	13107.9	12385.7	17699.4	18744.7	Cluster_2243	772.587	13.9917	[M+H]+	772.585	771.578	C43H82NO8P	[C43H83NO8P]1+	PC(35:2)_PE(38:2)_NAPE(38:2)	[M+H]+	772.585	771.578	C43H82NO8P	C43H83NO8P	PC(35:2) [M+H]+	[M+H]+	772.585	771.578	C43H82NO8P	C43H83NO8P	PC(35:2) [M+H]+_PE(38:2) [M+H]+	TRUE	PC(35:2)_PE(38:2)_NAPE(38:2)	0.0386065	0.757686
Cluster_2244	176272	177686	142001	149398	215599	217046	230656	235247	323736	322814	191814	188770	270362	271506	330673	332044	321698	314791	187156	185558	147104	146824	226294	231444	Cluster_2244	772.587	14.2159	[M+H]+	772.585	771.578	C43H82NO8P	[C43H83NO8P]1+	PC(35:2)_PE(38:2)_NAPE(38:2)	[M+H]+	772.585	771.578	C43H82NO8P	C43H83NO8P	PC(35:2) [M+H]+	[M+H]+	772.585	771.578	C43H82NO8P	C43H83NO8P	PC(35:2) [M+H]+_PE(38:2) [M+H]+	TRUE		0.0676568	1.25861
Cluster_1941	487.051	356.829	NaN	506.043	515.692	733.643	362.742	401.434	553.862	594.404	NaN	NaN	1630.61	1511.01	1939.08	2124.51	2213.17	1544.52	NaN	NaN	NaN	NaN	240.554	NaN	Cluster_1941	730.539	12.9899	[M+H]+	730.538	729.531	C40H76NO8P	[C40H77NO8P]1+	PC(32:2)_PE(35:2)_NAPE(35:2)	[M+H]+	730.538	729.531	C40H76NO8P	C40H77NO8P	PC(32:2) [M+H]+_PE(35:2) [M+H]+	[M+NH4]+_[M+H]+	730.540498_730.538132	712.506675_729.530856	C47H68O5_C40H76NO8P	C47H72NO5_C40H77NO8P	DG(44:12) [M+NH4]+_PC(32:2) [M+H]+_PE(35:2) [M+H]+	FALSE	PC(32:2)_PE(35:2)_NAPE(35:2)	0.000208012	3.85958
Cluster_2225	10801.6	11139.6	8738.61	8548.31	12234.4	13147.8	9262.98	9332.98	11421.5	11511.4	7051.72	7036.52	14349.1	15360.5	18609.4	17264.4	18243.5	17339.1	8012.93	7672.42	5161.87	5034.8	7065.15	7923.52	Cluster_2225	770.57	13.065	[M+H]+_[M+Na]+	770.569432_770.5670263	769.5621555_747.5778056	C43H80NO8P_C41H82NO8P	[C43H81NO8P]1+_[C41H82NO8PNa]1+	PC(35:3)_PC(33:0)_PE(38:3)_PE(36:0)_NAPE(38:3)	[M+H]+_[M+Na]+	770.5694315_770.5670236	769.5621555_747.5778056	C43H80NO8P_C41H82NO8P	C43H81NO8P_C41H82NO8PNa	PC(35:3) [M+H]+_PC(33:0) [M+Na]+_PE(38:3) [M+H]+_PE(36:0) [M+Na]+	[M+Na]+_[M+H]+	770.567024_770.569432	747.577806_769.562156	C41H82NO8P_C43H80NO8P	C41H82NO8PNa_C43H81NO8P	PC(33:0) [M+Na]+_PC(35:3) [M+H]+_PE(36:0) [M+Na]+_PE(38:3) [M+H]+	TRUE	PC(35:3)_PC(33:0)_PE(38:3)_PE(36:0)_NAPE(38:3)	0.00041405	1.84712
Cluster_0690	78765.6	71450.6	95881.3	89885.9	57657.3	58931.3	866843	900171	841186	834123	151439	151744	1.32638e+06	1.32225e+06	62711.2	63370.5	64330.3	60696.2	291662	285946	2.10739e+06	1.92296e+06	98202.6	90839.1	Cluster_0690	452.324	2.19158																			TRUE		0.20453	0.359619
Cluster_2227	5182.04	5177.44	4178.73	3071.46	4642.65	4119.97	5489.19	5604.49	7784.22	7210.41	4147.73	4228.08	10359.9	9885.97	11994.3	11639.4	12296	11405.3	4724.74	4662.27	3470.84	4039.75	6593.21	6146.97	Cluster_2227	770.57	13.7993	[M+H]+_[M+Na]+	770.569432_770.5670263	769.5621555_747.5778056	C43H80NO8P_C41H82NO8P	[C43H81NO8P]1+_[C41H82NO8PNa]1+	PC(35:3)_PC(33:0)_PE(38:3)_PE(36:0)_NAPE(38:3)	[M+H]+_[M+Na]+	770.5694315_770.5670236	769.5621555_747.5778056	C43H80NO8P_C41H82NO8P	C43H81NO8P_C41H82NO8PNa	PC(35:3) [M+H]+_PC(33:0) [M+Na]+_PE(38:3) [M+H]+_PE(36:0) [M+Na]+	[M+Na]+_[M+H]+	770.567024_770.569432	747.577806_769.562156	C41H82NO8P_C43H80NO8P	C41H82NO8PNa_C43H81NO8P	PC(33:0) [M+Na]+_PC(35:3) [M+H]+_PE(36:0) [M+Na]+_PE(38:3) [M+H]+	TRUE	PC(35:3)_PC(33:0)_PE(38:3)_PE(36:0)_NAPE(38:3)	0.000765035	2.01139
Cluster_2229	2476.32	2800.08	1814.76	1729.18	3300.35	3593.59	11122.7	12040.9	13439	14374.8	9069.64	9870.23	4810	4432.22	5784.99	6178.96	5954.83	4880.53	3640.84	4102.19	2877.65	2426.41	5529.99	5697.04	Cluster_2229	770.571	14.8673	[M+H]+_[M+Na]+	770.569432_770.5670263	769.5621555_747.5778056	C43H80NO8P_C41H82NO8P	[C43H81NO8P]1+_[C41H82NO8PNa]1+	PC(35:3)_PC(33:0)_PE(38:3)_PE(36:0)_NAPE(38:3)	[M+H]+_[M+Na]+	770.5694315_770.5670236	769.5621555_747.5778056	C43H80NO8P_C41H82NO8P	C43H81NO8P_C41H82NO8PNa	PC(35:3) [M+H]+_PC(33:0) [M+Na]+_PE(38:3) [M+H]+_PE(36:0) [M+Na]+	[M+Na]+_[M+H]+	770.567024_770.569432	747.577806_769.562156	C41H82NO8P_C43H80NO8P	C41H82NO8PNa_C43H81NO8P	PC(33:0) [M+Na]+_PC(35:3) [M+H]+_PE(36:0) [M+Na]+_PE(38:3) [M+H]+	TRUE	PC(35:3)_PC(33:0)_PE(38:3)_PE(36:0)_NAPE(38:3)	1.05223e-05	0.460711
Cluster_1938	652.038	521.657	592.266	719.279	965.548	761.734	NaN	NaN	495.754	442.374	NaN	NaN	1494.87	964.365	1952.67	1576.05	1431.89	1461.94	569.314	535.2	NaN	NaN	593.837	601.337	Cluster_1938	730.537	13.867	[M+H]+	730.538	729.531	C40H76NO8P	[C40H77NO8P]1+	PC(32:2)_PE(35:2)_NAPE(35:2)	[M+H]+	730.538	729.531	C40H76NO8P	C40H77NO8P	PC(32:2) [M+H]+_PE(35:2) [M+H]+	[M+NH4]+_[M+H]+	730.540498_730.538132	712.506675_729.530856	C47H68O5_C40H76NO8P	C47H72NO5_C40H77NO8P	DG(44:12) [M+NH4]+_PC(32:2) [M+H]+_PE(35:2) [M+H]+	FALSE		NaN	NaN
Cluster_1939	515.54	374.955	NaN	NaN	544.854	829.902	NaN	NaN	472.969	324.752	NaN	NaN	558.561	824.8	1106.65	1462.27	1001.13	1112.2	NaN	NaN	NaN	NaN	NaN	NaN	Cluster_1939	730.538	14.0871	[M+H]+	730.538	729.531	C40H76NO8P	[C40H77NO8P]1+	PC(32:2)_PE(35:2)_NAPE(35:2)	[M+H]+	730.538	729.531	C40H76NO8P	C40H77NO8P	PC(32:2) [M+H]+_PE(35:2) [M+H]+	[M+NH4]+_[M+H]+	730.540498_730.538132	712.506675_729.530856	C47H68O5_C40H76NO8P	C47H72NO5_C40H77NO8P	DG(44:12) [M+NH4]+_PC(32:2) [M+H]+_PE(35:2) [M+H]+	FALSE		NaN	NaN
Cluster_2226	183588	193103	141952	151190	219997	226478	191970	189656	287268	299381	165284	175614	236207	246073	314850	317344	279737	299009	204568	200663	153549	159132	225589	231202	Cluster_2226	770.573	13.3088	[M+H]+	770.569	769.562	C43H80NO8P	[C43H81NO8P]1+	PC(35:3)_PE(38:3)_NAPE(38:3)	[M+H]+	770.569	769.562	C43H80NO8P	C43H81NO8P	PC(35:3) [M+H]+_PE(38:3) [M+H]+	[M+H]+	770.569	769.562	C43H80NO8P	C43H81NO8P	PC(35:3) [M+H]+_PE(38:3) [M+H]+	TRUE	PC(35:3)_PE(38:3)_NAPE(38:3)	0.047019	1.32227
Cluster_2413	11047.5	11004.3	8314.01	9521.65	13543.6	13731	12738.3	12825.8	19589.3	19877.7	9851.04	10912.3	15594.6	17148.6	22805.2	22609.7	18913.4	20221.7	11714.3	12156.7	9213.57	10532.9	14426.1	14497.9	Cluster_2413	792.553	13.289	[M+H]+_[M+Na]+	792.5537819_792.5513762	791.5465055_769.5621555	C45H78NO8P_C43H80NO8P	[C45H79NO8P]1+_[C43H80NO8PNa]1+	PC(37:6)_PC(35:3)_PE(40:6)_PE(38:3)_NAPE(40:6)_NAPE(38:3)	[M+Na]+_[M+H]+	792.5513735_792.5537815	769.5621555_791.5465055	C43H80NO8P_C45H78NO8P	C43H80NO8PNa_C45H79NO8P	PC(35:3) [M+Na]+_PE(40:6) [M+H]+_PE(38:3) [M+Na]+	[M+Na]+_[M+H]+	792.551374_792.553782	769.562156_791.546506	C43H80NO8P_C45H78NO8P	C43H80NO8PNa_C45H79NO8P	PC(35:3) [M+Na]+_PC(37:6) [M+H]+_PE(40:6) [M+H]+_PE(38:3) [M+Na]+_PE(P-40:6(OH)) [M+H]+	TRUE	PC(37:6)_PC(35:3)_PE(40:6)_PE(38:3)_NAPE(40:6)_NAPE(38:3)	0.0383034	1.40558
Cluster_2214	17712	16440.8	14902.7	14160.5	21710.3	21031.2	11738.4	11200.3	18046	17501.9	8714.77	10464.3	21545.9	22033.5	29149.1	29524.9	27249.9	27788.9	8288.19	8153.38	6129.74	5981.33	9477.42	9087.65	Cluster_2214	768.555	12.1748	[M+H]+_[M+Na]+	768.5537819_768.5513762	767.5465055_745.5621555	C43H78NO8P_C41H80NO8P	[C43H79NO8P]1+_[C41H80NO8PNa]1+	PC(35:4)_PC(33:1)_PE(38:4)_PE(36:1)_NAPE(38:4)_NAPE(36:1)	[M+H]+_[M+Na]+	768.5537815_768.5513735	767.5465055_745.5621555	C43H78NO8P_C41H80NO8P	C43H79NO8P_C41H80NO8PNa	PC(35:4) [M+H]+_PC(33:1) [M+Na]+_PE(38:4) [M+H]+_PE(36:1) [M+Na]+	[M+Na]+_[M+H]+	768.551374_768.553782	745.562156_767.546506	C41H80NO8P_C43H78NO8P	C41H80NO8PNa_C43H79NO8P	PC(33:1) [M+Na]+_PC(35:4) [M+H]+_PE(36:1) [M+Na]+_PE(38:4) [M+H]+_PE(P-40:4(OH)) [M+H]+	TRUE	PC(35:4)_PC(33:1)_PE(38:4)_PE(36:1)_NAPE(38:4)_NAPE(36:1)	0.000781164	2.08307
Cluster_1921	657.34	847.748	352.261	598.138	1476.21	1121.12	1082.18	983.63	1203.19	1468.38	871.393	749.762	2147.41	1861.37	2458.46	2560.94	2383.01	2616.39	NaN	406.359	NaN	494.131	624.553	1113.13	Cluster_1921	728.522	13.3669	[M+H]+_[M+Na]+	728.5224818_728.5200761	727.5152053_705.5308554	C40H74NO8P_C38H76NO8P	[C40H75NO8P]1+_[C38H76NO8PNa]1+	PC(32:3)_PC(30:0)_PE(35:3)_PE(33:0)_NAPE(35:3)_NAPE(33:0)	[M+H]+_[M+Na]+	728.5224813_728.5200734	727.5152053_705.5308554	C40H74NO8P_C38H76NO8P	C40H75NO8P_C38H76NO8PNa	PC(32:3) [M+H]+_PC(30:0) [M+Na]+_PE(35:3) [M+H]+_PE(33:0) [M+Na]+	[M+Na]+_[M+H]+	728.520074_728.522482	705.530856_727.515206	C38H76NO8P_C40H74NO8P	C38H76NO8PNa_C40H75NO8P	PC(30:0) [M+Na]+_PC(32:3) [M+H]+_PE(33:0) [M+Na]+_PE(35:3) [M+H]+	FALSE	PC(32:3)_PC(30:0)_PE(35:3)_PE(33:0)_NAPE(35:3)_NAPE(33:0)	0.000100385	2.24405
Cluster_2208	17836.1	14561.3	11954.1	14728.7	20719.2	19989.3	24334.5	21769.7	38735.2	38274	18557.5	18064.4	26063.8	23637.6	31650.7	30375.5	32561.3	26066.9	22595.1	22524.3	18224.5	16314.4	24863.3	25524.6	Cluster_2208	768.555	12.3831	[M+H]+_[M+Na]+	768.5537819_768.5513762	767.5465055_745.5621555	C43H78NO8P_C41H80NO8P	[C43H79NO8P]1+_[C41H80NO8PNa]1+	PC(35:4)_PC(33:1)_PE(38:4)_PE(36:1)_NAPE(38:4)_NAPE(36:1)	[M+H]+_[M+Na]+	768.5537815_768.5513735	767.5465055_745.5621555	C43H78NO8P_C41H80NO8P	C43H79NO8P_C41H80NO8PNa	PC(35:4) [M+H]+_PC(33:1) [M+Na]+_PE(38:4) [M+H]+_PE(36:1) [M+Na]+	[M+Na]+_[M+H]+	768.551374_768.553782	745.562156_767.546506	C41H80NO8P_C43H78NO8P	C41H80NO8PNa_C43H79NO8P	PC(33:1) [M+Na]+_PC(35:4) [M+H]+_PE(36:1) [M+Na]+_PE(38:4) [M+H]+_PE(P-40:4(OH)) [M+H]+	TRUE		0.49607	1.11383
Cluster_0704	7403.68	7671.68	9778.41	9890.37	7017.94	6488.24	27741.7	28687.8	26761.5	26507.7	13187.4	12521	33476.7	33156.6	6036.11	5888.32	6326.1	6105.77	16673.2	16348.3	50598.1	52902.2	10854.2	10724.6	Cluster_0704	457.278	2.19567																			TRUE		0.124803	0.503776
Cluster_1925	507.775	NaN	NaN	NaN	875.383	683.715	512.911	205.044	434.222	793.07	NaN	399.476	1499.81	1532.98	2010.93	2002.62	1534.55	1421.07	918.832	746.465	NaN	579.137	1019.43	1426.35	Cluster_1925	728.523	13.863	[M+H]+_[M+Na]+	728.5224818_728.5200761	727.5152053_705.5308554	C40H74NO8P_C38H76NO8P	[C40H75NO8P]1+_[C38H76NO8PNa]1+	PC(32:3)_PC(30:0)_PE(35:3)_PE(33:0)_NAPE(35:3)_NAPE(33:0)	[M+H]+_[M+Na]+	728.5224813_728.5200734	727.5152053_705.5308554	C40H74NO8P_C38H76NO8P	C40H75NO8P_C38H76NO8PNa	PC(32:3) [M+H]+_PC(30:0) [M+Na]+_PE(35:3) [M+H]+_PE(33:0) [M+Na]+	[M+Na]+_[M+H]+	728.520074_728.522482	705.530856_727.515206	C38H76NO8P_C40H74NO8P	C38H76NO8PNa_C40H75NO8P	PC(30:0) [M+Na]+_PC(32:3) [M+H]+_PE(33:0) [M+Na]+_PE(35:3) [M+H]+	FALSE	PC(32:3)_PC(30:0)_PE(35:3)_PE(33:0)_NAPE(35:3)_NAPE(33:0)	0.00249116	3.84989
Cluster_2209	50087.2	51081.8	37708.7	40843.7	55977.1	55141.2	41467.3	43370.2	67062.5	69462.5	38127.7	39505.9	76272.4	78228.1	106236	105047	100177	102344	49652.7	52710	45337.5	44482.5	67709.2	74466.7	Cluster_2209	768.558	12.6342	[M+H]+	768.554	767.547	C43H78NO8P	[C43H79NO8P]1+	PC(35:4)_PE(38:4)_NAPE(38:4)	[M+H]+	768.554	767.547	C43H78NO8P	C43H79NO8P	PC(35:4) [M+H]+_PE(38:4) [M+H]+	[M+H]+	768.554	767.547	C43H78NO8P	C43H79NO8P	PC(35:4) [M+H]+_PE(38:4) [M+H]+_PE(P-40:4(OH)) [M+H]+	TRUE	PC(35:4)_PE(38:4)_NAPE(38:4)	0.000852126	1.94475
Cluster_1923	288.479	414.024	NaN	NaN	532.202	413.861	1281.47	1447.67	2390.93	2332.64	1017.13	1021.33	988.301	1174.03	1841.75	2002.05	1512.8	1580.33	403.035	NaN	NaN	NaN	901.412	999.612	Cluster_1923	728.523	11.1409	[M+H]+_[M+Na]+	728.5224818_728.5200761	727.5152053_705.5308554	C40H74NO8P_C38H76NO8P	[C40H75NO8P]1+_[C38H76NO8PNa]1+	PC(32:3)_PC(30:0)_PE(35:3)_PE(33:0)_NAPE(35:3)_NAPE(33:0)	[M+H]+_[M+Na]+	728.5224813_728.5200734	727.5152053_705.5308554	C40H74NO8P_C38H76NO8P	C40H75NO8P_C38H76NO8PNa	PC(32:3) [M+H]+_PC(30:0) [M+Na]+_PE(35:3) [M+H]+_PE(33:0) [M+Na]+	[M+Na]+_[M+H]+	728.520074_728.522482	705.530856_727.515206	C38H76NO8P_C40H74NO8P	C38H76NO8PNa_C40H75NO8P	PC(30:0) [M+Na]+_PC(32:3) [M+H]+_PE(33:0) [M+Na]+_PE(35:3) [M+H]+	FALSE		0.96648	0.991771
Cluster_2397	3453.3	3066.86	2983.05	2512.55	4366.22	4207.72	3608.95	2786.59	4838.98	4712.48	2179.43	2664.43	10645.1	10898.3	13580.4	13818.2	12431.5	12599.6	1644.55	1793.72	1297.19	1754.95	2427.87	2661.17	Cluster_2397	790.538	11.7035	[M+Na]+_[M+H]+	790.5357262_790.5381319	767.5465055_789.5308554	C43H78NO8P_C45H76NO8P	[C43H78NO8PNa]1+_[C45H77NO8P]1+	PC(35:4)_PE(40:7)_PE(38:4)_NAPE(40:7)_NAPE(38:4)	[M+Na]+_[M+H]+	790.5357235_790.5381314	767.5465055_789.5308554	C43H78NO8P_C45H76NO8P	C43H78NO8PNa_C45H77NO8P	PC(35:4) [M+Na]+_PE(40:7) [M+H]+_PE(38:4) [M+Na]+	[M+Na]+_[M+H]+	790.535724_790.538132	767.546506_789.530856	C43H78NO8P_C45H76NO8P	C43H78NO8PNa_C45H77NO8P	PC(35:4) [M+Na]+_PC(37:7) [M+H]+_PE(38:4) [M+Na]+_PE(40:7) [M+H]+_PE(P-40:4(OH)) [M+Na]+	TRUE	PC(35:4)_PE(40:7)_PE(38:4)_NAPE(40:7)_NAPE(38:4)	7.60663e-05	3.69877
Cluster_2066	1110.96	1120.72	958.953	889.768	1815.32	2125.94	1253.94	1287.02	1267.38	1123.31	791.632	463.547	2242.02	2380.53	2553.42	2879.53	2374.29	2527.41	NaN	NaN	NaN	NaN	403.764	537.007	Cluster_2066	750.506	13.5859	[M+Na]+_[M+H]+	750.504426_750.5068317	727.5152053_749.4995553	C40H74NO8P_C42H72NO8P	[C40H74NO8PNa]1+_[C42H73NO8P]1+	PC(32:3)_PE(37:6)_PE(35:3)_NAPE(37:6)_NAPE(35:3)	[M+Na]+	750.504	727.515	C40H74NO8P	C40H74NO8PNa	PC(32:3) [M+Na]+_PE(35:3) [M+Na]+	[M+H]+_[M+Na]+	750.506832_750.504424	749.499556_727.515206	C42H72NO8P_C40H74NO8P	C42H73NO8P_C40H74NO8PNa	PC(34:6) [M+H]+_PC(32:3) [M+Na]+_PE(35:3) [M+Na]+_PE(37:6) [M+H]+	FALSE	PC(32:3)_PE(37:6)_PE(35:3)_NAPE(37:6)_NAPE(35:3)	0.002005	2.5567
Cluster_2400	2223.19	2593.01	1471.81	1930.01	3193.64	3033.65	2095.47	1946.34	3594.72	3685.9	1489.42	1697.07	4000.96	3985.34	5763.68	5444.53	5054.33	5263.47	2158.92	2655.52	1719.56	2080.14	3798.54	3222.99	Cluster_2400	790.536	12.58	[M+Na]+_[M+H]+	790.5357262_790.5381319	767.5465055_789.5308554	C43H78NO8P_C45H76NO8P	[C43H78NO8PNa]1+_[C45H77NO8P]1+	PC(35:4)_PE(40:7)_PE(38:4)_NAPE(40:7)_NAPE(38:4)	[M+Na]+_[M+H]+	790.5357235_790.5381314	767.5465055_789.5308554	C43H78NO8P_C45H76NO8P	C43H78NO8PNa_C45H77NO8P	PC(35:4) [M+Na]+_PE(40:7) [M+H]+_PE(38:4) [M+Na]+	[M+Na]+_[M+H]+	790.535724_790.538132	767.546506_789.530856	C43H78NO8P_C45H76NO8P	C43H78NO8PNa_C45H77NO8P	PC(35:4) [M+Na]+_PC(37:7) [M+H]+_PE(38:4) [M+Na]+_PE(40:7) [M+H]+_PE(P-40:4(OH)) [M+Na]+	TRUE	PC(35:4)_PE(40:7)_PE(38:4)_NAPE(40:7)_NAPE(38:4)	0.00318021	2.1452
Cluster_2068	228.375	834.058	394.862	NaN	555.626	455.287	303.091	337.469	1164.25	938.534	386.656	291.112	708.494	732.014	1429.5	1476.37	1156.86	882.307	NaN	NaN	NaN	NaN	NaN	NaN	Cluster_2068	750.507	10.0741	[M+Na]+_[M+H]+	750.504426_750.5068317	727.5152053_749.4995553	C40H74NO8P_C42H72NO8P	[C40H74NO8PNa]1+_[C42H73NO8P]1+	PC(32:3)_PE(37:6)_PE(35:3)_NAPE(37:6)_NAPE(35:3)	[M+Na]+	750.504	727.515	C40H74NO8P	C40H74NO8PNa	PC(32:3) [M+Na]+_PE(35:3) [M+Na]+	[M+H]+_[M+Na]+	750.506832_750.504424	749.499556_727.515206	C42H72NO8P_C40H74NO8P	C42H73NO8P_C40H74NO8PNa	PC(34:6) [M+H]+_PC(32:3) [M+Na]+_PE(35:3) [M+Na]+_PE(37:6) [M+H]+	FALSE	PC(32:3)_PE(37:6)_PE(35:3)_NAPE(37:6)_NAPE(35:3)	0.030722	2.11223
Cluster_2402	535.766	717.892	533.131	758.596	1508.8	971.838	743.73	845.158	1354.16	1871.67	737.053	741.078	975.568	1117.37	1521.72	1290.37	1067.55	1174.43	946.525	612.883	639.212	612.059	1007.61	932.647	Cluster_2402	790.537	10.8126	[M+Na]+_[M+H]+	790.5357262_790.5381319	767.5465055_789.5308554	C43H78NO8P_C45H76NO8P	[C43H78NO8PNa]1+_[C45H77NO8P]1+	PC(35:4)_PE(40:7)_PE(38:4)_NAPE(40:7)_NAPE(38:4)	[M+Na]+_[M+H]+	790.5357235_790.5381314	767.5465055_789.5308554	C43H78NO8P_C45H76NO8P	C43H78NO8PNa_C45H77NO8P	PC(35:4) [M+Na]+_PE(40:7) [M+H]+_PE(38:4) [M+Na]+	[M+Na]+_[M+H]+	790.535724_790.538132	767.546506_789.530856	C43H78NO8P_C45H76NO8P	C43H78NO8PNa_C45H77NO8P	PC(35:4) [M+Na]+_PC(37:7) [M+H]+_PE(38:4) [M+Na]+_PE(40:7) [M+H]+_PE(P-40:4(OH)) [M+Na]+	TRUE		0.317495	1.20647
Cluster_0717	NaN	NaN	NaN	321.771	184.889	NaN	NaN	NaN	NaN	472.314	557.296	224.96	NaN	NaN	NaN	NaN	NaN	NaN	555.285	760.938	650.907	510.915	715.863	672.051	Cluster_0717	463.429	19.134																			FALSE		NaN	NaN
Cluster_2069	2912.7	2503.55	1796.59	2135.5	3291.18	3492.16	3392.36	3312.63	7082.14	7311.25	2590.67	2821.65	3656.66	4095.73	3053.25	3600.91	2578.18	2519.75	1673.62	1435.78	909.368	891.755	2524.21	2193.93	Cluster_2069	750.507	11.1465	[M+Na]+_[M+H]+	750.504426_750.5068317	727.5152053_749.4995553	C40H74NO8P_C42H72NO8P	[C40H74NO8PNa]1+_[C42H73NO8P]1+	PC(32:3)_PE(37:6)_PE(35:3)_NAPE(37:6)_NAPE(35:3)	[M+Na]+	750.504	727.515	C40H74NO8P	C40H74NO8PNa	PC(32:3) [M+Na]+_PE(35:3) [M+Na]+	[M+H]+_[M+Na]+	750.506832_750.504424	749.499556_727.515206	C42H72NO8P_C40H74NO8P	C42H73NO8P_C40H74NO8PNa	PC(34:6) [M+H]+_PC(32:3) [M+Na]+_PE(35:3) [M+Na]+_PE(37:6) [M+H]+	FALSE		0.299948	0.794485
Cluster_0719	687.228	671.833	1746.12	2137.75	1021.97	967.3	NaN	625.54	1378.99	711.928	1766.59	2132.64	NaN	1216.6	438.548	570.462	606.725	768.297	342.139	1010.29	1158.34	1388.44	1600.51	2346.01	Cluster_0719	464.111	6.57351																			TRUE		0.102824	0.572165
Cluster_2190	99782.4	94703.1	83329.9	83820.5	120075	118448	79701.6	77772.2	118997	129202	62310.9	60853.2	124873	126495	168714	164247	161845	151695	48965.7	49447.1	35658.8	33978.5	60770.3	60034.5	Cluster_2190	766.541	11.6564	[M+H]+_[M+Na]+	766.5381319_766.5357262	765.5308554_743.5465055	C43H76NO8P_C41H78NO8P	[C43H77NO8P]1+_[C41H78NO8PNa]1+	PC(35:5)_PC(33:2)_PE(38:5)_PE(36:2)_NAPE(38:5)_NAPE(36:2)	[M+H]+_[M+Na]+	766.5381314_766.5357235	765.5308554_743.5465055	C43H76NO8P_C41H78NO8P	C43H77NO8P_C41H78NO8PNa	PC(35:5) [M+H]+_PC(33:2) [M+Na]+_PE(38:5) [M+H]+_PE(36:2) [M+Na]+	[M+Na]+_[M+H]+	766.535724_766.538132	743.546506_765.530856	C41H78NO8P_C43H76NO8P	C41H78NO8PNa_C43H77NO8P	PC(33:2) [M+Na]+_PC(35:5) [M+H]+_PE(36:2) [M+Na]+_PE(38:5) [M+H]+_PE(P-40:5(OH)) [M+H]+	TRUE	PC(35:5)_PC(33:2)_PE(38:5)_PE(36:2)_NAPE(38:5)_NAPE(36:2)	0.00562424	1.76016
Cluster_1908	2053.46	1664.1	1231.7	1412.43	2540.14	2505.46	1714.01	1625.73	1994.09	1703.7	1293.11	1522.62	3577.86	3132.51	3700.49	3971.52	3554.35	3409.2	1172.46	1005.16	741.534	NaN	1645.95	1466.57	Cluster_1908	726.506	12.4999	[M+H]+_[M+Na]+	726.5068317_726.504426	725.4995553_703.5152053	C40H72NO8P_C38H74NO8P	[C40H73NO8P]1+_[C38H74NO8PNa]1+	PC(32:4)_PC(30:1)_PE(35:4)_PE(33:1)_NAPE(35:4)_NAPE(33:1)	[M+H]+_[M+Na]+	726.5068313_726.5044233	725.4995553_703.5152053	C40H72NO8P_C38H74NO8P	C40H73NO8P_C38H74NO8PNa	PC(32:4) [M+H]+_PC(30:1) [M+Na]+_PE(35:4) [M+H]+_PE(33:1) [M+Na]+	[M+Na]+_[M+H]+	726.504424_726.506832	703.515206_725.499556	C38H74NO8P_C40H72NO8P	C38H74NO8PNa_C40H73NO8P	PC(30:1) [M+Na]+_PC(32:4) [M+H]+_PE(33:1) [M+Na]+_PE(35:4) [M+H]+	FALSE	PC(32:4)_PC(30:1)_PE(35:4)_PE(33:1)_NAPE(35:4)_NAPE(33:1)	3.38686e-06	2.17914
Cluster_2363	67992.6	62631.6	51290.5	49805.7	82553	79559.8	250948	261532	337111	336492	201798	209070	128418	126587	159246	161892	160031	161765	101607	109679	78219.8	73858.5	128667	139731	Cluster_2363	786.603	14.4925	[M+H]+	786.601	785.593	C44H84NO8P	[C44H85NO8P]1+	PC(36:2)_PE(39:2)_NAPE(39:2)	[M+H]+	786.601	785.593	C44H84NO8P	C44H85NO8P	PC(36:2) [M+H]+	[M+H]+	786.601	785.593	C44H84NO8P	C44H85NO8P	PC(36:2) [M+H]+_PE(39:2) [M+H]+	TRUE	PC(36:2)_PE(39:2)_NAPE(39:2)	0.000705852	0.570675
Cluster_2058	1379.2	1846.93	1164.08	1107.97	1798.4	2076.56	592.542	444.63	589.203	723.05	349.61	501.159	1548.14	1466.14	1738.06	1986.82	1808.82	2514.14	NaN	NaN	532.688	NaN	720.868	887.498	Cluster_2058	748.49	14.4452	[M+Na]+	748.489	725.5	C40H72NO8P	[C40H72NO8PNa]1+	PC(32:4)_PE(35:4)_NAPE(35:4)	[M+Na]+	748.489	725.5	C40H72NO8P	C40H72NO8PNa	PC(32:4) [M+Na]+_PE(35:4) [M+Na]+	[M+Na]+_[M+H]+	748.488774_748.491182	725.499556_747.483906	C40H72NO8P_C42H70NO8P	C40H72NO8PNa_C42H71NO8P	PC(32:4) [M+Na]+_PE(35:4) [M+Na]+_PE(37:7) [M+H]+	FALSE	PC(32:4)_PE(35:4)_NAPE(35:4)	3.97664e-06	3.49178
Cluster_2057	386.976	665.267	354.234	NaN	836.137	783.451	811.225	544.918	2398.51	2158.24	745.46	642.115	1332.06	1379.06	1344.55	1195.12	985.153	994.114	NaN	NaN	NaN	NaN	869.593	533.539	Cluster_2057	748.49	10.3265	[M+Na]+	748.489	725.5	C40H72NO8P	[C40H72NO8PNa]1+	PC(32:4)_PE(35:4)_NAPE(35:4)	[M+Na]+	748.489	725.5	C40H72NO8P	C40H72NO8PNa	PC(32:4) [M+Na]+_PE(35:4) [M+Na]+	[M+Na]+_[M+H]+	748.488774_748.491182	725.499556_747.483906	C40H72NO8P_C42H70NO8P	C40H72NO8PNa_C42H71NO8P	PC(32:4) [M+Na]+_PE(35:4) [M+Na]+_PE(37:7) [M+H]+	FALSE		0.571037	1.17557
Cluster_0725	621.846	186.161	3419.25	3378.54	2733.66	1405.14	NaN	NaN	1927.52	1614.21	NaN	NaN	NaN	NaN	NaN	NaN	NaN	NaN	NaN	397.971	1270.68	2425.38	830.714	445.484	Cluster_0725	464.111	7.99384																			TRUE		NaN	NaN
Cluster_0726	NaN	NaN	NaN	NaN	NaN	NaN	NaN	NaN	NaN	NaN	5384.47	4132.98	NaN	NaN	NaN	NaN	NaN	NaN	NaN	NaN	NaN	NaN	331.025	385.076	Cluster_0726	464.111	8.55991																			TRUE		NaN	NaN
Cluster_0727	NaN	NaN	NaN	NaN	NaN	NaN	NaN	NaN	NaN	NaN	37.5649	NaN	NaN	NaN	NaN	NaN	NaN	NaN	NaN	NaN	NaN	NaN	NaN	NaN	Cluster_0727	464.112	8.97099																			TRUE		NaN	NaN
Cluster_1894	359.06	NaN	NaN	NaN	665.914	596.033	574.723	632.566	1225.67	888.609	296.942	406.184	1033.15	1138.18	1330.25	1498.38	1155.52	1273.58	NaN	NaN	NaN	NaN	NaN	NaN	Cluster_1894	724.489	13.0936	[M+H]+_[M+Na]+	724.4911817_724.488776	723.4839052_701.4995553	C40H70NO8P_C38H72NO8P	[C40H71NO8P]1+_[C38H72NO8PNa]1+	PC(32:5)_PC(30:2)_PE(35:5)_PE(33:2)_NAPE(35:5)_NAPE(33:2)	[M+H]+_[M+Na]+	724.4911812_724.4887733	723.4839052_701.4995553	C40H70NO8P_C38H72NO8P	C40H71NO8P_C38H72NO8PNa	PE(35:5) [M+H]+_PE(33:2) [M+Na]+	[M+Na]+_[M+H]+	724.488774_724.491182	701.499556_723.483906	C38H72NO8P_C40H70NO8P	C38H72NO8PNa_C40H71NO8P	PC(30:2) [M+Na]+_PC(32:5) [M+H]+_PE(33:2) [M+Na]+_PE(35:5) [M+H]+	FALSE	PC(32:5)_PC(30:2)_PE(35:5)_PE(33:2)_NAPE(35:5)_NAPE(33:2)	0.0179218	2.04071
Cluster_2364	4850.42	4958.22	5576.32	5693.64	4431.26	7010.3	19167	17455.4	21953.9	21633.1	13472.1	14094.9	6820.02	10449.8	7838.26	8485.17	10138.8	10797.1	8967.38	8577.63	9844.4	7751.96	14296.2	9144.23	Cluster_2364	786.602	14.7485	[M+H]+	786.601	785.593	C44H84NO8P	[C44H85NO8P]1+	PC(36:2)_PE(39:2)_NAPE(39:2)	[M+H]+	786.601	785.593	C44H84NO8P	C44H85NO8P	PC(36:2) [M+H]+	[M+H]+	786.601	785.593	C44H84NO8P	C44H85NO8P	PC(36:2) [M+H]+_PE(39:2) [M+H]+	TRUE	PC(36:2)_PE(39:2)_NAPE(39:2)	0.000151038	0.508054
Cluster_0730	652.5	NaN	883.973	877.744	605.458	788.964	2091.58	2072.66	4803.1	5563.5	2259.54	1888.44	2969.88	2701.46	505.586	540.735	NaN	NaN	1045.6	1321	5929.33	6909.54	2268.27	2570.04	Cluster_0730	464.432	2.87665																			TRUE		0.186913	0.432793
Cluster_2365	34285.3	33102.5	26135	25448.5	42130.5	39356.4	16418.1	17326.9	24303.7	25158.2	12546.2	13618.4	32004.6	38551.3	50802.9	47144.4	40373.8	41009.2	17288.1	17121.6	12852.4	15388.6	18548.3	18565	Cluster_2365	786.602	15.016	[M+H]+	786.601	785.593	C44H84NO8P	[C44H85NO8P]1+	PC(36:2)_PE(39:2)_NAPE(39:2)	[M+H]+	786.601	785.593	C44H84NO8P	C44H85NO8P	PC(36:2) [M+H]+	[M+H]+	786.601	785.593	C44H84NO8P	C44H85NO8P	PC(36:2) [M+H]+_PE(39:2) [M+H]+	TRUE	PC(36:2)_PE(39:2)_NAPE(39:2)	0.000253257	2.3411
Cluster_2366	2320.88	2885.59	2420.9	2684.96	3684.09	3285.95	1852.6	2423.36	3082.63	3295.58	2324.61	3214.31	4319.52	3981.11	4952.21	5356.56	4709.05	5727.71	2639.03	2575.45	2323	1867.56	2955.44	2941.53	Cluster_2366	786.6	15.358	[M+H]+	786.601	785.593	C44H84NO8P	[C44H85NO8P]1+	PC(36:2)_PE(39:2)_NAPE(39:2)	[M+H]+	786.601	785.593	C44H84NO8P	C44H85NO8P	PC(36:2) [M+H]+	[M+H]+	786.601	785.593	C44H84NO8P	C44H85NO8P	PC(36:2) [M+H]+_PE(39:2) [M+H]+	TRUE	PC(36:2)_PE(39:2)_NAPE(39:2)	0.00053562	1.81799
Cluster_2367	484.7	785.043	525.415	462.452	1147.46	1085.33	1512.53	1135.15	1644.87	1528.74	1422.55	1091.24	1135.31	958.888	1434.01	1332.21	1074.65	1361.09	630.899	799.174	611.111	228.614	824.476	922.148	Cluster_2367	786.601	16.3473	[M+H]+	786.601	785.593	C44H84NO8P	[C44H85NO8P]1+	PC(36:2)_PE(39:2)_NAPE(39:2)	[M+H]+	786.601	785.593	C44H84NO8P	C44H85NO8P	PC(36:2) [M+H]+	[M+H]+	786.601	785.593	C44H84NO8P	C44H85NO8P	PC(36:2) [M+H]+_PE(39:2) [M+H]+	TRUE		0.19384	0.876648
Cluster_2029	9003.21	8983.12	6998.71	7593.38	12043.1	12610.9	8238.09	7626.58	8951.03	8855.76	6411.77	6293.52	19182.3	19872.6	22356.6	23048.4	21063	20561.2	10234.3	10088.7	8286.91	7857.17	12611.1	12197.3	Cluster_2029	742.539	14.1764	[M+H]+_[M+Na]+	742.5381319_742.5357262	741.5308554_719.5465055	C41H76NO8P_C39H78NO8P	[C41H77NO8P]1+_[C39H78NO8PNa]1+	PC(33:3)_PC(31:0)_PE(36:3)_PE(34:0)_NAPE(36:3)_NAPE(34:0)	[M+H]+_[M+Na]+	742.5381314_742.5357235	741.5308554_719.5465055	C41H76NO8P_C39H78NO8P	C41H77NO8P_C39H78NO8PNa	PC(33:3) [M+H]+_PC(31:0) [M+Na]+_PE(36:3) [M+H]+_PE(34:0) [M+Na]+	[M+Na]+_[M+H]+	742.535724_742.538132	719.546506_741.530856	C39H78NO8P_C41H76NO8P	C39H78NO8PNa_C41H77NO8P	PC(31:0) [M+Na]+_PC(33:3) [M+H]+_PE(36:3) [M+H]+_PE(34:0) [M+Na]+	TRUE	PC(33:3)_PC(31:0)_PE(36:3)_PE(34:0)_NAPE(36:3)_NAPE(34:0)	1.94487e-06	2.74015
Cluster_2344	4341.93	4658.49	3859.58	3980.58	5866.15	6556.82	4680.54	5307.09	7438.15	7251.87	4953.5	4812.24	6419.04	5676.3	7604.26	8169.21	8860.67	7584.43	5185.23	5187.95	3432.59	3507.47	5607.92	6337.89	Cluster_2344	784.586	14.2259	[M+H]+_[M+Na]+	784.5850821_784.5826764	783.5778056_761.5934557	C44H82NO8P_C42H84NO8P	[C44H83NO8P]1+_[C42H84NO8PNa]1+	PC(36:3)_PC(34:0)_PE(39:3)_PE(37:0)_NAPE(39:3)	[M+H]+_[M+Na]+	784.5850816_784.5826737	783.5778056_761.5934557	C44H82NO8P_C42H84NO8P	C44H83NO8P_C42H84NO8PNa	PC(36:3) [M+H]+_PC(34:0) [M+Na]+	[M+Na]+_[M+H]+	784.582674_784.585082	761.593456_783.577806	C42H84NO8P_C44H82NO8P	C42H84NO8PNa_C44H83NO8P	PC(34:0) [M+Na]+_PC(36:3) [M+H]+_PE(37:0) [M+Na]+_PE(39:3) [M+H]+	TRUE	PC(36:3)_PC(34:0)_PE(39:3)_PE(37:0)_NAPE(39:3)	0.0389416	1.2971
Cluster_2038	1142.43	806.561	NaN	276.514	951.594	817.578	600.718	689.606	980.656	1565.15	357.167	141.786	2662.74	2350.82	3262.63	3556.37	2806.14	3184.08	319.297	NaN	96.0225	NaN	296.624	NaN	Cluster_2038	744.552	13.7821	[M+H]+	744.554	743.547	C41H78NO8P	[C41H79NO8P]1+	PC(33:2)_PE(36:2)_NAPE(36:2)	[M+H]+	744.554	743.547	C41H78NO8P	C41H79NO8P	PC(33:2) [M+H]+_PE(36:2) [M+H]+	[M+H]+	744.554	743.547	C41H78NO8P	C41H79NO8P	PC(33:2) [M+H]+_PE(36:2) [M+H]+	FALSE	PC(33:2)_PE(36:2)_NAPE(36:2)	0.0043101	5.21669
Cluster_2039	509.876	707.629	387.164	537.066	1197.48	1157.35	525.806	501.878	585.842	972.288	149.557	644.629	1318.09	1150.23	1795.84	1296.82	1491.46	1374.85	NaN	NaN	NaN	NaN	NaN	78.4076	Cluster_2039	744.555	14.0229	[M+H]+	744.554	743.547	C41H78NO8P	[C41H79NO8P]1+	PC(33:2)_PE(36:2)_NAPE(36:2)	[M+H]+	744.554	743.547	C41H78NO8P	C41H79NO8P	PC(33:2) [M+H]+_PE(36:2) [M+H]+	[M+H]+	744.554	743.547	C41H78NO8P	C41H79NO8P	PC(33:2) [M+H]+_PE(36:2) [M+H]+	FALSE	PC(33:2)_PE(36:2)_NAPE(36:2)	0.00912973	2.8169
Cluster_0745	NaN	NaN	NaN	706.912	NaN	468.147	NaN	NaN	534.719	438.663	1804.7	1765.49	NaN	NaN	316.434	NaN	NaN	NaN	1151.9	1522.36	1715.42	1772.73	1958.34	1842.64	Cluster_0745	468.254	3.07044																			TRUE		NaN	NaN
Cluster_0746	NaN	625.16	1080.21	786.712	620.219	627.288	730.387	972.186	1256.38	1046.09	1517.59	1557.49	1066.84	997.324	312.026	NaN	NaN	NaN	1312.92	1251.92	3045.59	2248.42	1476.68	1339.4	Cluster_0746	468.254	4.0514																			TRUE		0.336727	0.606895
Cluster_2343	10464.4	11153.4	8506.32	8550.76	13261.5	13122	15459	16838.9	18416.6	18098.5	15636.8	14454.4	14100.2	13908.3	19909.5	20811.7	17043.2	17005.4	13910.2	13306	10776.9	10431.1	15782.5	14484.6	Cluster_2343	784.587	13.9443	[M+H]+_[M+Na]+	784.5850821_784.5826764	783.5778056_761.5934557	C44H82NO8P_C42H84NO8P	[C44H83NO8P]1+_[C42H84NO8PNa]1+	PC(36:3)_PC(34:0)_PE(39:3)_PE(37:0)_NAPE(39:3)	[M+H]+_[M+Na]+	784.5850816_784.5826737	783.5778056_761.5934557	C44H82NO8P_C42H84NO8P	C44H83NO8P_C42H84NO8PNa	PC(36:3) [M+H]+_PC(34:0) [M+Na]+	[M+Na]+_[M+H]+	784.582674_784.585082	761.593456_783.577806	C42H84NO8P_C44H82NO8P	C42H84NO8PNa_C44H83NO8P	PC(34:0) [M+Na]+_PC(36:3) [M+H]+_PE(37:0) [M+Na]+_PE(39:3) [M+H]+	TRUE		0.709019	1.03099
Cluster_2346	1785	1758.09	1073.9	1321.61	2282.91	2585.53	3739.85	3698.31	3961.15	4709.08	2865.3	2935.75	2372.94	2381.01	3593.32	4006.54	3049.33	3291.59	1126.15	2177.71	1435.22	1262.77	2672.56	2491.69	Cluster_2346	784.585	15.5445	[M+H]+_[M+Na]+	784.5850821_784.5826764	783.5778056_761.5934557	C44H82NO8P_C42H84NO8P	[C44H83NO8P]1+_[C42H84NO8PNa]1+	PC(36:3)_PC(34:0)_PE(39:3)_PE(37:0)_NAPE(39:3)	[M+H]+_[M+Na]+	784.5850816_784.5826737	783.5778056_761.5934557	C44H82NO8P_C42H84NO8P	C44H83NO8P_C42H84NO8PNa	PC(36:3) [M+H]+_PC(34:0) [M+Na]+	[M+Na]+_[M+H]+	784.582674_784.585082	761.593456_783.577806	C42H84NO8P_C44H82NO8P	C42H84NO8PNa_C44H83NO8P	PC(34:0) [M+Na]+_PC(36:3) [M+H]+_PE(37:0) [M+Na]+_PE(39:3) [M+H]+	TRUE		0.193368	0.849644
Cluster_2342	114402	105459	89068.2	91238.1	142737	138634	241833	242801	337854	358784	200424	208723	187427	183732	230013	231140	221950	215714	156419	155476	120693	113970	182797	199552	Cluster_2342	784.589	13.6359	[M+H]+	784.585	783.578	C44H82NO8P	[C44H83NO8P]1+	PC(36:3)_PE(39:3)_NAPE(39:3)	[M+H]+	784.585	783.578	C44H82NO8P	C44H83NO8P	PC(36:3) [M+H]+	[M+H]+	784.585	783.578	C44H82NO8P	C44H83NO8P	PC(36:3) [M+H]+_PE(39:3) [M+H]+	TRUE		0.103061	0.815621
Cluster_4699	NaN	NaN	NaN	135.643	433.384	90.6987	260.171	308.033	319.704	593.5	304.197	NaN	540.579	702.534	771.45	442.763	700.186	552.847	NaN	701.952	NaN	NaN	NaN	NaN	Cluster_4699	744.553	13.5616	[M+H]+	744.554	743.547	C41H78NO8P	[C41H79NO8P]1+	PC(33:2)_PE(36:2)_NAPE(36:2)	[M+H]+	744.554	743.547	C41H78NO8P	C41H79NO8P	PC(33:2) [M+H]+_PE(36:2) [M+H]+	[M+H]+	744.554	743.547	C41H78NO8P	C41H79NO8P	PC(33:2) [M+H]+_PE(36:2) [M+H]+	FALSE	PC(33:2)_PE(36:2)_NAPE(36:2)	0.0112539	1.78006
Cluster_2328	6335.24	5046.32	4489.03	5168.86	7407.75	7092.07	5188.03	5383.01	6794.31	6617.81	4911.94	5377.95	8579.37	8634.25	9493.34	9092.15	9214.17	9094.58	4622.14	5909.22	3495.49	4525.92	6172.34	6348.41	Cluster_2328	782.571	13.4226	[M+H]+_[M+Na]+	782.569432_782.5670263	781.5621555_759.5778056	C44H80NO8P_C42H82NO8P	[C44H81NO8P]1+_[C42H82NO8PNa]1+	PC(36:4)_PC(34:1)_PE(39:4)_PE(37:1)_NAPE(39:4)_NAPE(37:1)	[M+H]+_[M+Na]+	782.5694315_782.5670236	781.5621555_759.5778056	C44H80NO8P_C42H82NO8P	C44H81NO8P_C42H82NO8PNa	PC(36:4) [M+H]+_PC(34:1) [M+Na]+	[M+Na]+_[M+H]+	782.567024_782.569432	759.577806_781.562156	C42H82NO8P_C44H80NO8P	C42H82NO8PNa_C44H81NO8P	PC(34:1) [M+Na]+_PC(36:4) [M+H]+_PE(37:1) [M+Na]+_PE(39:4) [M+H]+	TRUE	PC(36:4)_PC(34:1)_PE(39:4)_PE(37:1)_NAPE(39:4)_NAPE(37:1)	0.00021831	1.58992
Cluster_2334	1265.97	1655.53	869.225	1045.04	1498.93	1780.96	2247.54	2182.26	3326.98	2777.46	1165.62	1500.54	3041.73	2965.73	3821.39	4280.4	3273.6	3599.77	1255.02	1436.21	1084.92	962.396	1951.13	1486.87	Cluster_2334	782.568	14.5287	[M+H]+_[M+Na]+	782.569432_782.5670263	781.5621555_759.5778056	C44H80NO8P_C42H82NO8P	[C44H81NO8P]1+_[C42H82NO8PNa]1+	PC(36:4)_PC(34:1)_PE(39:4)_PE(37:1)_NAPE(39:4)_NAPE(37:1)	[M+H]+_[M+Na]+	782.5694315_782.5670236	781.5621555_759.5778056	C44H80NO8P_C42H82NO8P	C44H81NO8P_C42H82NO8PNa	PC(36:4) [M+H]+_PC(34:1) [M+Na]+	[M+Na]+_[M+H]+	782.567024_782.569432	759.577806_781.562156	C42H82NO8P_C44H80NO8P	C42H82NO8PNa_C44H81NO8P	PC(34:1) [M+Na]+_PC(36:4) [M+H]+_PE(37:1) [M+Na]+_PE(39:4) [M+H]+	TRUE	PC(36:4)_PC(34:1)_PE(39:4)_PE(37:1)_NAPE(39:4)_NAPE(37:1)	0.0211715	1.67311
Cluster_2327	21424.9	21569.3	17934.8	16781	28903.7	28387.5	70102.9	76039.7	108442	115090	54372.5	54515.6	48049	54299.1	71311.5	69895.1	63053.4	62252.3	47018.9	44854.2	34318.2	33186.7	63418.9	59127.2	Cluster_2327	782.572	13.0257	[M+H]+_[M+Na]+	782.569432_782.5670263	781.5621555_759.5778056	C44H80NO8P_C42H82NO8P	[C44H81NO8P]1+_[C42H82NO8PNa]1+	PC(36:4)_PC(34:1)_PE(39:4)_PE(37:1)_NAPE(39:4)_NAPE(37:1)	[M+H]+_[M+Na]+	782.5694315_782.5670236	781.5621555_759.5778056	C44H80NO8P_C42H82NO8P	C44H81NO8P_C42H82NO8PNa	PC(36:4) [M+H]+_PC(34:1) [M+Na]+	[M+Na]+_[M+H]+	782.567024_782.569432	759.577806_781.562156	C42H82NO8P_C44H80NO8P	C42H82NO8PNa_C44H81NO8P	PC(34:1) [M+Na]+_PC(36:4) [M+H]+_PE(37:1) [M+Na]+_PE(39:4) [M+H]+	TRUE		0.167155	0.798311
Cluster_2326	31502.2	32099.7	23958	24728.1	37839.7	39436.9	57216.7	59730.9	91682.6	88917.4	52040.8	52600.3	48554.1	47186.8	58932.5	57635	55905.4	51701.6	60258	62763.4	45117.7	44202.5	62416.9	67520.6	Cluster_2326	782.572	12.686	[M+H]+	782.569	781.562	C44H80NO8P	[C44H81NO8P]1+	PC(36:4)_PE(39:4)_NAPE(39:4)	[M+H]+	782.569	781.562	C44H80NO8P	C44H81NO8P	PC(36:4) [M+H]+	[M+H]+	782.569	781.562	C44H80NO8P	C44H81NO8P	PC(36:4) [M+H]+_PE(39:4) [M+H]+	TRUE		0.117315	0.815867
Cluster_2305	4026.25	3681.02	3461.33	3820.34	4946.35	6015.64	2104.27	2614.16	3908.58	3957.31	2240.35	2112.55	5804.24	6012.84	6647.19	6938.56	6731.43	8092.16	3390.65	3181.13	2061.13	2410.17	3366.45	4040.38	Cluster_2305	780.551	13.8806	[M+H]+_[M+Na]+	780.5537819_780.5513762	779.5465055_757.5621555	C44H78NO8P_C42H80NO8P	[C44H79NO8P]1+_[C42H80NO8PNa]1+	PC(36:5)_PC(34:2)_PE(39:5)_PE(37:2)_NAPE(39:5)_NAPE(37:2)	[M+H]+_[M+Na]+	780.5537815_780.5513735	779.5465055_757.5621555	C44H78NO8P_C42H80NO8P	C44H79NO8P_C42H80NO8PNa	PC(36:5) [M+H]+_PC(34:2) [M+Na]+	[M+Na]+_[M+H]+	780.551374_780.553782	757.562156_779.546506	C42H80NO8P_C44H78NO8P	C42H80NO8PNa_C44H79NO8P	PC(34:2) [M+Na]+_PC(36:5) [M+H]+_PE(37:2) [M+Na]+_PE(39:5) [M+H]+	TRUE	PC(36:5)_PC(34:2)_PE(39:5)_PE(37:2)_NAPE(39:5)_NAPE(37:2)	0.000321388	2.45276
Cluster_2024	325.084	NaN	NaN	NaN	509.131	613.071	NaN	NaN	NaN	NaN	NaN	NaN	1062.06	771.867	1451.15	1324.58	1050.58	1094.98	NaN	NaN	NaN	NaN	NaN	NaN	Cluster_2024	742.54	13.5295	[M+H]+_[M+Na]+	742.5381319_742.5357262	741.5308554_719.5465055	C41H76NO8P_C39H78NO8P	[C41H77NO8P]1+_[C39H78NO8PNa]1+	PC(33:3)_PC(31:0)_PE(36:3)_PE(34:0)_NAPE(36:3)_NAPE(34:0)	[M+H]+_[M+Na]+	742.5381314_742.5357235	741.5308554_719.5465055	C41H76NO8P_C39H78NO8P	C41H77NO8P_C39H78NO8PNa	PC(33:3) [M+H]+_PC(31:0) [M+Na]+_PE(36:3) [M+H]+_PE(34:0) [M+Na]+	[M+Na]+_[M+H]+	742.535724_742.538132	719.546506_741.530856	C39H78NO8P_C41H76NO8P	C39H78NO8PNa_C41H77NO8P	PC(31:0) [M+Na]+_PC(33:3) [M+H]+_PE(36:3) [M+H]+_PE(34:0) [M+Na]+	FALSE		NaN	NaN
Cluster_2309	101460	110408	83253.2	87773.7	124878	134357	76696.4	73025.6	97183.3	99455.6	62172	68948	133351	135964	164283	166945	165245	153092	63916.7	68902.9	51198.8	51979.7	75985.6	80345	Cluster_2309	780.555	12.5372	[M+H]+_[M+Na]+	780.5537819_780.5513762	779.5465055_757.5621555	C44H78NO8P_C42H80NO8P	[C44H79NO8P]1+_[C42H80NO8PNa]1+	PC(36:5)_PC(34:2)_PE(39:5)_PE(37:2)_NAPE(39:5)_NAPE(37:2)	[M+H]+_[M+Na]+	780.5537815_780.5513735	779.5465055_757.5621555	C44H78NO8P_C42H80NO8P	C44H79NO8P_C42H80NO8PNa	PC(36:5) [M+H]+_PC(34:2) [M+Na]+	[M+Na]+_[M+H]+	780.551374_780.553782	757.562156_779.546506	C42H80NO8P_C44H78NO8P	C42H80NO8PNa_C44H79NO8P	PC(34:2) [M+Na]+_PC(36:5) [M+H]+_PE(37:2) [M+Na]+_PE(39:5) [M+H]+	TRUE	PC(36:5)_PC(34:2)_PE(39:5)_PE(37:2)_NAPE(39:5)_NAPE(37:2)	7.93333e-05	1.94542
Cluster_2307	11181.8	8846.03	7920.45	7972.45	11746.8	10433.1	25189.3	19919.6	30009.8	30330.1	16326.6	14828.3	18774.4	19915.5	23682.2	24058.3	22741.3	21956.1	13182.6	13756.9	11847.5	10525.7	16812.2	18306.3	Cluster_2307	780.554	11.9315	[M+H]+_[M+Na]+	780.5537819_780.5513762	779.5465055_757.5621555	C44H78NO8P_C42H80NO8P	[C44H79NO8P]1+_[C42H80NO8PNa]1+	PC(36:5)_PC(34:2)_PE(39:5)_PE(37:2)_NAPE(39:5)_NAPE(37:2)	[M+H]+_[M+Na]+	780.5537815_780.5513735	779.5465055_757.5621555	C44H78NO8P_C42H80NO8P	C44H79NO8P_C42H80NO8PNa	PC(36:5) [M+H]+_PC(34:2) [M+Na]+	[M+Na]+_[M+H]+	780.551374_780.553782	757.562156_779.546506	C42H80NO8P_C44H78NO8P	C42H80NO8PNa_C44H79NO8P	PC(34:2) [M+Na]+_PC(36:5) [M+H]+_PE(37:2) [M+Na]+_PE(39:5) [M+H]+	TRUE		0.962545	0.993571
Cluster_2308	9126.76	9551.63	7826.59	9047.4	12680.3	11364.7	20519.4	20687.3	38916.8	39624.8	17477.8	16937.2	20317.8	20393.7	27451.8	30092.4	26683.5	25400.4	13754.8	13225.2	9435.62	8253.66	15988.8	17568.2	Cluster_2308	780.556	12.1074	[M+H]+_[M+Na]+	780.5537819_780.5513762	779.5465055_757.5621555	C44H78NO8P_C42H80NO8P	[C44H79NO8P]1+_[C42H80NO8PNa]1+	PC(36:5)_PC(34:2)_PE(39:5)_PE(37:2)_NAPE(39:5)_NAPE(37:2)	[M+H]+_[M+Na]+	780.5537815_780.5513735	779.5465055_757.5621555	C44H78NO8P_C42H80NO8P	C44H79NO8P_C42H80NO8PNa	PC(36:5) [M+H]+_PC(34:2) [M+Na]+	[M+Na]+_[M+H]+	780.551374_780.553782	757.562156_779.546506	C42H80NO8P_C44H78NO8P	C42H80NO8PNa_C44H79NO8P	PC(34:2) [M+Na]+_PC(36:5) [M+H]+_PE(37:2) [M+Na]+_PE(39:5) [M+H]+	TRUE		0.866516	1.03046
Cluster_2306	10413.9	9799.4	8189.02	7753.63	12813	12507.2	20291.1	19963.2	32980.4	32468.6	16076.7	18372.9	15931.9	17713.5	20154.2	22942.8	20482	18955.8	18733.5	17822.2	12818.6	12659.4	21004.1	20749.4	Cluster_2306	780.557	11.7238	[M+H]+	780.554	779.547	C44H78NO8P	[C44H79NO8P]1+	PC(36:5)_PE(39:5)_NAPE(39:5)	[M+H]+	780.554	779.547	C44H78NO8P	C44H79NO8P	PC(36:5) [M+H]+	[M+H]+	780.554	779.547	C44H78NO8P	C44H79NO8P	PC(36:5) [M+H]+_PE(39:5) [M+H]+	TRUE		0.28843	0.856732
Cluster_0765	5958.76	5735.87	3505.07	4044.67	5552.44	5743.17	7420.53	7439.01	11332.4	11507.1	4553.15	4859.42	4893.04	5196.09	7396.95	7056.96	7238.3	6564.81	NaN	NaN	54.5696	NaN	556.504	NaN	Cluster_0765	471.355	1.41162																			TRUE		0.414441	0.856924
Cluster_2178	733.236	531.56	558.127	407.798	1027.63	1154.14	465.121	522.613	926.43	576.875	621.443	541.71	2375.7	1957.77	2368.27	2401.25	2564.89	2182.28	748.248	840.418	772.736	NaN	1151.03	1158.67	Cluster_2178	764.521	14.1744	[M+Na]+_[M+H]+	764.5200761_764.5224818	741.5308554_763.5152053	C41H76NO8P_C43H74NO8P	[C41H76NO8PNa]1+_[C43H75NO8P]1+	PC(33:3)_PE(38:6)_PE(36:3)_NAPE(38:6)_NAPE(36:3)	[M+Na]+_[M+H]+	764.5200734_764.5224813	741.5308554_763.5152053	C41H76NO8P_C43H74NO8P	C41H76NO8PNa_C43H75NO8P	PC(33:3) [M+Na]+_PE(38:6) [M+H]+_PE(36:3) [M+Na]+	[M+Na]+_[M+H]+	764.520074_764.522482	741.530856_763.515206	C41H76NO8P_C43H74NO8P	C41H76NO8PNa_C43H75NO8P	PC(33:3) [M+Na]+_PC(35:6) [M+H]+_PE(36:3) [M+Na]+_PE(38:6) [M+H]+_PE(P-38:6(OH)) [M+H]+	FALSE	PC(33:3)_PE(38:6)_PE(36:3)_NAPE(38:6)_NAPE(36:3)	6.90171e-06	3.87494
Cluster_2289	597.886	380.623	258.539	515.846	974.961	974.749	1119.64	486.58	1050.16	1281.78	472.809	324.141	1678.51	1565.98	2029.17	1830.38	1800.63	1472.89	1540.86	1187.8	792.077	608.755	1531.18	1004.14	Cluster_2289	778.536	12.9865	[M+H]+_[M+Na]+	778.5381319_778.5357262	777.5308554_755.5465055	C44H76NO8P_C42H78NO8P	[C44H77NO8P]1+_[C42H78NO8PNa]1+	PC(36:6)_PC(34:3)_PE(39:6)_PE(37:3)_NAPE(39:6)_NAPE(37:3)	[M+H]+_[M+Na]+	778.5381314_778.5357235	777.5308554_755.5465055	C44H76NO8P_C42H78NO8P	C44H77NO8P_C42H78NO8PNa	PC(36:6) [M+H]+_PC(34:3) [M+Na]+_PE(37:3) [M+Na]+	[M+H]+_[M+Na]+	778.538132_778.535724	777.530856_755.546506	C44H76NO8P_C42H78NO8P	C44H77NO8P_C42H78NO8PNa	PC(36:6) [M+H]+_PC(34:3) [M+Na]+_PE(37:3) [M+Na]+_PE(39:6) [M+H]+	TRUE	PC(36:6)_PC(34:3)_PE(39:6)_PE(37:3)_NAPE(39:6)_NAPE(37:3)	0.0107507	2.47594
Cluster_2176	760.164	488.776	439.386	276.788	616.62	645.784	760.005	735.094	1638.49	1594.89	346.363	507.725	1096.75	1355.4	1726.43	2013.74	1409.34	1355.21	268.934	593.282	488.365	342.193	585.277	396.566	Cluster_2176	764.52	12.0708	[M+Na]+_[M+H]+	764.5200761_764.5224818	741.5308554_763.5152053	C41H76NO8P_C43H74NO8P	[C41H76NO8PNa]1+_[C43H75NO8P]1+	PC(33:3)_PE(38:6)_PE(36:3)_NAPE(38:6)_NAPE(36:3)	[M+Na]+_[M+H]+	764.5200734_764.5224813	741.5308554_763.5152053	C41H76NO8P_C43H74NO8P	C41H76NO8PNa_C43H75NO8P	PC(33:3) [M+Na]+_PE(38:6) [M+H]+_PE(36:3) [M+Na]+	[M+Na]+_[M+H]+	764.520074_764.522482	741.530856_763.515206	C41H76NO8P_C43H74NO8P	C41H76NO8PNa_C43H75NO8P	PC(33:3) [M+Na]+_PC(35:6) [M+H]+_PE(36:3) [M+Na]+_PE(38:6) [M+H]+_PE(P-38:6(OH)) [M+H]+	FALSE		0.0615383	1.83714
Cluster_2295	9888.97	9344.8	7840.2	8525.31	12988.7	12980.8	9498.47	9146.44	10364.5	10627	7124.3	7325.5	16995.8	16987.9	20965.8	21422.9	19373.5	20103.9	8693.42	8924.4	6734.66	7071.81	9908.62	9961	Cluster_2295	778.539	13.6875	[M+H]+_[M+Na]+	778.5381319_778.5357262	777.5308554_755.5465055	C44H76NO8P_C42H78NO8P	[C44H77NO8P]1+_[C42H78NO8PNa]1+	PC(36:6)_PC(34:3)_PE(39:6)_PE(37:3)_NAPE(39:6)_NAPE(37:3)	[M+H]+_[M+Na]+	778.5381314_778.5357235	777.5308554_755.5465055	C44H76NO8P_C42H78NO8P	C44H77NO8P_C42H78NO8PNa	PC(36:6) [M+H]+_PC(34:3) [M+Na]+_PE(37:3) [M+Na]+	[M+H]+_[M+Na]+	778.538132_778.535724	777.530856_755.546506	C44H76NO8P_C42H78NO8P	C44H77NO8P_C42H78NO8PNa	PC(36:6) [M+H]+_PC(34:3) [M+Na]+_PE(37:3) [M+Na]+_PE(39:6) [M+H]+	TRUE	PC(36:6)_PC(34:3)_PE(39:6)_PE(37:3)_NAPE(39:6)_NAPE(37:3)	1.15572e-05	2.1585
Cluster_0771	1430.23	1404.88	906.925	916.938	1462.6	1360.81	2079.89	1703.96	3001.75	2676.71	1296.4	1416.38	1173.69	855.277	2180.29	1914.22	1532.76	1276.09	NaN	NaN	NaN	NaN	NaN	NaN	Cluster_0771	473.405	1.30992																			FALSE		0.147439	0.734269
Cluster_2290	891.535	611.542	238.588	504.397	1085.68	1028.04	2274.34	2304.7	4148.59	3728.86	1449.07	1417.48	1609.16	1887.73	2554.26	2757	2473.77	2589.07	1145.09	974.054	455.91	725.71	1670.82	2018.82	Cluster_2290	778.539	10.7293	[M+H]+_[M+Na]+	778.5381319_778.5357262	777.5308554_755.5465055	C44H76NO8P_C42H78NO8P	[C44H77NO8P]1+_[C42H78NO8PNa]1+	PC(36:6)_PC(34:3)_PE(39:6)_PE(37:3)_NAPE(39:6)_NAPE(37:3)	[M+H]+_[M+Na]+	778.5381314_778.5357235	777.5308554_755.5465055	C44H76NO8P_C42H78NO8P	C44H77NO8P_C42H78NO8PNa	PC(36:6) [M+H]+_PC(34:3) [M+Na]+_PE(37:3) [M+Na]+	[M+H]+_[M+Na]+	778.538132_778.535724	777.530856_755.546506	C44H76NO8P_C42H78NO8P	C44H77NO8P_C42H78NO8PNa	PC(36:6) [M+H]+_PC(34:3) [M+Na]+_PE(37:3) [M+Na]+_PE(39:6) [M+H]+	TRUE		0.878018	0.967977
Cluster_0773	1430.23	1404.88	624.893	916.938	1204.25	1257.45	2079.89	1703.96	3001.75	2676.71	1296.4	1416.38	1173.69	855.277	2122.21	1914.22	1532.76	1230.56	NaN	NaN	NaN	NaN	NaN	NaN	Cluster_0773	473.406	1.28296																			FALSE		0.133357	0.726559
Cluster_0774	354.327	NaN	NaN	NaN	NaN	NaN	NaN	NaN	44.0258	NaN	561.978	NaN	NaN	306.592	NaN	407.244	NaN	NaN	743.454	835.697	NaN	889.884	762.392	1518.06	Cluster_0774	473.415	20.1172																			FALSE		NaN	NaN
Cluster_0775	NaN	NaN	NaN	NaN	NaN	NaN	NaN	NaN	NaN	NaN	NaN	NaN	NaN	NaN	NaN	NaN	NaN	NaN	550.01	665.76	291.596	423.36	NaN	NaN	Cluster_0775	473.423	11.647																			FALSE		NaN	NaN
Cluster_2291	6918.34	5048.29	5379.71	4326.17	6686.67	7188.91	10567.7	11128.9	16910.5	17257.7	8086.76	7957.39	9240.22	8775.58	14125.7	14423.5	13528.7	11999.7	6740.44	8793.04	6723.34	4559.99	9251.02	9541.49	Cluster_2291	778.539	10.9255	[M+H]+_[M+Na]+	778.5381319_778.5357262	777.5308554_755.5465055	C44H76NO8P_C42H78NO8P	[C44H77NO8P]1+_[C42H78NO8PNa]1+	PC(36:6)_PC(34:3)_PE(39:6)_PE(37:3)_NAPE(39:6)_NAPE(37:3)	[M+H]+_[M+Na]+	778.5381314_778.5357235	777.5308554_755.5465055	C44H76NO8P_C42H78NO8P	C44H77NO8P_C42H78NO8PNa	PC(36:6) [M+H]+_PC(34:3) [M+Na]+_PE(37:3) [M+Na]+	[M+H]+_[M+Na]+	778.538132_778.535724	777.530856_755.546506	C44H76NO8P_C42H78NO8P	C44H77NO8P_C42H78NO8PNa	PC(36:6) [M+H]+_PC(34:3) [M+Na]+_PE(37:3) [M+Na]+_PE(39:6) [M+H]+	TRUE		0.849366	1.0329
Cluster_2002	1795.12	1840.27	1169.58	1515.34	2217.22	2369.35	4705.5	4981.18	5909.07	6155	3808.25	3838.99	2952.39	2988.36	3988.5	4013.7	3434.82	3330.1	1557.38	1278.95	1628.17	1393.2	2745.27	2475.75	Cluster_2002	740.524	13.0072	[M+H]+_[M+Na]+	740.5224818_740.5200761	739.5152053_717.5308554	C41H74NO8P_C39H76NO8P	[C41H75NO8P]1+_[C39H76NO8PNa]1+	PC(33:4)_PC(31:1)_PE(36:4)_PE(34:1)_NAPE(36:4)_NAPE(34:1)	[M+H]+_[M+Na]+	740.5224813_740.5200734	739.5152053_717.5308554	C41H74NO8P_C39H76NO8P	C41H75NO8P_C39H76NO8PNa	PC(33:4) [M+H]+_PC(31:1) [M+Na]+_PE(36:4) [M+H]+_PE(34:1) [M+Na]+	[M+Na]+_[M+H]+	740.520074_740.522482	717.530856_739.515206	C39H76NO8P_C41H74NO8P	C39H76NO8PNa_C41H75NO8P	PC(31:1) [M+Na]+_PC(33:4) [M+H]+_PE(34:1) [M+Na]+_PE(36:4) [M+H]+_PE(P-38:4(OH)) [M+H]+	FALSE	PC(33:4)_PC(31:1)_PE(36:4)_PE(34:1)_NAPE(36:4)_NAPE(34:1)	0.00833013	0.711403
Cluster_2293	19175.3	20069.4	15917.2	16301	24755.4	24852.4	29369.9	30204.3	44248.5	49951	24224	23983.2	34860.4	35463.1	45553.2	47023.9	42162.8	37881.1	19882.2	17642.8	16325.6	15174.8	27178.5	29022.1	Cluster_2293	778.54	11.2705	[M+H]+_[M+Na]+	778.5381319_778.5357262	777.5308554_755.5465055	C44H76NO8P_C42H78NO8P	[C44H77NO8P]1+_[C42H78NO8PNa]1+	PC(36:6)_PC(34:3)_PE(39:6)_PE(37:3)_NAPE(39:6)_NAPE(37:3)	[M+H]+_[M+Na]+	778.5381314_778.5357235	777.5308554_755.5465055	C44H76NO8P_C42H78NO8P	C44H77NO8P_C42H78NO8PNa	PC(36:6) [M+H]+_PC(34:3) [M+Na]+_PE(37:3) [M+Na]+	[M+H]+_[M+Na]+	778.538132_778.535724	777.530856_755.546506	C44H76NO8P_C42H78NO8P	C44H77NO8P_C42H78NO8PNa	PC(36:6) [M+H]+_PC(34:3) [M+Na]+_PE(37:3) [M+Na]+_PE(39:6) [M+H]+	TRUE		0.154392	1.24439
Cluster_2270	762.757	670.742	258.622	265.556	1003.48	992.423	1335.55	1944.31	3129.79	3727.29	941.009	1058.43	1632.44	1485.3	2323.07	2284.22	2110.66	2158.26	1103.88	797.59	315.846	394.328	886.645	1462.34	Cluster_2270	776.522	9.89381	[M+H]+_[M+Na]+	776.5224818_776.5200761	775.5152053_753.5308554	C44H74NO8P_C42H76NO8P	[C44H75NO8P]1+_[C42H76NO8PNa]1+	PC(36:7)_PC(34:4)_PE(37:4)_NAPE(37:4)	[M+H]+_[M+Na]+	776.5224813_776.5200734	775.5152053_753.5308554	C44H74NO8P_C42H76NO8P	C44H75NO8P_C42H76NO8PNa	PC(36:7) [M+H]+_PC(34:4) [M+Na]+_PE(37:4) [M+Na]+	[M+Na]+_[M+H]+	776.520074_776.522482	753.530856_775.515206	C42H76NO8P_C44H74NO8P	C42H76NO8PNa_C44H75NO8P	PC(34:4) [M+Na]+_PC(36:7) [M+H]+_PE(37:4) [M+Na]+_PE(39:7) [M+H]+	TRUE		0.667798	1.11703
Cluster_2006	3923.56	3641.21	3476.65	3389.36	5358.35	5549.41	4350.48	4201.55	5127.72	5174.48	3436.73	4110.8	6219.41	5975.59	7694.59	8001.23	7707.74	7761.36	2988.95	2515.37	2407.38	2533.48	3611.59	3703.13	Cluster_2006	740.521	14.7774	[M+H]+_[M+Na]+	740.5224818_740.5200761	739.5152053_717.5308554	C41H74NO8P_C39H76NO8P	[C41H75NO8P]1+_[C39H76NO8PNa]1+	PC(33:4)_PC(31:1)_PE(36:4)_PE(34:1)_NAPE(36:4)_NAPE(34:1)	[M+H]+_[M+Na]+	740.5224813_740.5200734	739.5152053_717.5308554	C41H74NO8P_C39H76NO8P	C41H75NO8P_C39H76NO8PNa	PC(33:4) [M+H]+_PC(31:1) [M+Na]+_PE(36:4) [M+H]+_PE(34:1) [M+Na]+	[M+Na]+_[M+H]+	740.520074_740.522482	717.530856_739.515206	C39H76NO8P_C41H74NO8P	C39H76NO8PNa_C41H75NO8P	PC(31:1) [M+Na]+_PC(33:4) [M+H]+_PE(34:1) [M+Na]+_PE(36:4) [M+H]+_PE(P-38:4(OH)) [M+H]+	FALSE	PC(33:4)_PC(31:1)_PE(36:4)_PE(34:1)_NAPE(36:4)_NAPE(34:1)	0.000127012	1.64723
Cluster_2271	3888.81	4621.81	3781.67	2966.28	5214.66	5385	5426.21	6027.12	11356.3	12349.5	4981.7	5150.25	6057.66	5784.25	10397.6	9792.85	7290.61	7676.87	4527.07	5685.04	3845.84	3073.05	6548.68	7171.65	Cluster_2271	776.524	10.0836	[M+H]+_[M+Na]+	776.5224818_776.5200761	775.5152053_753.5308554	C44H74NO8P_C42H76NO8P	[C44H75NO8P]1+_[C42H76NO8PNa]1+	PC(36:7)_PC(34:4)_PE(37:4)_NAPE(37:4)	[M+H]+_[M+Na]+	776.5224813_776.5200734	775.5152053_753.5308554	C44H74NO8P_C42H76NO8P	C44H75NO8P_C42H76NO8PNa	PC(36:7) [M+H]+_PC(34:4) [M+Na]+_PE(37:4) [M+Na]+	[M+Na]+_[M+H]+	776.520074_776.522482	753.530856_775.515206	C42H76NO8P_C44H74NO8P	C42H76NO8PNa_C44H75NO8P	PC(34:4) [M+Na]+_PC(36:7) [M+H]+_PE(37:4) [M+Na]+_PE(39:7) [M+H]+	TRUE		0.663639	1.09213
Cluster_2000	565.935	675.201	480.803	395.604	931.731	1052.04	NaN	383.17	966.68	1209.24	NaN	260.972	911.497	843.419	1110.36	1222.44	937.783	811.871	NaN	NaN	NaN	NaN	NaN	NaN	Cluster_2000	740.521	12.3517	[M+H]+_[M+Na]+	740.5224818_740.5200761	739.5152053_717.5308554	C41H74NO8P_C39H76NO8P	[C41H75NO8P]1+_[C39H76NO8PNa]1+	PC(33:4)_PC(31:1)_PE(36:4)_PE(34:1)_NAPE(36:4)_NAPE(34:1)	[M+H]+_[M+Na]+	740.5224813_740.5200734	739.5152053_717.5308554	C41H74NO8P_C39H76NO8P	C41H75NO8P_C39H76NO8PNa	PC(33:4) [M+H]+_PC(31:1) [M+Na]+_PE(36:4) [M+H]+_PE(34:1) [M+Na]+	[M+Na]+_[M+H]+	740.520074_740.522482	717.530856_739.515206	C39H76NO8P_C41H74NO8P	C39H76NO8PNa_C41H75NO8P	PC(31:1) [M+Na]+_PC(33:4) [M+H]+_PE(34:1) [M+Na]+_PE(36:4) [M+H]+_PE(P-38:4(OH)) [M+H]+	FALSE		0.267894	1.64589
Cluster_2272	1430.09	1729.68	1423.03	900.978	2316.23	2160.86	3728.53	3578.4	5494.33	5871.17	2679.23	3065.12	2948.69	3702.21	5015.73	4225.54	4509.57	4530.95	1742.14	2126.97	1231.69	799.995	2566.81	2086.98	Cluster_2272	776.523	10.3228	[M+H]+_[M+Na]+	776.5224818_776.5200761	775.5152053_753.5308554	C44H74NO8P_C42H76NO8P	[C44H75NO8P]1+_[C42H76NO8PNa]1+	PC(36:7)_PC(34:4)_PE(37:4)_NAPE(37:4)	[M+H]+_[M+Na]+	776.5224813_776.5200734	775.5152053_753.5308554	C44H74NO8P_C42H76NO8P	C44H75NO8P_C42H76NO8PNa	PC(36:7) [M+H]+_PC(34:4) [M+Na]+_PE(37:4) [M+Na]+	[M+Na]+_[M+H]+	776.520074_776.522482	753.530856_775.515206	C42H76NO8P_C44H74NO8P	C42H76NO8PNa_C44H75NO8P	PC(34:4) [M+Na]+_PC(36:7) [M+H]+_PE(37:4) [M+Na]+_PE(39:7) [M+H]+	TRUE		0.75429	1.04967
Cluster_2257	1074.45	1139.21	692.284	1004.89	1711.42	1204.86	3288.76	3000.18	6143.09	5510.67	2802.86	2469.92	2841.43	2859.35	3849.91	3881.26	3183.76	3640.55	1131.26	1067.1	513.313	678.439	1638.03	1562.51	Cluster_2257	774.507	9.19419	[M+H]+_[M+Na]+	774.5068317_774.504426	773.4995553_751.5152053	C44H72NO8P_C42H74NO8P	[C44H73NO8P]1+_[C42H74NO8PNa]1+	PC(36:8)_PC(34:5)_PE(37:5)_NAPE(37:5)	[M+H]+_[M+Na]+	774.5068313_774.5044233	773.4995553_751.5152053	C44H72NO8P_C42H74NO8P	C44H73NO8P_C42H74NO8PNa	PC(36:8) [M+H]+_PC(34:5) [M+Na]+_PE(37:5) [M+Na]+	[M+Na]+_[M+H]+	774.504424_774.506832	751.515206_773.499556	C42H74NO8P_C44H72NO8P	C42H74NO8PNa_C44H73NO8P	PC(34:5) [M+Na]+_PC(36:8) [M+H]+_PE(37:5) [M+Na]+_PE(39:8) [M+H]+	TRUE		0.632247	0.920548
Cluster_2159	1069.49	675.632	788.693	796.083	1369.57	1673.56	956.128	932.111	1317.76	1502.76	913.13	872.746	2490.31	2270	3000.72	3092.2	3032.47	2736.59	1195.95	1153.38	1053.96	792.318	2076.74	1449.04	Cluster_2159	762.504	13.3445	[M+Na]+_[M+H]+	762.504426_762.5068317	739.5152053_761.4995553	C41H74NO8P_C43H72NO8P	[C41H74NO8PNa]1+_[C43H73NO8P]1+	PC(33:4)_PE(38:7)_PE(36:4)_NAPE(38:7)_NAPE(36:4)	[M+Na]+_[M+H]+	762.5044233_762.5068313	739.5152053_761.4995553	C41H74NO8P_C43H72NO8P	C41H74NO8PNa_C43H73NO8P	PC(33:4) [M+Na]+_PE(38:7) [M+H]+_PE(36:4) [M+Na]+	[M+Na]+_[M+H]+	762.504424_762.506832	739.515206_761.499556	C41H74NO8P_C43H72NO8P	C41H74NO8PNa_C43H73NO8P	PC(33:4) [M+Na]+_PE(36:4) [M+Na]+_PE(38:7) [M+H]+_PE(P-38:4(OH)) [M+Na]+	FALSE	PC(33:4)_PE(38:7)_PE(36:4)_NAPE(38:7)_NAPE(36:4)	2.12647e-05	2.60081
Cluster_2261	2595.56	2447.18	1810.03	2019.28	3344.87	3333.19	1808.19	1601.83	4544.81	5306.82	1937.65	1862.09	4258.6	4188.05	4524.04	4275.61	3917.2	3693.18	994.45	1029.02	273.858	451.219	1540.52	1999.54	Cluster_2261	774.507	10.5131	[M+H]+_[M+Na]+	774.5068317_774.504426	773.4995553_751.5152053	C44H72NO8P_C42H74NO8P	[C44H73NO8P]1+_[C42H74NO8PNa]1+	PC(36:8)_PC(34:5)_PE(37:5)_NAPE(37:5)	[M+H]+_[M+Na]+	774.5068313_774.5044233	773.4995553_751.5152053	C44H72NO8P_C42H74NO8P	C44H73NO8P_C42H74NO8PNa	PC(36:8) [M+H]+_PC(34:5) [M+Na]+_PE(37:5) [M+Na]+	[M+Na]+_[M+H]+	774.504424_774.506832	751.515206_773.499556	C42H74NO8P_C44H72NO8P	C42H74NO8PNa_C44H73NO8P	PC(34:5) [M+Na]+_PC(36:8) [M+H]+_PE(37:5) [M+Na]+_PE(39:8) [M+H]+	TRUE		0.067881	1.64481
Cluster_0788	871.507	992.301	780.81	707.484	653.139	750.439	NaN	NaN	896.882	563.194	493.995	842.809	NaN	NaN	798.667	702.114	512.4	520.325	NaN	NaN	NaN	NaN	712.923	829.836	Cluster_0788	479.316	3.51433																			TRUE		0.660742	0.918234
Cluster_0789	5007.9	4681.97	3668.13	4236.46	3283.76	3521.21	4939.32	5155.12	4838.04	4822.98	2344.09	2209.39	4076.35	4152.12	3669.17	3376.73	2843.62	2631.61	1933.83	2606.1	7986.28	7624.14	1395.54	1033.67	Cluster_0789	479.334	2.13222																			TRUE		0.554173	0.893841
Cluster_2507	2202.19	1988.77	1672.62	1772.14	2448.82	2704.6	1200.04	1444.58	1378.65	1752.19	1276.94	1190.33	1588.15	2193.02	2361.57	2464.22	2410.26	2542.94	1611.08	1514.56	990.358	981.204	1387.75	1262.35	Cluster_2507	802.631	16.3751	[M+H]+	802.632	801.625	C45H88NO8P	[C45H89NO8P]1+	PC(37:1)_PE(40:1)_NAPE(O-40:1)							[M+H]+	802.632	801.625	C45H88NO8P	C45H89NO8P	PC(37:1) [M+H]+_PE(40:1) [M+H]+	TRUE	PC(37:1)_PE(40:1)_NAPE(O-40:1)	0.00036316	1.64084
Cluster_2482	6944.03	6360.86	5593.39	5860.18	8651.42	8070.71	13971	13963.7	19616.1	18433.4	10898.5	10514.8	3414.36	4009.48	4689.91	4222.81	4057.09	4009.98	3037.26	3032.64	2297.92	1964.02	4526.33	3949.42	Cluster_2482	800.618	14.9534	[M+H]+	800.616	799.609	C45H86NO8P	[C45H87NO8P]1+	PC(37:2)_PE(40:2)_NAPE(40:2)							[M+H]+	800.616	799.609	C45H86NO8P	C45H87NO8P	PC(37:2) [M+H]+_PE(40:2) [M+H]+	TRUE	PC(37:2)_PE(40:2)_NAPE(40:2)	1.80948e-05	0.285859
Cluster_0794	313.235	NaN	NaN	NaN	NaN	159.651	739.04	479.499	715.11	605.678	373.448	286.21	432.643	321.528	419.271	436.089	386.321	199.674	NaN	NaN	NaN	NaN	NaN	NaN	Cluster_0794	481.299	1.41345																			FALSE		0.105112	0.701914
Cluster_0795	4455.07	5175.49	4569.93	4000.04	4428.51	4785.33	1163.91	1335.47	4425.38	4088.48	3477.88	3094.65	1882.68	1492.3	5388.54	5294.81	4388.64	3554.87	2582.49	2199.13	866.483	952.708	2396.77	2293.9	Cluster_0795	481.35	2.21108																			TRUE		0.48494	1.26674
Cluster_1987	NaN	NaN	NaN	NaN	NaN	NaN	1241.7	1476.74	1413.82	1560.52	1035.83	1007.41	399.563	667.631	604.775	591.798	575.721	520.433	NaN	NaN	NaN	NaN	NaN	NaN	Cluster_1987	738.504	13.6827	[M+H]+_[M+Na]+	738.5068317_738.504426	737.4995553_715.5152053	C41H72NO8P_C39H74NO8P	[C41H73NO8P]1+_[C39H74NO8PNa]1+	PC(33:5)_PC(31:2)_PE(36:5)_PE(34:2)_NAPE(36:5)_NAPE(34:2)	[M+H]+_[M+Na]+	738.5068313_738.5044233	737.4995553_715.5152053	C41H72NO8P_C39H74NO8P	C41H73NO8P_C39H74NO8PNa	PC(33:5) [M+H]+_PC(31:2) [M+Na]+_PE(36:5) [M+H]+_PE(34:2) [M+Na]+	[M+Na]+_[M+H]+	738.504424_738.506832	715.515206_737.499556	C39H74NO8P_C41H72NO8P	C39H74NO8PNa_C41H73NO8P	PC(31:2) [M+Na]+_PC(33:5) [M+H]+_PE(34:2) [M+Na]+_PE(36:5) [M+H]+	FALSE	PC(33:5)_PC(31:2)_PE(36:5)_PE(34:2)_NAPE(36:5)_NAPE(34:2)	1.29881e-05	0.435008
Cluster_2485	25.7625	176.837	495.179	114.702	334.437	266.488	243.985	267.939	302.528	326.116	267.872	115.731	462.214	388.644	497.99	412.97	384.434	261.801	119.647	187.653	NaN	NaN	137.814	NaN	Cluster_2485	800.615	15.9718	[M+H]+	800.616	799.609	C45H86NO8P	[C45H87NO8P]1+	PC(37:2)_PE(40:2)_NAPE(40:2)							[M+H]+	800.616	799.609	C45H86NO8P	C45H87NO8P	PC(37:2) [M+H]+_PE(40:2) [M+H]+	TRUE	PC(37:2)_PE(40:2)_NAPE(40:2)	0.0253177	1.62768
Cluster_0801	2250.75	2338.04	1461.87	1581.92	2640.84	3110.91	2506.59	2145.29	4053.97	4120.59	2271.41	2168.45	1735.67	1663.89	3181.31	3247.76	2380.11	2290.37	NaN	NaN	NaN	NaN	NaN	NaN	Cluster_0801	482.302	1.58771																			FALSE		0.354693	0.846392
Cluster_2483	67360.4	67056.4	56905.2	54849.2	92715.4	89676.6	90795.3	94491	131352	141891	79571.6	84203.6	93271.9	96788.9	135964	134099	117671	119059	77242.8	76495.2	59754.7	54686.7	86341.9	93379.7	Cluster_2483	800.617	15.2763	[M+H]+	800.616	799.609	C45H86NO8P	[C45H87NO8P]1+	PC(37:2)_PE(40:2)_NAPE(40:2)							[M+H]+	800.616	799.609	C45H86NO8P	C45H87NO8P	PC(37:2) [M+H]+_PE(40:2) [M+H]+	TRUE		0.307866	1.13628
Cluster_2466	6964.09	7735.33	5148.13	5883.22	10010.8	10001	9030.19	7888.93	11856.1	12228.3	5848.94	6507.76	2153.26	1955.01	2256.03	2426.41	2304.84	2094.11	3150.07	2189.27	1735.27	1698.5	2386.02	2576.61	Cluster_2466	798.602	14.117	[M+H]+_[M+Na]+	798.6007321_798.5983264	797.5934557_775.6091057	C45H84NO8P_C43H86NO8P	[C45H85NO8P]1+_[C43H86NO8PNa]1+	PC(37:3)_PC(35:0)_PE(40:3)_PE(38:0)_NAPE(40:3)	[M+H]+_[M+Na]+	798.6007317_798.5983237	797.5934557_775.6091057	C45H84NO8P_C43H86NO8P	C45H85NO8P_C43H86NO8PNa	PC(37:3) [M+H]+_PC(35:0) [M+Na]+	[M+Na]+_[M+H]+	798.598324_798.600732	775.609106_797.593456	C43H86NO8P_C45H84NO8P	C43H86NO8PNa_C45H85NO8P	PC(35:0) [M+Na]+_PC(37:3) [M+H]+_PE(38:0) [M+Na]+_PE(40:3) [M+H]+	TRUE	PC(37:3)_PC(35:0)_PE(40:3)_PE(38:0)_NAPE(40:3)	6.16659e-05	0.256218
Cluster_2467	53600.7	53772.7	41532.8	42210.6	68895.1	66382.9	63703.6	56658.8	87581.1	93130.1	49935.2	49011.6	63140.1	66572.3	88349.6	84792.9	83819.2	77610	46435.5	49506.8	36819.9	34431	51517.9	51817.2	Cluster_2467	798.601	14.4522	[M+H]+_[M+Na]+	798.6007321_798.5983264	797.5934557_775.6091057	C45H84NO8P_C43H86NO8P	[C45H85NO8P]1+_[C43H86NO8PNa]1+	PC(37:3)_PC(35:0)_PE(40:3)_PE(38:0)_NAPE(40:3)	[M+H]+_[M+Na]+	798.6007317_798.5983237	797.5934557_775.6091057	C45H84NO8P_C43H86NO8P	C45H85NO8P_C43H86NO8PNa	PC(37:3) [M+H]+_PC(35:0) [M+Na]+	[M+Na]+_[M+H]+	798.598324_798.600732	775.609106_797.593456	C43H86NO8P_C45H84NO8P	C43H86NO8PNa_C45H85NO8P	PC(35:0) [M+Na]+_PC(37:3) [M+H]+_PE(38:0) [M+Na]+_PE(40:3) [M+H]+	TRUE		0.21011	1.19023
Cluster_1992	529.69	377.29	249.716	201.129	950.524	563.965	NaN	NaN	703.783	564.624	NaN	NaN	762.848	636.153	1114.1	1016.73	745.32	682.277	NaN	NaN	NaN	NaN	NaN	NaN	Cluster_1992	738.507	10.0949	[M+H]+_[M+Na]+	738.5068317_738.504426	737.4995553_715.5152053	C41H72NO8P_C39H74NO8P	[C41H73NO8P]1+_[C39H74NO8PNa]1+	PC(33:5)_PC(31:2)_PE(36:5)_PE(34:2)_NAPE(36:5)_NAPE(34:2)	[M+H]+_[M+Na]+	738.5068313_738.5044233	737.4995553_715.5152053	C41H72NO8P_C39H74NO8P	C41H73NO8P_C39H74NO8PNa	PC(33:5) [M+H]+_PC(31:2) [M+Na]+_PE(36:5) [M+H]+_PE(34:2) [M+Na]+	[M+Na]+_[M+H]+	738.504424_738.506832	715.515206_737.499556	C39H74NO8P_C41H72NO8P	C39H74NO8PNa_C41H73NO8P	PC(31:2) [M+Na]+_PC(33:5) [M+H]+_PE(34:2) [M+Na]+_PE(36:5) [M+H]+	FALSE		NaN	NaN
Cluster_2449	17944	20187.2	14692.5	15837.5	25573.5	25061.6	18744.5	19135.8	29641.3	31891.1	17300.6	16934.2	28641.2	26164.2	37435.7	44046.7	33437.3	34173.7	19637.3	17531.9	15022.4	13740.9	21721.3	22844.8	Cluster_2449	796.588	13.886	[M+H]+_[M+Na]+	796.5850821_796.5826764	795.5778056_773.5934557	C45H82NO8P_C43H84NO8P	[C45H83NO8P]1+_[C43H84NO8PNa]1+	PC(37:4)_PC(35:1)_PE(40:4)_PE(38:1)_NAPE(40:4)_NAPE(38:1)	[M+H]+_[M+Na]+	796.5850816_796.5826737	795.5778056_773.5934557	C45H82NO8P_C43H84NO8P	C45H83NO8P_C43H84NO8PNa	PC(37:4) [M+H]+_PC(35:1) [M+Na]+	[M+H]+_[M+Na]+	796.585082_796.582674	795.577806_773.593456	C45H82NO8P_C43H84NO8P	C45H83NO8P_C43H84NO8PNa	PC(37:4) [M+H]+_PC(35:1) [M+Na]+_PE(38:1) [M+Na]+_PE(40:4) [M+H]+	TRUE	PC(37:4)_PC(35:1)_PE(40:4)_PE(38:1)_NAPE(40:4)_NAPE(38:1)	0.0111067	1.55639
Cluster_2145	4837.5	4690.25	4176.61	4262.6	6062.13	6159.27	4754.51	4165.91	5138.17	4624.81	3378.27	3178.29	8564.03	8975.15	10720.8	11375	10752.7	9691.29	5458.1	5283.78	4632.63	4056.66	6862.57	6584.9	Cluster_2145	760.489	12.8311	[M+Na]+_[M+H]+	760.488776_760.4911817	737.4995553_759.4839052	C41H72NO8P_C43H70NO8P	[C41H72NO8PNa]1+_[C43H71NO8P]1+	PC(33:5)_PE(38:8)_PE(36:5)_NAPE(38:8)_NAPE(36:5)	[M+Na]+_[M+H]+	760.4887733_760.4911812	737.4995553_759.4839052	C41H72NO8P_C43H70NO8P	C41H72NO8PNa_C43H71NO8P	PC(33:5) [M+Na]+_PE(38:8) [M+H]+_PE(36:5) [M+Na]+	[M+Na]+_[M+H]+	760.488774_760.491182	737.499556_759.483906	C41H72NO8P_C43H70NO8P	C41H72NO8PNa_C43H71NO8P	PC(33:5) [M+Na]+_PE(36:5) [M+Na]+_PE(38:8) [M+H]+	FALSE	PC(33:5)_PE(38:8)_PE(36:5)_NAPE(38:8)_NAPE(36:5)	1.17822e-05	2.40454
Cluster_2448	37273.7	34757.3	29340.4	29048.2	43705.9	41701.8	29489.3	29053.3	43184.6	40700.4	22962.6	24245.9	50869.2	57489.3	75226.1	74611.9	68834	67098.6	28730.5	29594.6	21700.8	22888.1	34616.2	35389.7	Cluster_2448	796.588	13.5291	[M+H]+	796.585	795.578	C45H82NO8P	[C45H83NO8P]1+	PC(37:4)_PE(40:4)_NAPE(40:4)	[M+H]+	796.585	795.578	C45H82NO8P	C45H83NO8P	PC(37:4) [M+H]+	[M+H]+	796.585	795.578	C45H82NO8P	C45H83NO8P	PC(37:4) [M+H]+_PE(40:4) [M+H]+	TRUE	PC(37:4)_PE(40:4)_NAPE(40:4)	0.000283698	2.1186
Cluster_0810	7205.62	6431.14	8665.99	8786.95	5748.68	6742.71	33684.1	34984.5	47234.4	46438.9	4763.86	4558.72	43476.7	44083.9	8028.82	8733.77	7113	7113.74	18205.8	19091.7	74957.2	69987.6	13550.9	14005	Cluster_0810	484.385	2.70263																			TRUE		0.56261	0.703423
Cluster_2164	270.052	NaN	183.878	NaN	692.865	487.532	1252.59	998.056	1296.06	1642.27	752.332	799.931	580.197	586.979	772.405	881.465	503.905	583.929	NaN	NaN	NaN	NaN	NaN	NaN	Cluster_2164	762.601	15.2094	[M+H]+	762.601	761.593	C42H84NO8P	[C42H85NO8P]1+	PC(34:0)_PE(37:0)	[M+H]+	762.601	761.593	C42H84NO8P	C42H85NO8P	PC(34:0) [M+H]+	[M+H]+	762.601	761.593	C42H84NO8P	C42H85NO8P	PC(34:0) [M+H]+_PE(37:0) [M+H]+	FALSE	PC(34:0)_PE(37:0)	0.00685625	0.590986
Cluster_2167	270.052	NaN	183.878	NaN	692.865	487.532	1252.59	998.056	1296.06	1642.27	752.332	799.931	580.197	586.979	772.405	881.465	503.905	583.929	NaN	NaN	NaN	NaN	NaN	NaN	Cluster_2167	762.601	15.2117	[M+H]+	762.601	761.593	C42H84NO8P	[C42H85NO8P]1+	PC(34:0)_PE(37:0)	[M+H]+	762.601	761.593	C42H84NO8P	C42H85NO8P	PC(34:0) [M+H]+	[M+H]+	762.601	761.593	C42H84NO8P	C42H85NO8P	PC(34:0) [M+H]+_PE(37:0) [M+H]+	FALSE	PC(34:0)_PE(37:0)	0.00685625	0.590986
Cluster_2433	75388.6	71373	59216.7	58392.7	90151	90557.1	45207	43751.9	65602.3	67654.2	36953	37908.9	110823	115960	151107	144044	144154	140905	45625.7	47689.5	36004.3	36389.9	58563.7	58202.4	Cluster_2433	794.572	12.6943	[M+H]+_[M+Na]+	794.569432_794.5670263	793.5621555_771.5778056	C45H80NO8P_C43H82NO8P	[C45H81NO8P]1+_[C43H82NO8PNa]1+	PC(37:5)_PC(35:2)_PE(40:5)_PE(38:2)_NAPE(40:5)_NAPE(38:2)	[M+H]+_[M+Na]+	794.5694315_794.5670236	793.5621555_771.5778056	C45H80NO8P_C43H82NO8P	C45H81NO8P_C43H82NO8PNa	PC(37:5) [M+H]+_PC(35:2) [M+Na]+	[M+Na]+_[M+H]+	794.567024_794.569432	771.577806_793.562156	C43H82NO8P_C45H80NO8P	C43H82NO8PNa_C45H81NO8P	PC(35:2) [M+Na]+_PC(37:5) [M+H]+_PE(38:2) [M+Na]+_PE(40:5) [M+H]+	TRUE	PC(37:5)_PC(35:2)_PE(40:5)_PE(38:2)_NAPE(40:5)_NAPE(38:2)	5.03834e-05	2.78042
Cluster_2434	42566.4	46180.1	35760.9	36644.8	49654.5	55197.6	50230.3	52758.8	72221.7	78548.6	46199.3	42813.3	57066.5	55101	75946.1	73567.8	69960.8	72212.6	35914.3	34302.8	29095.3	26610.2	39601.9	41587.7	Cluster_2434	794.573	13.061	[M+H]+	794.569	793.562	C45H80NO8P	[C45H81NO8P]1+	PC(37:5)_PE(40:5)_NAPE(40:5)	[M+H]+	794.569	793.562	C45H80NO8P	C45H81NO8P	PC(37:5) [M+H]+	[M+H]+	794.569	793.562	C45H80NO8P	C45H81NO8P	PC(37:5) [M+H]+_PE(40:5) [M+H]+	TRUE		0.153432	1.19992
Cluster_0818	4661.36	4249.64	4786.31	4664.79	4188.81	4963.45	5547.95	4974.87	6563.02	7227.89	4875.83	4490.95	3610.09	4043.58	5722.53	5917.14	4502.59	4953.4	NaN	NaN	NaN	NaN	NaN	NaN	Cluster_0818	487.421	1.33788																			FALSE		0.176604	0.85275
Cluster_0819	4341.46	3892.15	4497.26	4509.09	3545.53	4738.84	4903.43	4306.6	6186.58	6868.01	3438.27	4453.31	2936.53	3546.62	5007.38	5417.14	3930.56	4427.04	NaN	NaN	NaN	NaN	NaN	NaN	Cluster_0819	487.422	1.2948																			FALSE		0.24539	0.842578
Cluster_2412	6058.19	5579.81	4748.14	5334.89	6758.07	7407.07	9836.34	9336.57	11297.6	14157.6	7061.74	6942.53	17888.8	17620	23259.9	24021.7	20490.3	22196.8	5875.66	5097.77	3600.44	4420.51	6945.15	8399.48	Cluster_2412	792.554	12.7393	[M+H]+_[M+Na]+	792.5537819_792.5513762	791.5465055_769.5621555	C45H78NO8P_C43H80NO8P	[C45H79NO8P]1+_[C43H80NO8PNa]1+	PC(37:6)_PC(35:3)_PE(40:6)_PE(38:3)_NAPE(40:6)_NAPE(38:3)	[M+Na]+_[M+H]+	792.5513735_792.5537815	769.5621555_791.5465055	C43H80NO8P_C45H78NO8P	C43H80NO8PNa_C45H79NO8P	PC(35:3) [M+Na]+_PE(40:6) [M+H]+_PE(38:3) [M+Na]+	[M+Na]+_[M+H]+	792.551374_792.553782	769.562156_791.546506	C43H80NO8P_C45H78NO8P	C43H80NO8PNa_C45H79NO8P	PC(35:3) [M+Na]+_PC(37:6) [M+H]+_PE(40:6) [M+H]+_PE(38:3) [M+Na]+_PE(P-40:6(OH)) [M+H]+	TRUE	PC(37:6)_PC(35:3)_PE(40:6)_PE(38:3)_NAPE(40:6)_NAPE(38:3)	0.000355041	2.19298
Cluster_2147	1358.73	1104.34	427.29	927.444	1469	1193.85	1950.77	1428.47	2616.45	2076.5	1136.39	861.494	1050.71	1005.49	1338.21	1955.76	1285.77	1169.02	746.614	426.354	NaN	NaN	760.703	504.178	Cluster_2147	760.586	14.2741	[M+H]+	760.585	759.578	C42H82NO8P	[C42H83NO8P]1+	PC(34:1)_PE(37:1)_NAPE(37:1)	[M+H]+	760.585	759.578	C42H82NO8P	C42H83NO8P	PC(34:1) [M+H]+	[M+H]+	760.585	759.578	C42H82NO8P	C42H83NO8P	PC(34:1) [M+H]+_PE(37:1) [M+H]+	FALSE		0.309908	0.809029
Cluster_2152	1358.73	1104.34	427.29	927.444	1469	1193.85	1950.77	1428.47	2616.45	2076.5	1136.39	861.494	1050.71	1005.49	1338.21	1955.76	1285.77	1169.02	746.614	426.354	NaN	NaN	760.703	580.836	Cluster_2152	760.586	14.2821	[M+H]+	760.585	759.578	C42H82NO8P	[C42H83NO8P]1+	PC(34:1)_PE(37:1)_NAPE(37:1)	[M+H]+	760.585	759.578	C42H82NO8P	C42H83NO8P	PC(34:1) [M+H]+	[M+H]+	760.585	759.578	C42H82NO8P	C42H83NO8P	PC(34:1) [M+H]+_PE(37:1) [M+H]+	FALSE		0.309908	0.809029
Cluster_2414	1300.96	1090.72	1429.12	1197.82	1291.54	1858.57	2424.4	2460.08	3154.55	2889.26	2183.73	2409.31	2739.29	2482.2	2843.36	3270.51	2375.96	2180.64	1703.14	1936.94	1412.95	1430.97	2289.53	1799.69	Cluster_2414	792.551	13.5197	[M+H]+_[M+Na]+	792.5537819_792.5513762	791.5465055_769.5621555	C45H78NO8P_C43H80NO8P	[C45H79NO8P]1+_[C43H80NO8PNa]1+	PC(37:6)_PC(35:3)_PE(40:6)_PE(38:3)_NAPE(40:6)_NAPE(38:3)	[M+Na]+_[M+H]+	792.5513735_792.5537815	769.5621555_791.5465055	C43H80NO8P_C45H78NO8P	C43H80NO8PNa_C45H79NO8P	PC(35:3) [M+Na]+_PE(40:6) [M+H]+_PE(38:3) [M+Na]+	[M+Na]+_[M+H]+	792.551374_792.553782	769.562156_791.546506	C43H80NO8P_C45H78NO8P	C43H80NO8PNa_C45H79NO8P	PC(35:3) [M+Na]+_PC(37:6) [M+H]+_PE(40:6) [M+H]+_PE(38:3) [M+Na]+_PE(P-40:6(OH)) [M+H]+	TRUE		0.785053	1.02289
Cluster_2595	21885	22341.4	19245.5	19822.9	26541.8	25832.3	17035.8	16040	25305	24737.5	12242.2	12408.2	33957.8	34751.5	42950.8	43876.8	41742.5	40217.2	15003.1	15864.1	13115.1	12035.8	19819.4	20423.8	Cluster_2595	814.538	12.1652	[M+Na]+	814.536	791.547	C45H78NO8P	[C45H78NO8PNa]1+	PC(37:6)_PE(40:6)_NAPE(40:6)	[M+Na]+	814.536	791.547	C45H78NO8P	C45H78NO8PNa	PE(40:6) [M+Na]+	[M+Na]+_[M+H]+	814.535724_814.538132	791.546506_813.530856	C45H78NO8P_C47H76NO8P	C45H78NO8PNa_C47H77NO8P	PC(37:6) [M+Na]+_PE(40:6) [M+Na]+_PE(42:9) [M+H]+_PE(P-40:6(OH)) [M+Na]+	TRUE	PC(37:6)_PE(40:6)_NAPE(40:6)	0.000858142	2.28859
Cluster_2581	8592.01	10438.2	6549.99	6388.33	12018.2	11337	33108	34634.1	43862.7	47532.4	28557.2	27306	13315.7	13120	15796.2	16900.1	14916.3	13129.1	12725.6	13614.1	10231.7	9468.18	18290.5	17022.7	Cluster_2581	812.617	14.6492	[M+H]+_[M+Na]+	812.6163822_812.6139765	811.6091057_789.6247558	C46H86NO8P_C44H88NO8P	[C46H87NO8P]1+_[C44H88NO8PNa]1+	PC(38:3)_PC(36:0)_PE(39:0)	[M+H]+_[M+Na]+	812.6163817_812.6139738	811.6091057_789.6247558	C46H86NO8P_C44H88NO8P	C46H87NO8P_C44H88NO8PNa	PC(38:3) [M+H]+_PC(36:0) [M+Na]+	[M+Na]+_[M+H]+	812.613974_812.616382	789.624756_811.609106	C44H88NO8P_C46H86NO8P	C44H88NO8PNa_C46H87NO8P	PC(36:0) [M+Na]+_PC(38:3) [M+H]+_PE(39:0) [M+Na]+_PE(41:3) [M+H]+	TRUE	PC(38:3)_PC(36:0)_PE(39:0)	4.34269e-05	0.41212
Cluster_2582	5257.7	4441.92	3724.29	3998.88	6712.81	5574.78	3477	3957.33	4738.92	4080.51	3051.38	3348.45	7875.65	8572.59	9943.3	8668.36	9078.77	10070.2	2548.83	2117.67	2438.84	1895.59	2779.01	2451.84	Cluster_2582	812.618	15.0704	[M+H]+_[M+Na]+	812.6163822_812.6139765	811.6091057_789.6247558	C46H86NO8P_C44H88NO8P	[C46H87NO8P]1+_[C44H88NO8PNa]1+	PC(38:3)_PC(36:0)_PE(39:0)	[M+H]+_[M+Na]+	812.6163817_812.6139738	811.6091057_789.6247558	C46H86NO8P_C44H88NO8P	C46H87NO8P_C44H88NO8PNa	PC(38:3) [M+H]+_PC(36:0) [M+Na]+	[M+Na]+_[M+H]+	812.613974_812.616382	789.624756_811.609106	C44H88NO8P_C46H86NO8P	C44H88NO8PNa_C46H87NO8P	PC(36:0) [M+Na]+_PC(38:3) [M+H]+_PE(39:0) [M+Na]+_PE(41:3) [M+H]+	TRUE	PC(38:3)_PC(36:0)_PE(39:0)	2.30236e-06	2.40953
Cluster_2562	6049.59	5956.11	4449.45	4836.85	8006.99	7125.1	5267.12	5767.8	6638.47	5527.14	3802.93	5192.15	9458.08	10330.1	13183	13407.9	10872.6	10640.6	4101.66	3356.91	3158.76	2768.27	4346.86	4348.09	Cluster_2562	810.602	14.2891	[M+H]+_[M+Na]+	810.6007321_810.5983264	809.5934557_787.6091057	C46H84NO8P_C44H86NO8P	[C46H85NO8P]1+_[C44H86NO8PNa]1+	PC(38:4)_PC(36:1)_PE(39:1)_NAPE(39:1)	[M+H]+_[M+Na]+	810.6007317_810.5983237	809.5934557_787.6091057	C46H84NO8P_C44H86NO8P	C46H85NO8P_C44H86NO8PNa	PC(38:4) [M+H]+_PC(36:1) [M+Na]+	[M+H]+_[M+Na]+	810.600732_810.598324	809.593456_787.609106	C46H84NO8P_C44H86NO8P	C46H85NO8P_C44H86NO8PNa	PC(38:4) [M+H]+_PC(36:1) [M+Na]+_PE(39:1) [M+Na]+_PE(41:4) [M+H]+	TRUE	PC(38:4)_PC(36:1)_PE(39:1)_NAPE(39:1)	1.8972e-05	2.11996
Cluster_2137	589.381	959.339	626.394	747.805	1553.05	990.059	4137.4	3419.35	3883.49	3648.66	2461.92	2888.16	1514.41	1396.28	1572.79	1576.37	1631.06	1486.69	959.268	1459.84	NaN	843.027	1725.65	1358.95	Cluster_2137	758.569	15.179	[M+H]+	758.569	757.562	C42H80NO8P	[C42H81NO8P]1+	PC(34:2)_PE(37:2)_NAPE(37:2)	[M+H]+	758.569	757.562	C42H80NO8P	C42H81NO8P	PC(34:2) [M+H]+	[M+H]+	758.569	757.562	C42H80NO8P	C42H81NO8P	PC(34:2) [M+H]+_PE(37:2) [M+H]+	FALSE	PC(34:2)_PE(37:2)_NAPE(37:2)	9.68701e-05	0.455391
Cluster_2561	35039.4	32525.6	25324.5	23091.1	36299.9	37610.5	61818.4	56956.8	78096.4	83483.6	47449.2	50055.8	53292.1	55176.5	66646.4	66826.3	64893.3	66920.1	34964.2	37619.2	27649.2	29878.5	46371.8	48805.5	Cluster_2561	810.597	13.8861	[M+H]+_[M+Na]+	810.6007321_810.5983264	809.5934557_787.6091057	C46H84NO8P_C44H86NO8P	[C46H85NO8P]1+_[C44H86NO8PNa]1+	PC(38:4)_PC(36:1)_PE(39:1)_NAPE(39:1)	[M+H]+_[M+Na]+	810.6007317_810.5983237	809.5934557_787.6091057	C46H84NO8P_C44H86NO8P	C46H85NO8P_C44H86NO8PNa	PC(38:4) [M+H]+_PC(36:1) [M+Na]+	[M+H]+_[M+Na]+	810.600732_810.598324	809.593456_787.609106	C46H84NO8P_C44H86NO8P	C46H85NO8P_C44H86NO8PNa	PC(38:4) [M+H]+_PC(36:1) [M+Na]+_PE(39:1) [M+Na]+_PE(41:4) [M+H]+	TRUE		0.94774	1.00705
Cluster_2117	918.651	524.415	479.975	863.485	1132.66	1360.04	1404.47	858.174	1677.89	1313.84	943.066	883.322	1743.61	1655.16	1630.22	1928.17	1746.07	1846.81	380.488	379.59	NaN	NaN	942.198	864.736	Cluster_2117	756.552	13.8575	[M+H]+_[M+Na]+	756.5537819_756.5513762	755.5465055_733.5621555	C42H78NO8P_C40H80NO8P	[C42H79NO8P]1+_[C40H80NO8PNa]1+	PC(34:3)_PC(32:0)_PE(37:3)_PE(35:0)_NAPE(37:3)_NAPE(35:0)	[M+H]+_[M+Na]+	756.5537815_756.5513735	755.5465055_733.5621555	C42H78NO8P_C40H80NO8P	C42H79NO8P_C40H80NO8PNa	PC(34:3) [M+H]+_PC(32:0) [M+Na]+_PE(37:3) [M+H]+_PE(35:0) [M+Na]+	[M+Na]+_[M+H]+	756.551374_756.553782	733.562156_755.546506	C40H80NO8P_C42H78NO8P	C40H80NO8PNa_C42H79NO8P	PC(32:0) [M+Na]+_PC(34:3) [M+H]+_PE(35:0) [M+Na]+_PE(18:0(10(R)Me)/16:0) [M+Na]+_PE(37:3) [M+H]+	FALSE	PC(34:3)_PC(32:0)_PE(37:3)_PE(35:0)_NAPE(37:3)_NAPE(35:0)	0.0123091	1.53763
Cluster_2118	4631.95	4161.5	3309.72	3866.03	6229.19	5319.83	2490.2	2223.97	4272.23	3974.51	1998.48	1955.37	12833.6	12239.6	15101.2	15368.3	13531.5	13373.6	2382.89	2365.61	1578.94	2132.99	3229.16	2990.12	Cluster_2118	756.555	13.4701	[M+H]+_[M+Na]+	756.5537819_756.5513762	755.5465055_733.5621555	C42H78NO8P_C40H80NO8P	[C42H79NO8P]1+_[C40H80NO8PNa]1+	PC(34:3)_PC(32:0)_PE(37:3)_PE(35:0)_NAPE(37:3)_NAPE(35:0)	[M+H]+_[M+Na]+	756.5537815_756.5513735	755.5465055_733.5621555	C42H78NO8P_C40H80NO8P	C42H79NO8P_C40H80NO8PNa	PC(34:3) [M+H]+_PC(32:0) [M+Na]+_PE(37:3) [M+H]+_PE(35:0) [M+Na]+	[M+Na]+_[M+H]+	756.551374_756.553782	733.562156_755.546506	C40H80NO8P_C42H78NO8P	C40H80NO8PNa_C42H79NO8P	PC(32:0) [M+Na]+_PC(34:3) [M+H]+_PE(35:0) [M+Na]+_PE(18:0(10(R)Me)/16:0) [M+Na]+_PE(37:3) [M+H]+	FALSE	PC(34:3)_PC(32:0)_PE(37:3)_PE(35:0)_NAPE(37:3)_NAPE(35:0)	4.44249e-05	5.11705
Cluster_0836	3700.45	2833.53	2129.51	2574.55	3114.63	2971.66	4064.83	4020.03	3775.67	3859.43	2613.01	2881.67	3450.85	2629.15	3619.69	3212.98	3405.24	3512.49	NaN	NaN	NaN	NaN	NaN	501.28	Cluster_0836	493.336	1.41987																			TRUE		0.536938	0.943159
Cluster_2549	3447.88	3145.73	2558.67	2133.78	4689.68	4609.22	15844.8	15762.5	22750	23006.7	13357.8	12805.8	6979.36	7532.7	10537.3	11185.2	9843.22	9995.98	5872.08	6231.8	4657.04	4454.54	7942.98	8751.42	Cluster_2549	808.583	14.4954	[M+H]+_[M+Na]+	808.5850821_808.5826764	807.5778056_785.5934557	C46H82NO8P_C44H84NO8P	[C46H83NO8P]1+_[C44H84NO8PNa]1+	PC(38:5)_PC(36:2)_PE(39:2)_NAPE(39:2)	[M+H]+_[M+Na]+	808.5850816_808.5826737	807.5778056_785.5934557	C46H82NO8P_C44H84NO8P	C46H83NO8P_C44H84NO8PNa	PC(38:5) [M+H]+_PC(36:2) [M+Na]+	[M+H]+_[M+Na]+	808.585082_808.582674	807.577806_785.593456	C46H82NO8P_C44H84NO8P	C46H83NO8P_C44H84NO8PNa	PC(38:5) [M+H]+_PC(36:2) [M+Na]+_PE(39:2) [M+Na]+_PE(41:5) [M+H]+	TRUE	PC(38:5)_PC(36:2)_PE(39:2)_NAPE(39:2)	0.00116983	0.548616
Cluster_2534	11103.5	9224.71	7744.09	7539.69	13140.1	13040.5	14100.2	13559	21942.3	21793.7	11433.3	10935.4	22760.7	24475.2	32657.2	31844.6	30705.1	28468.6	8489.82	10537.7	7045.42	5815.29	11185.5	12549.8	Cluster_2534	806.569	13.6134	[M+H]+_[M+Na]+	806.569432_806.5670263	805.5621555_783.5778056	C46H80NO8P_C44H82NO8P	[C46H81NO8P]1+_[C44H82NO8PNa]1+	PC(38:6)_PC(36:3)_PE(39:3)_NAPE(39:3)	[M+H]+_[M+Na]+	806.5694315_806.5670236	805.5621555_783.5778056	C46H80NO8P_C44H82NO8P	C46H81NO8P_C44H82NO8PNa	PC(38:6) [M+H]+_PC(36:3) [M+Na]+	[M+Na]+_[M+H]+	806.567024_806.569432	783.577806_805.562156	C44H82NO8P_C46H80NO8P	C44H82NO8PNa_C46H81NO8P	PC(36:3) [M+Na]+_PC(38:6) [M+H]+_PE(39:3) [M+Na]+_PE(41:6) [M+H]+	TRUE	PC(38:6)_PC(36:3)_PE(39:3)_NAPE(39:3)	0.00248502	1.88107
Cluster_0839	136.935	359.521	NaN	NaN	NaN	NaN	434.315	NaN	NaN	NaN	NaN	NaN	NaN	329.623	538.168	NaN	NaN	NaN	514.219	935.56	1343.21	1321.45	966.571	1431.99	Cluster_0839	493.477	20.1089																			FALSE		NaN	NaN
Cluster_2535	465.212	562.764	94.1029	679.696	833.956	793.952	1492.2	1065.92	1604.86	1507.11	890.804	736.149	1120.99	1087.33	1523.32	1554.48	1567.65	1274.57	477.256	731.233	636.703	288.408	1034.13	900.549	Cluster_2535	806.567	13.9366	[M+H]+_[M+Na]+	806.569432_806.5670263	805.5621555_783.5778056	C46H80NO8P_C44H82NO8P	[C46H81NO8P]1+_[C44H82NO8PNa]1+	PC(38:6)_PC(36:3)_PE(39:3)_NAPE(39:3)	[M+H]+_[M+Na]+	806.5694315_806.5670236	805.5621555_783.5778056	C46H80NO8P_C44H82NO8P	C46H81NO8P_C44H82NO8PNa	PC(38:6) [M+H]+_PC(36:3) [M+Na]+	[M+Na]+_[M+H]+	806.567024_806.569432_806.56242	783.577806_805.562156_805.555144	C44H82NO8P_C46H80NO8P_C42H79NO13	C44H82NO8PNa_C46H81NO8P_C42H80NO13	PC(36:3) [M+Na]+_PC(38:6) [M+H]+_PE(39:3) [M+Na]+_PE(41:6) [M+H]+_LacCer(d30:1) [M+H]+	TRUE		0.382355	1.14775
Cluster_2517	18019.8	18048	16708.6	15230.1	21658.6	23183.2	13528.3	12885	28020.4	29417.1	13496.3	14629.4	23252.7	21819.1	58060.4	53557.6	52576.9	44152	14949.8	15542.5	8857.96	10500.3	25922.3	26653.8	Cluster_2517	804.556	11.2889	[M+H]+_[M+Na]+	804.5537819_804.5513762	803.5465055_781.5621555	C46H78NO8P_C44H80NO8P	[C46H79NO8P]1+_[C44H80NO8PNa]1+	PC(38:7)_PC(36:4)_PE(39:4)_NAPE(39:4)	[M+H]+_[M+Na]+	804.5537815_804.5513735	803.5465055_781.5621555	C46H78NO8P_C44H80NO8P	C46H79NO8P_C44H80NO8PNa	PC(38:7) [M+H]+_PC(36:4) [M+Na]+	[M+Na]+_[M+H]+	804.551374_804.553782	781.562156_803.546506	C44H80NO8P_C46H78NO8P	C44H80NO8PNa_C46H79NO8P	PC(36:4) [M+Na]+_PC(38:7) [M+H]+_PE(39:4) [M+Na]+_PE(41:7) [M+H]+	TRUE	PC(38:7)_PC(36:4)_PE(39:4)_NAPE(39:4)	0.00710834	2.24812
Cluster_2520	1238.26	1005.35	720.112	474.847	1522.19	1627.54	3357.98	3488.42	4776.95	4926.29	2233.89	2406.28	2116.66	1820.58	2123.16	2250.06	2620.93	2802.71	2065.83	2285.74	1673.54	1613.9	3210.59	3004.11	Cluster_2520	804.55	13.0373	[M+H]+_[M+Na]+	804.5537819_804.5513762	803.5465055_781.5621555	C46H78NO8P_C44H80NO8P	[C46H79NO8P]1+_[C44H80NO8PNa]1+	PC(38:7)_PC(36:4)_PE(39:4)_NAPE(39:4)	[M+H]+_[M+Na]+	804.5537815_804.5513735	803.5465055_781.5621555	C46H78NO8P_C44H80NO8P	C46H79NO8P_C44H80NO8PNa	PC(38:7) [M+H]+_PC(36:4) [M+Na]+	[M+Na]+_[M+H]+	804.551374_804.553782	781.562156_803.546506	C44H80NO8P_C46H78NO8P	C44H80NO8PNa_C46H79NO8P	PC(36:4) [M+Na]+_PC(38:7) [M+H]+_PE(39:4) [M+Na]+_PE(41:7) [M+H]+	TRUE	PC(38:7)_PC(36:4)_PE(39:4)_NAPE(39:4)	0.0317007	0.670987
Cluster_2101	1005.27	1237.46	767.726	792.163	1566.88	1744.5	980.114	910.423	2270.66	2655.73	1114.75	1056.61	3225.82	2917.41	4117.61	4172.86	3556.39	3698.03	NaN	NaN	NaN	NaN	854.929	1028.53	Cluster_2101	754.538	12.7459	[M+H]+_[M+Na]+	754.5381319_754.5357262	753.5308554_731.5465055	C42H76NO8P_C40H78NO8P	[C42H77NO8P]1+_[C40H78NO8PNa]1+	PC(34:4)_PC(32:1)_PE(37:4)_PE(35:1)_NAPE(37:4)_NAPE(35:1)	[M+H]+_[M+Na]+	754.5381314_754.5357235	753.5308554_731.5465055	C42H76NO8P_C40H78NO8P	C42H77NO8P_C40H78NO8PNa	PC(34:4) [M+H]+_PC(32:1) [M+Na]+_PE(37:4) [M+H]+_PE(35:1) [M+Na]+	[M+Na]+_[M+H]+	754.535724_754.538132	731.546506_753.530856	C40H78NO8P_C42H76NO8P	C40H78NO8PNa_C42H77NO8P	PC(32:1) [M+Na]+_PC(34:4) [M+H]+_PE(37:4) [M+H]+_PE(35:1) [M+Na]+	FALSE	PC(34:4)_PC(32:1)_PE(37:4)_PE(35:1)_NAPE(37:4)_NAPE(35:1)	0.00288812	2.63608
Cluster_2516	5431.37	6124.69	4818.41	4543.48	7673.99	7622.64	19172.3	16673.8	13936.4	16878.3	7128.68	7277.91	37584.8	40636.5	13962.4	15091.2	14674.8	12939.4	47432.4	44927.4	50781.2	48365.9	7540.95	7910.42	Cluster_2516	804.552	11.1277	[M+H]+_[M+Na]+	804.5537819_804.5513762	803.5465055_781.5621555	C46H78NO8P_C44H80NO8P	[C46H79NO8P]1+_[C44H80NO8PNa]1+	PC(38:7)_PC(36:4)_PE(39:4)_NAPE(39:4)	[M+H]+_[M+Na]+	804.5537815_804.5513735	803.5465055_781.5621555	C46H78NO8P_C44H80NO8P	C46H79NO8P_C44H80NO8PNa	PC(38:7) [M+H]+_PC(36:4) [M+Na]+	[M+Na]+_[M+H]+	804.551374_804.553782	781.562156_803.546506	C44H80NO8P_C46H78NO8P	C44H80NO8PNa_C46H79NO8P	PC(36:4) [M+Na]+_PC(38:7) [M+H]+_PE(39:4) [M+Na]+_PE(41:7) [M+H]+	TRUE		0.134795	1.58179
Cluster_2496	4189.22	4323.05	3577.1	3076.45	4937.06	5377.88	3825.75	3987.28	6304.49	6343.45	2357.29	2842.84	7089.42	7036.9	11123	10189.2	8461.43	9112.16	3358.67	3708.88	2623.64	2696.52	4871.14	5155.82	Cluster_2496	802.539	10.2702	[M+H]+_[M+Na]+	802.5381319_802.5357262	801.5308554_779.5465055	C46H76NO8P_C44H78NO8P	[C46H77NO8P]1+_[C44H78NO8PNa]1+	PC(38:8)_PC(36:5)_PE(39:5)_NAPE(39:5)	[M+H]+_[M+Na]+	802.5381314_802.5357235	801.5308554_779.5465055	C46H76NO8P_C44H78NO8P	C46H77NO8P_C44H78NO8PNa	PC(38:8) [M+H]+_PC(36:5) [M+Na]+	[M+Na]+_[M+H]+	802.535724_802.538132	779.546506_801.530856	C44H78NO8P_C46H76NO8P	C44H78NO8PNa_C46H77NO8P	PC(36:5) [M+Na]+_PC(38:8) [M+H]+_PE(39:5) [M+Na]+	TRUE	PC(38:8)_PC(36:5)_PE(39:5)_NAPE(39:5)	0.00360966	2.17762
Cluster_2104	NaN	NaN	NaN	NaN	256.724	552.798	462.092	142.557	599.888	785.515	188.83	324.403	764.279	642.106	1379.89	1116.45	1191.83	801.207	177.09	NaN	NaN	NaN	305.664	230.594	Cluster_2104	754.537	12.3858	[M+H]+_[M+Na]+	754.5381319_754.5357262	753.5308554_731.5465055	C42H76NO8P_C40H78NO8P	[C42H77NO8P]1+_[C40H78NO8PNa]1+	PC(34:4)_PC(32:1)_PE(37:4)_PE(35:1)_NAPE(37:4)_NAPE(35:1)	[M+H]+_[M+Na]+	754.5381314_754.5357235	753.5308554_731.5465055	C42H76NO8P_C40H78NO8P	C42H77NO8P_C40H78NO8PNa	PC(34:4) [M+H]+_PC(32:1) [M+Na]+_PE(37:4) [M+H]+_PE(35:1) [M+Na]+	[M+Na]+_[M+H]+	754.535724_754.538132	731.546506_753.530856	C40H78NO8P_C42H76NO8P	C40H78NO8PNa_C42H77NO8P	PC(32:1) [M+Na]+_PC(34:4) [M+H]+_PE(37:4) [M+H]+_PE(35:1) [M+Na]+	FALSE	PC(34:4)_PC(32:1)_PE(37:4)_PE(35:1)_NAPE(37:4)_NAPE(35:1)	0.0128625	2.69092
Cluster_2498	105626	95904	83858	84794.4	128099	120468	118113	125177	201553	211867	92722.5	99119.6	173591	188607	246212	225217	212956	228365	93788.6	98545.1	68315.3	78000.1	129945	133584	Cluster_2498	802.54	10.695	[M+H]+_[M+Na]+	802.5381319_802.5357262	801.5308554_779.5465055	C46H76NO8P_C44H78NO8P	[C46H77NO8P]1+_[C44H78NO8PNa]1+	PC(38:8)_PC(36:5)_PE(39:5)_NAPE(39:5)	[M+H]+_[M+Na]+	802.5381314_802.5357235	801.5308554_779.5465055	C46H76NO8P_C44H78NO8P	C46H77NO8P_C44H78NO8PNa	PC(38:8) [M+H]+_PC(36:5) [M+Na]+	[M+Na]+_[M+H]+	802.535724_802.538132	779.546506_801.530856	C44H78NO8P_C46H76NO8P	C44H78NO8PNa_C46H77NO8P	PC(36:5) [M+Na]+_PC(38:8) [M+H]+_PE(39:5) [M+Na]+	TRUE	PC(38:8)_PC(36:5)_PE(39:5)_NAPE(39:5)	0.0239395	1.57416
Cluster_2501	5741.48	5753.28	4466.63	4486.46	7041.11	7133.18	4534.64	4044.05	6069.72	5870.43	4132.74	3969.79	7342.98	8181.16	9941.52	10306.7	9803.96	9299.91	2725.8	3422.94	2091.14	2669.56	4562.41	4610.66	Cluster_2501	802.535	12.521	[M+H]+_[M+Na]+	802.5381319_802.5357262	801.5308554_779.5465055	C46H76NO8P_C44H78NO8P	[C46H77NO8P]1+_[C44H78NO8PNa]1+	PC(38:8)_PC(36:5)_PE(39:5)_NAPE(39:5)	[M+H]+_[M+Na]+	802.5381314_802.5357235	801.5308554_779.5465055	C46H76NO8P_C44H78NO8P	C46H77NO8P_C44H78NO8PNa	PC(38:8) [M+H]+_PC(36:5) [M+Na]+	[M+Na]+_[M+H]+	802.535724_802.538132	779.546506_801.530856	C44H78NO8P_C46H76NO8P	C44H78NO8PNa_C46H77NO8P	PC(36:5) [M+Na]+_PC(38:8) [M+H]+_PE(39:5) [M+Na]+	TRUE	PC(38:8)_PC(36:5)_PE(39:5)_NAPE(39:5)	7.24739e-05	1.93415
Cluster_2102	1151.23	1249.1	1093.16	683.878	1513.79	1505.02	3415.22	2903.8	5530.09	5991.62	2320.84	2353.93	2288.32	2588.68	3437.92	3302.5	2335.88	2894.22	2147.17	2136.82	1482.65	1302.41	2524.37	3111.25	Cluster_2102	754.539	11.4248	[M+H]+_[M+Na]+	754.5381319_754.5357262	753.5308554_731.5465055	C42H76NO8P_C40H78NO8P	[C42H77NO8P]1+_[C40H78NO8PNa]1+	PC(34:4)_PC(32:1)_PE(37:4)_PE(35:1)_NAPE(37:4)_NAPE(35:1)	[M+H]+_[M+Na]+	754.5381314_754.5357235	753.5308554_731.5465055	C42H76NO8P_C40H78NO8P	C42H77NO8P_C40H78NO8PNa	PC(34:4) [M+H]+_PC(32:1) [M+Na]+_PE(37:4) [M+H]+_PE(35:1) [M+Na]+	[M+Na]+_[M+H]+	754.535724_754.538132	731.546506_753.530856	C40H78NO8P_C42H76NO8P	C40H78NO8PNa_C42H77NO8P	PC(32:1) [M+Na]+_PC(34:4) [M+H]+_PE(37:4) [M+H]+_PE(35:1) [M+Na]+	FALSE		0.254035	0.795431
Cluster_2497	20436.2	19973.9	17028.8	16550.9	25059	24953.7	36736.3	35304.2	63959.9	65194.7	29057.9	28905	35525.1	33741.2	44932.9	46911.2	43090.2	39540.9	19274.8	15062.3	12118.3	14376.7	23648.6	26288.5	Cluster_2497	802.539	10.4529	[M+H]+_[M+Na]+	802.5381319_802.5357262	801.5308554_779.5465055	C46H76NO8P_C44H78NO8P	[C46H77NO8P]1+_[C44H78NO8PNa]1+	PC(38:8)_PC(36:5)_PE(39:5)_NAPE(39:5)	[M+H]+_[M+Na]+	802.5381314_802.5357235	801.5308554_779.5465055	C46H76NO8P_C44H78NO8P	C46H77NO8P_C44H78NO8PNa	PC(38:8) [M+H]+_PC(36:5) [M+Na]+	[M+Na]+_[M+H]+	802.535724_802.538132	779.546506_801.530856	C44H78NO8P_C46H76NO8P	C44H78NO8PNa_C46H77NO8P	PC(36:5) [M+Na]+_PC(38:8) [M+H]+_PE(39:5) [M+Na]+	TRUE		0.957336	0.991093
Cluster_2500	NaN	477.776	NaN	NaN	546.762	429.116	1060.5	699.894	1213.5	1985.46	881.182	665.925	689.586	719.197	1573.84	1664.05	1076.37	904.44	481.891	NaN	NaN	NaN	772.217	495.19	Cluster_2500	802.535	11.9273	[M+H]+_[M+Na]+	802.5381319_802.5357262	801.5308554_779.5465055	C46H76NO8P_C44H78NO8P	[C46H77NO8P]1+_[C44H78NO8PNa]1+	PC(38:8)_PC(36:5)_PE(39:5)_NAPE(39:5)	[M+H]+_[M+Na]+	802.5381314_802.5357235	801.5308554_779.5465055	C46H76NO8P_C44H78NO8P	C46H77NO8P_C44H78NO8PNa	PC(38:8) [M+H]+_PC(36:5) [M+Na]+	[M+Na]+_[M+H]+	802.535724_802.538132	779.546506_801.530856	C44H78NO8P_C46H76NO8P	C44H78NO8PNa_C46H77NO8P	PC(36:5) [M+Na]+_PC(38:8) [M+H]+_PE(39:5) [M+Na]+	TRUE		0.893572	1.03156
Cluster_2477	24513.9	23234.8	21310.9	20899.7	29356.9	24814	25449.6	24960.7	44821.8	46252.3	19706.9	20124.2	35828.2	35447.8	49787.5	51158.2	44993.4	41893	17457.7	16590.4	13156.5	13346.5	20785	21945.4	Cluster_2477	800.525	9.63124	[M+H]+_[M+Na]+	800.5224818_800.5200761	799.5152053_777.5308554	C46H74NO8P_C44H76NO8P	[C46H75NO8P]1+_[C44H76NO8PNa]1+	PC(38:9)_PC(36:6)_PE(39:6)_NAPE(39:6)	[M+H]+_[M+Na]+	800.5224813_800.5200734	799.5152053_777.5308554	C46H74NO8P_C44H76NO8P	C46H75NO8P_C44H76NO8PNa	PC(38:9) [M+H]+_PC(36:6) [M+Na]+	[M+Na]+_[M+H]+	800.520074_800.522482	777.530856_799.515206	C44H76NO8P_C46H74NO8P	C44H76NO8PNa_C46H75NO8P	PC(36:6) [M+Na]+_PC(38:9) [M+H]+_PE(39:6) [M+Na]+	TRUE	PC(38:9)_PC(36:6)_PE(39:6)_NAPE(39:6)	0.0470784	1.50617
Cluster_2081	1368.6	1198.58	1115.77	465.921	1663.81	1602.97	624.56	337.738	1595.33	1490.38	441.031	324.059	3963.73	3704.67	4724.04	4877.9	4118.58	4743.94	NaN	NaN	NaN	NaN	NaN	NaN	Cluster_2081	752.522	11.8191	[M+H]+_[M+Na]+	752.5224818_752.5200761	751.5152053_729.5308554	C42H74NO8P_C40H76NO8P	[C42H75NO8P]1+_[C40H76NO8PNa]1+	PC(34:5)_PC(32:2)_PE(37:5)_PE(35:2)_NAPE(37:5)_NAPE(35:2)	[M+H]+_[M+Na]+	752.5224813_752.5200734	751.5152053_729.5308554	C42H74NO8P_C40H76NO8P	C42H75NO8P_C40H76NO8PNa	PC(34:5) [M+H]+_PC(32:2) [M+Na]+_PE(37:5) [M+H]+_PE(35:2) [M+Na]+	[M+Na]+_[M+H]+	752.520074_752.522482	729.530856_751.515206	C40H76NO8P_C42H74NO8P	C40H76NO8PNa_C42H75NO8P	PC(32:2) [M+Na]+_PC(34:5) [M+H]+_PE(35:2) [M+Na]+_PE(37:5) [M+H]+	FALSE	PC(34:5)_PC(32:2)_PE(37:5)_PE(35:2)_NAPE(37:5)_NAPE(35:2)	0.00111201	6.72175
Cluster_2725	1032.6	1083.22	805.547	483.186	1569.41	1254.25	1500.49	1842.09	3072.56	3214.06	1456.23	1866.14	1567.37	1328.48	2350.76	2352.36	1722.25	1594.04	1243.31	1212.64	906.053	737.932	1121.37	1301.94	Cluster_2725	828.648	16.1293	[M+H]+	828.648	827.64	C47H90NO8P	[C47H91NO8P]1+	PC(39:2)_PE(42:2)							[M+H]+	828.648	827.64	C47H90NO8P	C47H91NO8P	PC(39:2) [M+H]+_PE(42:2) [M+H]+	TRUE		0.426242	0.867483
Cluster_2704	5969.61	5634.43	4536.16	4587.54	7693.41	8422.27	8224.8	8144.93	12349.6	12850.3	7349.04	7921.7	5764.5	6114.16	7898.93	8126.34	7398.72	7258.5	5448.11	5576.48	3647.66	4443.29	6403.61	7215.29	Cluster_2704	826.632	15.3707	[M+H]+_[M+Na]+	826.6320322_826.6296266	825.6247558_803.6404059	C47H88NO8P_C45H90NO8P	[C47H89NO8P]1+_[C45H90NO8PNa]1+	PC(39:3)_PC(37:0)_PE(42:3)_PE(40:0)_NAPE(O-40:0)							[M+Na]+_[M+H]+	826.629624_826.632032	803.640406_825.624756	C45H90NO8P_C47H88NO8P	C45H90NO8PNa_C47H89NO8P	PC(37:0) [M+Na]+_PC(39:3) [M+H]+_PE(40:0) [M+Na]+_PE(42:3) [M+H]+	TRUE	PC(39:3)_PC(37:0)_PE(42:3)_PE(40:0)_NAPE(O-40:0)	0.045971	0.762353
Cluster_2705	2355.78	2551.29	2027.02	2050.84	3022.47	3065.94	5066.2	4870.76	5741.01	5552.35	4803.27	5056.48	3272.91	3221.5	3608.65	3853.13	3713.35	3300.94	1771.64	1596.77	1542.7	984.176	2118.56	1953.13	Cluster_2705	826.636	15.6282	[M+H]+	826.632	825.625	C47H88NO8P	[C47H89NO8P]1+	PC(39:3)_PE(42:3)							[M+H]+	826.632	825.625	C47H88NO8P	C47H89NO8P	PC(39:3) [M+H]+_PE(42:3) [M+H]+	TRUE	PC(39:3)_PE(42:3)	3.25668e-06	0.674379
Cluster_2682	5834.91	6102.77	4998.02	4613.09	7759.16	7642.14	3652.1	3318.46	5804.37	6778.3	3316.9	2433.45	1197.82	945.02	1504.16	1506.27	1519.18	1236.05	815.199	313.944	99.4929	573.196	876.15	376.263	Cluster_2682	824.618	14.3685	[M+H]+_[M+Na]+	824.6163822_824.6139765	823.6091057_801.6247558	C47H86NO8P_C45H88NO8P	[C47H87NO8P]1+_[C45H88NO8PNa]1+	PC(39:4)_PC(37:1)_PE(42:4)_PE(40:1)_NAPE(O-40:1)							[M+Na]+_[M+H]+	824.613974_824.616382	801.624756_823.609106	C45H88NO8P_C47H86NO8P	C45H88NO8PNa_C47H87NO8P	PC(37:1) [M+Na]+_PC(39:4) [M+H]+_PE(40:1) [M+Na]+_PE(42:4) [M+H]+	TRUE	PC(39:4)_PC(37:1)_PE(42:4)_PE(40:1)_NAPE(O-40:1)	0.000325151	0.328267
Cluster_2683	28844.7	27752.9	24004.1	23735.2	37029.3	37123.2	20574.2	20660.5	28870.3	31917.6	17708.9	17188.1	38994.6	40806.2	49779.8	52500.1	46025.7	49084.6	20370.6	20373.1	14920.1	16674.6	23304.7	24666	Cluster_2683	824.619	14.7018	[M+H]+_[M+Na]+	824.6163822_824.6139765	823.6091057_801.6247558	C47H86NO8P_C45H88NO8P	[C47H87NO8P]1+_[C45H88NO8PNa]1+	PC(39:4)_PC(37:1)_PE(42:4)_PE(40:1)_NAPE(O-40:1)							[M+Na]+_[M+H]+	824.613974_824.616382	801.624756_823.609106	C45H88NO8P_C47H86NO8P	C45H88NO8PNa_C47H87NO8P	PC(37:1) [M+Na]+_PC(39:4) [M+H]+_PE(40:1) [M+Na]+_PE(42:4) [M+H]+	TRUE	PC(39:4)_PC(37:1)_PE(42:4)_PE(40:1)_NAPE(O-40:1)	0.000390308	2.07056
Cluster_2876	1232.84	1011.2	1212.31	1265.93	1871.72	1727.98	1010.44	1263.44	1570.29	1772.13	870.834	725.714	2144.33	2237.95	3118.15	3126.35	2785.51	2832.03	721.022	751.964	758.995	511.608	1221.42	1000.8	Cluster_2876	846.598	14.6729	[M+Na]+	846.598	823.609	C47H86NO8P	[C47H86NO8PNa]1+	PC(39:4)_PE(42:4)							[M+Na]+_[M+H]+	846.598324_846.600732	823.609106_845.593456	C47H86NO8P_C49H84NO8P	C47H86NO8PNa_C49H85NO8P	PC(39:4) [M+Na]+_PC(41:7) [M+H]+_PE(42:4) [M+Na]+_PE(44:7) [M+H]+	TRUE	PC(39:4)_PE(42:4)	0.000908387	2.34048
Cluster_2671	16515.3	16007.9	13467.4	12971.5	19988.9	18521.1	17500.2	16971.2	23333.6	24223.5	14745.3	14773.1	23285.5	22321.2	27031.6	29383.4	26883.1	24420.5	15317.4	16277.3	13129.5	12151.3	19367.6	21151.9	Cluster_2671	822.603	14.2629	[M+H]+_[M+Na]+	822.6007321_822.5983264	821.5934557_799.6091057	C47H84NO8P_C45H86NO8P	[C47H85NO8P]1+_[C45H86NO8PNa]1+	PC(39:5)_PC(37:2)_PE(42:5)_PE(40:2)_NAPE(42:5)_NAPE(40:2)							[M+H]+_[M+Na]+	822.600732_822.598324	821.593456_799.609106	C47H84NO8P_C45H86NO8P	C47H85NO8P_C45H86NO8PNa	PC(39:5) [M+H]+_PC(37:2) [M+Na]+_PE(40:2) [M+Na]+_PE(42:5) [M+H]+	TRUE	PC(39:5)_PC(37:2)_PE(42:5)_PE(40:2)_NAPE(42:5)_NAPE(40:2)	0.0112822	1.39632
Cluster_2280	1201.69	843.315	891.531	869.758	1560.84	1603.85	1024.45	981.819	1778.47	1606.5	784.626	739.554	1485.31	1753.5	2158.54	2220.13	2109.44	1623.38	714.037	535.304	NaN	NaN	616.236	798.43	Cluster_2280	776.616	15.8963	[M+H]+	776.616	775.609	C43H86NO8P	[C43H87NO8P]1+	PC(35:0)_PE(38:0)	[M+H]+	776.616	775.609	C43H86NO8P	C43H87NO8P	PC(35:0) [M+H]+	[M+H]+	776.616	775.609	C43H86NO8P	C43H87NO8P	PC(35:0) [M+H]+_PE(38:0) [M+H]+	FALSE	PC(35:0)_PE(38:0)	0.0130041	1.7171
Cluster_4736	2263.45	2088.5	1405.54	1649.22	2828.02	2702.19	4815.82	5822.78	6879.13	6843.98	4190	4319.12	3741.48	2852.81	4484.99	5431.34	4569.31	4251.48	2669.59	2892.65	1531.81	2229.7	3378.22	3498.84	Cluster_4736	776.616	15.194	[M+H]+	776.616	775.609	C43H86NO8P	[C43H87NO8P]1+	PC(35:0)_PE(38:0)	[M+H]+	776.616	775.609	C43H86NO8P	C43H87NO8P	PC(35:0) [M+H]+	[M+H]+	776.616	775.609	C43H86NO8P	C43H87NO8P	PC(35:0) [M+H]+_PE(38:0) [M+H]+	FALSE		0.0695026	0.771828
Cluster_2668	62386.9	56130.8	49902.3	52448.7	72750	73663.7	38655.1	37283.9	52406.5	51721.5	30726.1	29748.2	79805.2	77837	100071	104991	95539.5	93952.9	37037	35651	26485.6	27218.6	39759.6	43844.9	Cluster_2668	822.603	13.9001	[M+H]+	822.601	821.593	C47H84NO8P	[C47H85NO8P]1+	PC(39:5)_PE(42:5)_NAPE(42:5)							[M+H]+	822.601	821.593	C47H84NO8P	C47H85NO8P	PC(39:5) [M+H]+_PE(42:5) [M+H]+	TRUE	PC(39:5)_PE(42:5)_NAPE(42:5)	9.75705e-05	2.33975
Cluster_2651	17165.4	16789.7	13854	14007.9	20191.8	21210.4	12296.9	13086.4	19384.6	17357.4	9186.18	9435.49	7123.38	7822.51	10472.2	9232.52	9113.08	9632.22	5311.66	4713.94	4440.56	4182.48	6956.05	6218.09	Cluster_2651	820.586	13.0714	[M+H]+_[M+Na]+	820.5850821_820.5826764	819.5778056_797.5934557	C47H82NO8P_C45H84NO8P	[C47H83NO8P]1+_[C45H84NO8PNa]1+	PC(39:6)_PC(37:3)_PE(40:3)_NAPE(40:3)	[M+Na]+	820.583	797.593	C45H84NO8P	C45H84NO8PNa	PC(37:3) [M+Na]+	[M+H]+_[M+Na]+	820.585082_820.582674	819.577806_797.593456	C47H82NO8P_C45H84NO8P	C47H83NO8P_C45H84NO8PNa	PC(39:6) [M+H]+_PC(37:3) [M+Na]+_PE(40:3) [M+Na]+_PE(42:6) [M+H]+	TRUE	PC(39:6)_PC(37:3)_PE(40:3)_NAPE(40:3)	0.027313	0.682161
Cluster_2179	5477.63	5312.54	4157.82	3943.76	7035.08	6695.04	5955	5667	9007.37	9828.56	4425.48	4509.8	7862.54	8904.42	11780.1	12719.6	11026.6	11598.7	3162.99	3557.93	2711.7	2380.35	5409.02	5052.86	Cluster_2179	764.523	10.7694	[M+Na]+_[M+H]+	764.5200761_764.5224818	741.5308554_763.5152053	C41H76NO8P_C43H74NO8P	[C41H76NO8PNa]1+_[C43H75NO8P]1+	PC(33:3)_PE(38:6)_PE(36:3)_NAPE(38:6)_NAPE(36:3)	[M+Na]+_[M+H]+	764.5200734_764.5224813	741.5308554_763.5152053	C41H76NO8P_C43H74NO8P	C41H76NO8PNa_C43H75NO8P	PC(33:3) [M+Na]+_PE(38:6) [M+H]+_PE(36:3) [M+Na]+	[M+Na]+_[M+H]+	764.520074_764.522482	741.530856_763.515206	C41H76NO8P_C43H74NO8P	C41H76NO8PNa_C43H75NO8P	PC(33:3) [M+Na]+_PC(35:6) [M+H]+_PE(36:3) [M+Na]+_PE(38:6) [M+H]+_PE(P-38:6(OH)) [M+H]+	TRUE	PC(33:3)_PE(38:6)_PE(36:3)_NAPE(38:6)_NAPE(36:3)	0.0116151	1.68022
Cluster_0868	4722.57	4690.87	3951.85	4023.59	4928.03	4543.46	4298.5	4484.47	5690.52	6267.81	4399.55	5244.17	3307.7	2965.93	5354.53	5031.25	4275.01	3688.17	NaN	NaN	NaN	NaN	NaN	NaN	Cluster_0868	501.432	1.36742																			TRUE		0.0853249	0.80028
Cluster_0869	3830.67	3535.57	2543.79	3526.48	4137.72	3797.78	3137.93	3034.06	6018.27	5775.93	4215.35	4115.18	3286.11	3670.86	5413.87	4569.97	3377.99	3339.93	NaN	NaN	NaN	NaN	NaN	NaN	Cluster_0869	501.405	1.53313																			FALSE		0.555209	0.914915
Cluster_2180	871.056	959.047	583.25	651.337	1476.59	2023.72	1171.08	1460.24	2577.67	2306.82	940.906	1384.86	1772.72	1515.23	2495.07	2665.04	2629.12	2419.28	530.037	847.379	618.079	NaN	1366.92	680.85	Cluster_2180	764.523	10.9603	[M+Na]+_[M+H]+	764.5200761_764.5224818	741.5308554_763.5152053	C41H76NO8P_C43H74NO8P	[C41H76NO8PNa]1+_[C43H75NO8P]1+	PC(33:3)_PE(38:6)_PE(36:3)_NAPE(38:6)_NAPE(36:3)	[M+Na]+_[M+H]+	764.5200734_764.5224813	741.5308554_763.5152053	C41H76NO8P_C43H74NO8P	C41H76NO8PNa_C43H75NO8P	PC(33:3) [M+Na]+_PE(38:6) [M+H]+_PE(36:3) [M+Na]+	[M+Na]+_[M+H]+	764.520074_764.522482	741.530856_763.515206	C41H76NO8P_C43H74NO8P	C41H76NO8PNa_C43H75NO8P	PC(33:3) [M+Na]+_PC(35:6) [M+H]+_PE(36:3) [M+Na]+_PE(38:6) [M+H]+_PE(P-38:6(OH)) [M+H]+	TRUE		0.0895322	1.43065
Cluster_2377	1292.03	1437	976.986	1039.87	1789.79	1821.27	3015.28	2632.85	3405.49	3391.44	1810.61	1932.02	3300.24	3400.49	4118.42	4520.46	4047.26	3823.45	1912.46	1842.98	1584.65	1590.14	2544.69	3133.95	Cluster_2377	788.523	12.1099	[M+Na]+_[M+H]+	788.5200761_788.5224818	765.5308554_787.5152053	C43H76NO8P_C45H74NO8P	[C43H76NO8PNa]1+_[C45H75NO8P]1+	PC(35:5)_PE(40:8)_PE(38:5)_NAPE(40:8)_NAPE(38:5)	[M+Na]+_[M+H]+	788.5200734_788.5224813	765.5308554_787.5152053	C43H76NO8P_C45H74NO8P	C43H76NO8PNa_C45H75NO8P	PC(35:5) [M+Na]+_PE(40:8) [M+H]+_PE(38:5) [M+Na]+	[M+Na]+_[M+H]+	788.520074_788.522482	765.530856_787.515206	C43H76NO8P_C45H74NO8P	C43H76NO8PNa_C45H75NO8P	PC(35:5) [M+Na]+_PE(38:5) [M+Na]+_PE(40:8) [M+H]+_PE(P-40:5(OH)) [M+Na]+	TRUE	PC(35:5)_PE(40:8)_PE(38:5)_NAPE(40:8)_NAPE(38:5)	0.0174048	1.46975
Cluster_0821	11356.2	11845.9	9709.3	9544.05	8811.58	8313.27	5082.99	4401.59	7570.89	8031.86	3942.36	3959.44	5666.23	5374.25	7646.31	7312.6	7439.29	6685.6	277.964	NaN	1694.87	1958.54	NaN	NaN	Cluster_0821	488.275	3.48873	[M+Na]+	488.275	465.286	C22H44NO7P	[C22H44NO7PNa]1+	PE(17:1)_GPNAE(17:1)							[M+Na]+	488.275	465.286	C22H44NO7P	C22H44NO7PNa	LPC(14:1) [M+Na]+_LPE(17:1) [M+Na]+	TRUE		0.152383	1.25928
Cluster_0804	15391.9	15242.7	10458.3	11490.6	17308.4	17773.6	10185.4	10571.9	19752.7	21174.2	12731.9	13280.7	13423.1	13482.4	12956.8	13522.5	12437.1	12045.3	4072.47	3494.22	3390.03	3325.6	4218.36	4493.09	Cluster_0804	482.325	6.03384	[M+H]+	482.324	481.317	C23H48NO7P	[C23H49NO7P]1+	PC(15:0)_PE(18:0)_GPNAE(18:0)	[M+H]+	482.324	481.317	C23H48NO7P	C23H49NO7P	PC(15:0) [M+H]+_PE(18:0) [M+H]+	[M+H]+	482.324	481.317	C23H48NO7P	C23H49NO7P	LPC(15:0) [M+H]+_LPE(18:0) [M+H]+	TRUE		0.565198	0.924357
Cluster_0882	24967.6	23514.3	20028.9	17889.8	17777	18899.2	15667.8	15812.3	26901.8	25868.2	13965	14174.3	14240.5	12975.3	20200	19852.2	19938	18765.5	2448.97	2408.44	5489	5825.18	1482.33	1874.87	Cluster_0882	504.309	3.43577	[M+Na]+_[M+H]+	504.3060606_504.3084663	481.3168399_503.3011898	C23H48NO7P_C25H46NO7P	[C23H48NO7PNa]1+_[C25H47NO7P]1+	PC(15:0)_PE(20:3)_PE(18:0)_GPNAE(20:3)_GPNAE(18:0)	[M+Na]+_[M+H]+	504.3060579_504.3084658	481.3168399_503.3011898	C23H48NO7P_C25H46NO7P	C23H48NO7PNa_C25H47NO7P	PC(15:0) [M+Na]+_PE(20:3) [M+H]+_PE(18:0) [M+Na]+	[M+Na]+_[M+H]+	504.306059_504.308467	481.316841_503.301191	C23H48NO7P_C25H46NO7P	C23H48NO7PNa_C25H47NO7P	LPC(15:0) [M+Na]+_LPE(18:0) [M+Na]+_LPE(20:3) [M+H]+	TRUE		0.818215	0.965958
Cluster_0792	8634.46	8015.6	5539.33	4984.15	7542.64	7698.98	14299.4	14491.3	29418.4	29996.1	17727.3	19638.5	5271.49	6316	5565.63	5634.16	5274.78	5457.26	4626.53	3996.72	3685.6	3206.57	3508.18	3920.59	Cluster_0792	480.309	4.31687	[M+H]+	480.308	479.301	C23H46NO7P	[C23H47NO7P]1+	PE(18:1)_GPNAE(18:1)	[M+H]+	480.308	479.301	C23H46NO7P	C23H47NO7P	PE(18:1) [M+H]+	[M+H]+	480.308	479.301	C23H46NO7P	C23H47NO7P	LPC(15:1) [M+H]+_LPE(18:1) [M+H]+	TRUE	PE(18:1)_GPNAE(18:1)	0.000158856	0.279044
Cluster_0793	50272.1	50574.8	40437.8	38437.2	34866.4	36671.1	50480.5	52664	86884.4	87633.6	48755.4	48085.1	26524.2	28616.6	39567	38665	38785.9	37176.6	9653.49	10246.7	15199.8	15740.2	7060.5	8535.15	Cluster_0793	480.31	4.01039	[M+H]+	480.308	479.301	C23H46NO7P	[C23H47NO7P]1+	PE(18:1)_GPNAE(18:1)	[M+H]+	480.308	479.301	C23H46NO7P	C23H47NO7P	PE(18:1) [M+H]+	[M+H]+	480.308	479.301	C23H46NO7P	C23H47NO7P	LPC(15:1) [M+H]+_LPE(18:1) [M+H]+	TRUE	PE(18:1)_GPNAE(18:1)	0.00356424	0.572702
Cluster_0785	87669	85804.9	69516.6	68553.1	60541.4	60437.6	68761.3	66376.1	110875	113753	52010	57058.6	47029.8	47141.8	67570.2	65374	62035.4	57041.4	10844.9	10865.7	19932.4	18200.6	7454.23	7285.41	Cluster_0785	478.294	3.04467	[M+H]+	478.293	477.286	C23H44NO7P	[C23H45NO7P]1+	PE(18:2)_GPNAE(18:2)	[M+H]+	478.293	477.286	C23H44NO7P	C23H45NO7P	PE(18:2) [M+H]+	[M+H]+	478.293	477.286	C23H44NO7P	C23H45NO7P	LPE(18:2) [M+H]+	TRUE		0.120858	0.76654
Cluster_2231	916.093	532.942	NaN	679.662	1120.45	999.755	808.746	564.572	944.158	948.27	495.546	476.686	1446.93	1555.42	2034.31	2762.07	1959.02	2123.64	NaN	NaN	NaN	NaN	361.22	852.525	Cluster_2231	770.568	15.4539	[M+H]+_[M+Na]+	770.569432_770.5670263	769.5621555_747.5778056	C43H80NO8P_C41H82NO8P	[C43H81NO8P]1+_[C41H82NO8PNa]1+	PC(35:3)_PC(33:0)_PE(38:3)_PE(36:0)_NAPE(38:3)	[M+H]+_[M+Na]+	770.5694315_770.5670236	769.5621555_747.5778056	C43H80NO8P_C41H82NO8P	C43H81NO8P_C41H82NO8PNa	PC(35:3) [M+H]+_PC(33:0) [M+Na]+_PE(38:3) [M+H]+_PE(36:0) [M+Na]+	[M+Na]+_[M+H]+	770.567024_770.569432	747.577806_769.562156	C41H82NO8P_C43H80NO8P	C41H82NO8PNa_C43H81NO8P	PC(33:0) [M+Na]+_PC(35:3) [M+H]+_PE(36:0) [M+Na]+_PE(38:3) [M+H]+	FALSE	PC(35:3)_PC(33:0)_PE(38:3)_PE(36:0)_NAPE(38:3)	0.000102129	2.85786
Cluster_0786	4794.67	4310.15	3448.91	3926.73	3352.47	3033.8	4395.57	3835.39	8041.61	7771.17	3477.85	3595.21	2357.26	2522.19	3200.16	2942.66	3677.51	2569.99	735.63	770.16	821.875	995.721	378.792	532.242	Cluster_0786	478.294	3.25764	[M+H]+	478.293	477.286	C23H44NO7P	[C23H45NO7P]1+	PE(18:2)_GPNAE(18:2)	[M+H]+	478.293	477.286	C23H44NO7P	C23H45NO7P	PE(18:2) [M+H]+	[M+H]+	478.293	477.286	C23H44NO7P	C23H45NO7P	LPE(18:2) [M+H]+	TRUE	PE(18:2)_GPNAE(18:2)	0.0173464	0.585215
Cluster_0776	4230.56	4136.91	2794.22	3793.27	2214	2341.95	3488.72	3530.4	7608.72	7317.47	2406.42	2575.99	2040.1	1875.4	3147.24	2809.99	2981.72	2719.81	NaN	NaN	NaN	NaN	NaN	NaN	Cluster_0776	474.262	2.09332	[M+H]+_[M+Na]+	474.2615161_474.2591104	473.2542396_451.2698897	C23H40NO7P_C21H42NO7P	[C23H41NO7P]1+_[C21H42NO7PNa]1+	PE(18:4)_PE(16:1)_GPNAE(18:4)_GPNAE(16:1)	[M+H]+_[M+Na]+	474.2615156_474.2591077	473.2542396_451.2698897	C23H40NO7P_C21H42NO7P	C23H41NO7P_C21H42NO7PNa	PE(18:4) [M+H]+_PE(16:1) [M+Na]+	[M+Na]+_[M+H]+	474.259109_474.261517	451.269891_473.254241	C21H42NO7P_C23H40NO7P	C21H42NO7PNa_C23H41NO7P	PC(O-13:1) [M+Na]+_LPE(16:1) [M+Na]+_LPE(18:4) [M+H]+	TRUE		0.0812409	0.63336
Cluster_0846	13820.5	13997	10831.5	11780.7	10739.3	10947.2	5062.49	4405.59	8663.56	8518.14	4461.98	4496.19	5982.91	6628.1	9327.74	9398.39	8852.9	8700.38	948.113	840.318	1699.88	1662.87	230.512	471.525	Cluster_0846	494.325	5.14583	[M+H]+	494.324	493.317	C24H48NO7P	[C24H49NO7P]1+	PC(16:1)_PE(19:1)_GPNAE(19:1)	[M+H]+	494.324	493.317	C24H48NO7P	C24H49NO7P	PC(16:1) [M+H]+	[M+H]+	494.324	493.317	C24H48NO7P	C24H49NO7P	LPC(16:1) [M+H]+_LPE(19:1) [M+H]+	TRUE		0.0539099	1.41741
Cluster_0847	3252.67	3558.59	2332.34	2164.08	3382.8	3693.26	1873.35	1892.41	3850.37	4108.16	2374.11	2298.25	1963.3	2240.88	2683.74	2404.14	2175.6	1761.16	NaN	NaN	NaN	NaN	NaN	NaN	Cluster_0847	494.325	5.51058	[M+H]+	494.324	493.317	C24H48NO7P	[C24H49NO7P]1+	PC(16:1)_PE(19:1)_GPNAE(19:1)	[M+H]+	494.324	493.317	C24H48NO7P	C24H49NO7P	PC(16:1) [M+H]+	[M+H]+	494.324	493.317	C24H48NO7P	C24H49NO7P	LPC(16:1) [M+H]+_LPE(19:1) [M+H]+	TRUE		0.299068	0.841653
Cluster_0897	3315.3	3717.92	2034.92	2734.24	2445.59	2527.36	3486.79	3734.44	6910.57	7424.66	4414.97	3561.21	1307.84	1521.43	2275.52	2362.9	2425.51	1611.25	NaN	364.08	590.146	559.041	NaN	NaN	Cluster_0897	506.325	4.3798	[M+H]+	506.324	505.317	C25H48NO7P	[C25H49NO7P]1+	PE(20:2)_GPNAE(20:2)							[M+H]+	506.324	505.317	C25H48NO7P	C25H49NO7P	LPC(17:2) [M+H]+_LPE(20:2) [M+H]+	TRUE	PE(20:2)_GPNAE(20:2)	0.000469886	0.398096
Cluster_0872	37830.8	35902.4	28697.7	27007.9	23097	24801.5	22738.8	21319.2	35432.7	36324.6	17265.3	19563.9	17393.7	17189	26458.8	25407.1	25174.2	24354.3	3581.22	3080.25	7458.89	7470.65	2149.49	2477.45	Cluster_0872	502.294	2.70004	[M+H]+_[M+Na]+	502.2928162_502.2904105	501.2855398_479.3011898	C25H44NO7P_C23H46NO7P	[C25H45NO7P]1+_[C23H46NO7PNa]1+	PE(20:4)_PE(18:1)_GPNAE(20:4)_GPNAE(18:1)	[M+H]+_[M+Na]+	502.2928158_502.2904078	501.2855398_479.3011898	C25H44NO7P_C23H46NO7P	C25H45NO7P_C23H46NO7PNa	PE(20:4) [M+H]+_PE(18:1) [M+Na]+	[M+Na]+_[M+H]+	502.290409_502.292817	479.301191_501.285541	C23H46NO7P_C25H44NO7P	C23H46NO7PNa_C25H45NO7P	LPC(15:1) [M+Na]+_LPE(18:1) [M+Na]+_LPE(20:4) [M+H]+	TRUE		0.569976	0.914437
Cluster_0873	5394.65	5493.59	4636.13	5088.66	3370.28	3203.42	2747.57	3378.01	5593.81	5268.22	2527.5	2562.96	2252.27	2490.19	3867.39	3889.64	3240.11	3091.94	NaN	NaN	883.725	996.861	NaN	NaN	Cluster_0873	502.294	2.92866	[M+H]+_[M+Na]+	502.2928162_502.2904105	501.2855398_479.3011898	C25H44NO7P_C23H46NO7P	[C25H45NO7P]1+_[C23H46NO7PNa]1+	PE(20:4)_PE(18:1)_GPNAE(20:4)_GPNAE(18:1)	[M+H]+_[M+Na]+	502.2928158_502.2904078	501.2855398_479.3011898	C25H44NO7P_C23H46NO7P	C25H45NO7P_C23H46NO7PNa	PE(20:4) [M+H]+_PE(18:1) [M+Na]+	[M+Na]+_[M+H]+	502.290409_502.292817	479.301191_501.285541	C23H46NO7P_C25H44NO7P	C23H46NO7PNa_C25H45NO7P	LPC(15:1) [M+Na]+_LPE(18:1) [M+Na]+_LPE(20:4) [M+H]+	TRUE		0.496119	0.883947
Cluster_2212	1057.96	933.286	857.68	767.575	1390.99	1403.07	1721.26	1730.63	2687.3	2846.49	1292.03	1431.56	1944.95	1924.95	2475.85	2438.37	2180.7	2207.76	1231.48	955.202	538.515	658.102	1047.15	776.452	Cluster_2212	768.552	13.7528	[M+H]+_[M+Na]+	768.5537819_768.5513762	767.5465055_745.5621555	C43H78NO8P_C41H80NO8P	[C43H79NO8P]1+_[C41H80NO8PNa]1+	PC(35:4)_PC(33:1)_PE(38:4)_PE(36:1)_NAPE(38:4)_NAPE(36:1)	[M+H]+_[M+Na]+	768.5537815_768.5513735	767.5465055_745.5621555	C43H78NO8P_C41H80NO8P	C43H79NO8P_C41H80NO8PNa	PC(35:4) [M+H]+_PC(33:1) [M+Na]+_PE(38:4) [M+H]+_PE(36:1) [M+Na]+	[M+Na]+_[M+H]+	768.551374_768.553782	745.562156_767.546506	C41H80NO8P_C43H78NO8P	C41H80NO8PNa_C43H79NO8P	PC(33:1) [M+Na]+_PC(35:4) [M+H]+_PE(36:1) [M+Na]+_PE(38:4) [M+H]+_PE(P-40:4(OH)) [M+H]+	FALSE		0.300796	1.17127
Cluster_2213	4488.37	5172.96	3333.4	4085.84	6355.88	6749.93	13406.4	13908.1	15200.4	15912.5	11712.8	11507.9	11765.8	12274.2	14126.4	14756.2	13283.8	13507.1	7159.4	6523.39	5674.42	5379.23	9947.89	11220	Cluster_2213	768.554	14.1626	[M+H]+_[M+Na]+	768.5537819_768.5513762	767.5465055_745.5621555	C43H78NO8P_C41H80NO8P	[C43H79NO8P]1+_[C41H80NO8PNa]1+	PC(35:4)_PC(33:1)_PE(38:4)_PE(36:1)_NAPE(38:4)_NAPE(36:1)	[M+H]+_[M+Na]+	768.5537815_768.5513735	767.5465055_745.5621555	C43H78NO8P_C41H80NO8P	C43H79NO8P_C41H80NO8PNa	PC(35:4) [M+H]+_PC(33:1) [M+Na]+_PE(38:4) [M+H]+_PE(36:1) [M+Na]+	[M+Na]+_[M+H]+	768.551374_768.553782	745.562156_767.546506	C41H80NO8P_C43H78NO8P	C41H80NO8PNa_C43H79NO8P	PC(33:1) [M+Na]+_PC(35:4) [M+H]+_PE(36:1) [M+Na]+_PE(38:4) [M+H]+_PE(P-40:4(OH)) [M+H]+	FALSE		0.766439	0.980496
Cluster_0698	14999.1	13436.4	9852.4	9821.27	15353.8	14839.9	8509.99	9282.26	17509.2	18600.1	10365.5	10464.9	10260.4	8661.51	10654.2	10007.7	9420.91	8713.68	1958.62	2595.02	2246.23	2049	2474.31	2568.98	Cluster_0698	454.294	4.12712	[M+H]+	454.293	453.286	C21H44NO7P	[C21H45NO7P]1+	PC(13:0)_PE(16:0)_GPNAE(16:0)	[M+H]+	454.293	453.286	C21H44NO7P	C21H45NO7P	PC(13:0) [M+H]+_PE(16:0) [M+H]+	[M+H]+	454.293	453.286	C21H44NO7P	C21H45NO7P	LPC(13:0) [M+H]+_LPE(16:0) [M+H]+	TRUE		0.184402	0.808232
Cluster_0782	4756.85	4827.94	3646.79	4063.83	3722.17	3292.78	5216.31	5798.43	9482.03	9265.49	4321.58	4836.66	2015.81	3371.18	3724.88	3043.93	3386.47	2822.71	NaN	NaN	513.678	585.212	NaN	NaN	Cluster_0782	476.278	2.41923	[M+Na]+_[M+H]+	476.2747605_476.2771661	453.2855398_475.2698897	C21H44NO7P_C23H42NO7P	[C21H44NO7PNa]1+_[C23H43NO7P]1+	PC(13:0)_PE(18:3)_PE(16:0)_GPNAE(18:3)_GPNAE(16:0)	[M+Na]+_[M+H]+	476.2747578_476.2771657	453.2855398_475.2698897	C21H44NO7P_C23H42NO7P	C21H44NO7PNa_C23H43NO7P	PC(13:0) [M+Na]+_PE(18:3) [M+H]+_PE(16:0) [M+Na]+	[M+Na]+_[M+H]+	476.274759_476.277167	453.285541_475.269891	C21H44NO7P_C23H42NO7P	C21H44NO7PNa_C23H43NO7P	LPC(13:0) [M+Na]+_LPE(16:0) [M+Na]+_LPE(18:3) [M+H]+	TRUE		0.00195048	0.486511
Cluster_0697	3665.71	2677.32	2388.6	2794.06	2242.53	2168.29	2160.67	1907.01	4370.55	4407.34	2044.74	2227.68	1298.03	1660.75	2736.19	2883.51	2081.24	2626.2	NaN	NaN	NaN	NaN	NaN	NaN	Cluster_0697	454.293	3.81398	[M+H]+	454.293	453.286	C21H44NO7P	[C21H45NO7P]1+	PC(13:0)_PE(16:0)_GPNAE(16:0)	[M+H]+	454.293	453.286	C21H44NO7P	C21H45NO7P	PC(13:0) [M+H]+_PE(16:0) [M+H]+	[M+H]+	454.293	453.286	C21H44NO7P	C21H45NO7P	LPC(13:0) [M+H]+_LPE(16:0) [M+H]+	TRUE		0.296615	0.797431
Cluster_1706	614.819	NaN	NaN	NaN	893.67	1095.95	797.591	807.978	1365.55	1185.16	464.465	NaN	2315.01	2508.58	2625.46	2955.53	2255.76	2491.49	NaN	NaN	NaN	NaN	751.892	792.34	Cluster_1706	686.476	11.8938	[M+Na]+_[M+H]+	686.4731259_686.4755316	663.4839052_685.4682552	C35H70NO8P_C37H68NO8P	[C35H70NO8PNa]1+_[C37H69NO8P]1+	PC(27:0)_PE(32:3)_PE(30:0)_NAPE(32:3)_NAPE(30:0)	[M+Na]+_[M+H]+	686.4731232_686.4755312	663.4839052_685.4682552	C35H70NO8P_C37H68NO8P	C35H70NO8PNa_C37H69NO8P	PC(27:0) [M+Na]+_PE(32:3) [M+H]+_PE(30:0) [M+Na]+	[M+Na]+_[M+H]+	686.473124_686.475532	663.483906_685.468256	C35H70NO8P_C37H68NO8P	C35H70NO8PNa_C37H69NO8P	PC(27:0) [M+Na]+_PE(30:0) [M+Na]+_PE(32:3) [M+H]+	TRUE	PC(27:0)_PE(32:3)_PE(30:0)_NAPE(32:3)_NAPE(30:0)	0.00397096	2.90772
Cluster_1655	5660.79	5306.23	4565.98	4867.43	7744.81	7115.48	7054.98	7065.14	8077.38	8289.35	5705.57	5854.98	9687.48	9400.69	11948.3	12013.3	10897.8	11147.9	3305.26	3626.02	2717.63	2577.45	4300.07	4292.5	Cluster_1655	678.508	14.0109	[M+NH4]+_[M+H]+	678.5092007_678.5068317	660.4753752_677.4995553	C43H64O5_C36H72NO8P	[C43H68NO5]1+_[C36H73NO8P]1+	DG(40:10)_PC(28:0)_PE(31:0)_NAPE(31:0)	[M+NH4]+_[M+H]+	678.5091982_678.5068313	660.4753752_677.4995553	C43H64O5_C36H72NO8P	C43H68NO5_C36H73NO8P	DG(40:10) [M+NH4]+_PC(28:0) [M+H]+_PE(31:0) [M+H]+	[M+NH4]+_[M+H]+	678.509198_678.506832	660.475375_677.499556	C43H64O5_C36H72NO8P	C43H68NO5_C36H73NO8P	DG(40:10) [M+NH4]+_PC(28:0) [M+H]+_PE(31:0) [M+H]+	TRUE		0.00030633	1.55694
Cluster_2396	NaN	534.692	NaN	NaN	510.067	433.952	1374.51	1640.29	1268.06	1490.64	889.825	1122.53	1255.5	907.887	1300.84	1366.62	1104.08	866.754	NaN	NaN	NaN	NaN	715.052	729.913	Cluster_2396	790.534	14.1548	[M+Na]+_[M+H]+	790.5357262_790.5381319	767.5465055_789.5308554	C43H78NO8P_C45H76NO8P	[C43H78NO8PNa]1+_[C45H77NO8P]1+	PC(35:4)_PE(40:7)_PE(38:4)_NAPE(40:7)_NAPE(38:4)	[M+Na]+_[M+H]+	790.5357235_790.5381314	767.5465055_789.5308554	C43H78NO8P_C45H76NO8P	C43H78NO8PNa_C45H77NO8P	PC(35:4) [M+Na]+_PE(40:7) [M+H]+_PE(38:4) [M+Na]+	[M+Na]+_[M+H]+	790.535724_790.538132	767.546506_789.530856	C43H78NO8P_C45H76NO8P	C43H78NO8PNa_C45H77NO8P	PC(35:4) [M+Na]+_PC(37:7) [M+H]+_PE(38:4) [M+Na]+_PE(40:7) [M+H]+_PE(P-40:4(OH)) [M+Na]+	FALSE		0.296644	0.87718
Cluster_2399	506.401	NaN	281.531	708.523	1116.88	1168.94	1485.01	855.936	1763.32	2264.08	931.833	814.385	1021.3	999.395	1735.36	1841.97	1364.94	1157.87	871.735	557.505	636.255	376.303	904.442	930.12	Cluster_2399	790.535	12.3828	[M+Na]+_[M+H]+	790.5357262_790.5381319	767.5465055_789.5308554	C43H78NO8P_C45H76NO8P	[C43H78NO8PNa]1+_[C45H77NO8P]1+	PC(35:4)_PE(40:7)_PE(38:4)_NAPE(40:7)_NAPE(38:4)	[M+Na]+_[M+H]+	790.5357235_790.5381314	767.5465055_789.5308554	C43H78NO8P_C45H76NO8P	C43H78NO8PNa_C45H77NO8P	PC(35:4) [M+Na]+_PE(40:7) [M+H]+_PE(38:4) [M+Na]+	[M+Na]+_[M+H]+	790.535724_790.538132	767.546506_789.530856	C43H78NO8P_C45H76NO8P	C43H78NO8PNa_C45H77NO8P	PC(35:4) [M+Na]+_PC(37:7) [M+H]+_PE(38:4) [M+Na]+_PE(40:7) [M+H]+_PE(P-40:4(OH)) [M+Na]+	FALSE		0.818193	1.04986
Cluster_1649	4312.11	3643.29	3419.87	3246.09	5367.09	5452.42	2234.98	2694.33	2783.93	2795.67	1512.85	1464.59	6554.38	7298.86	8595.2	8330	7256.22	7334.8	2032.38	2127.28	1824.36	1792.88	2604.32	2744.26	Cluster_1649	676.492	13.2593	[M+H]+	676.491	675.484	C36H70NO8P	[C36H71NO8P]1+	PC(28:1)_PE(31:1)_NAPE(31:1)	[M+H]+	676.491	675.484	C36H70NO8P	C36H71NO8P	PE(31:1) [M+H]+	[M+H]+	676.491	675.484	C36H70NO8P	C36H71NO8P	PC(28:1) [M+H]+_PE(31:1) [M+H]+	TRUE	PC(28:1)_PE(31:1)_NAPE(31:1)	6.92186e-05	3.47323
Cluster_0899	1034.49	1413.5	2242.99	1715.15	1321.06	1398.68	1675.21	1923.29	2667.83	2857.27	1237.47	1404.27	2811.77	2964.16	1216.73	1074.31	399.927	474.227	1762.98	1890.12	3839.87	3909.25	1769.78	1830.97	Cluster_0899	506.364	5.86136													[M+H]+	506.361	505.353	C26H52NO6P	C26H53NO6P	LPC(P-18:1) [M+H]+_CerP(d26:1) [M+H]+	TRUE		0.220881	0.603709
Cluster_0900	NaN	NaN	NaN	NaN	NaN	NaN	NaN	NaN	NaN	633.692	NaN	NaN	580.37	556.675	NaN	NaN	NaN	NaN	294.827	NaN	940.828	1067.33	NaN	NaN	Cluster_0900	506.472	16.9475																			FALSE		NaN	NaN
Cluster_1730	2823.23	2594.79	1933.87	2396.93	3803.85	3959.25	3384.01	3050.18	3372.74	3763.47	2261.55	2087.66	5718.33	5051.9	6771.05	6580.85	6000.69	6248.41	2477.31	2299.42	1370.73	1399.88	2517.12	2460.67	Cluster_1730	692.523	14.766	[M+H]+	692.522	691.515	C37H74NO8P	[C37H75NO8P]1+	PC(29:0)_PE(32:0)_NAPE(32:0)	[M+H]+	692.522	691.515	C37H74NO8P	C37H75NO8P	PC(29:0) [M+H]+_PE(32:0) [M+H]+	[M+H]+	692.522	691.515	C37H74NO8P	C37H75NO8P	PC(29:0) [M+H]+_PE(32:0) [M+H]+	TRUE	PC(29:0)_PE(32:0)_NAPE(32:0)	0.000273097	2.06716
Cluster_1731	2915.23	2736.38	2013.33	2101.25	3503.69	3802.61	5912.77	5470.42	6922.21	7105.25	4268.88	4549.39	5288.19	5109.48	6366.78	6306.23	5405.63	5629.01	1658.68	1621.28	1002.25	864.12	1450.85	1899.1	Cluster_1731	692.522	14.3809	[M+H]+	692.522	691.515	C37H74NO8P	[C37H75NO8P]1+	PC(29:0)_PE(32:0)_NAPE(32:0)	[M+H]+	692.522	691.515	C37H74NO8P	C37H75NO8P	PC(29:0) [M+H]+_PE(32:0) [M+H]+	[M+H]+	692.522	691.515	C37H74NO8P	C37H75NO8P	PC(29:0) [M+H]+_PE(32:0) [M+H]+	TRUE		0.909857	1.01109
Cluster_1726	14404.7	14831.8	12744.6	12743.3	19958.2	19340.6	13891.8	15147.5	15819.6	15800.2	11769.9	11561.2	24795	24324.7	30048.3	30345.4	26430.9	27208.8	8364.55	8630.41	7393.19	7087.28	10643.4	10121.2	Cluster_1726	690.508	13.6775	[M+H]+	690.507	689.5	C37H72NO8P	[C37H73NO8P]1+	PC(29:1)_PE(32:1)_NAPE(32:1)	[M+H]+	690.507	689.5	C37H72NO8P	C37H73NO8P	PC(29:1) [M+H]+_PE(32:1) [M+H]+	[M+H]+	690.507	689.5	C37H72NO8P	C37H73NO8P	PC(29:1) [M+H]+_PE(32:1) [M+H]+	TRUE	PC(29:1)_PE(32:1)_NAPE(32:1)	6.91355e-06	1.95165
Cluster_1717	535.858	455.504	365.962	181.974	838.64	653.349	1435.25	1498.06	1674.62	2167.14	1080.45	1191.63	1728.82	1924.77	1996.02	2505.77	2247.15	2053.9	806.749	769.058	NaN	723.843	1408.55	1384.15	Cluster_1717	688.491	12.7508	[M+H]+	688.491	687.484	C37H70NO8P	[C37H71NO8P]1+	PE(32:2)_NAPE(32:2)	[M+H]+	688.491	687.484	C37H70NO8P	C37H71NO8P	PE(32:2) [M+H]+	[M+H]+	688.491	687.484	C37H70NO8P	C37H71NO8P	PC(29:2) [M+H]+_PE(32:2) [M+H]+	TRUE	PE(32:2)_NAPE(32:2)	0.0190983	1.40359
Cluster_1809	7620.83	7402.41	6660.79	6897.33	10667.8	10001.2	13569.4	12341.2	14091	13444.8	9536.41	9403.32	15563.5	15243.4	17384.4	17085.7	16201	15160.2	6423.51	6172.83	4964.59	4541.74	6760.64	6522.5	Cluster_1809	706.539	15.1022	[M+H]+	706.538	705.531	C38H76NO8P	[C38H77NO8P]1+	PC(30:0)_PE(33:0)_NAPE(33:0)	[M+H]+	706.538	705.531	C38H76NO8P	C38H77NO8P	PC(30:0) [M+H]+_PE(33:0) [M+H]+	[M+NH4]+_[M+H]+	706.540498_706.538132	688.506675_705.530856	C45H68O5_C38H76NO8P	C45H72NO5_C38H77NO8P	DG(42:10) [M+NH4]+_PC(30:0) [M+H]+_PE(33:0) [M+H]+	TRUE	PC(30:0)_PE(33:0)_NAPE(33:0)	0.00844162	1.35111
Cluster_1798	32221.8	33206.2	27558	27816.5	43673.3	43929.2	19148.9	19506.7	21032.1	21833.9	15395.8	15245.4	42783	43602.8	50981	50533	49713.4	48381.2	18819.1	18521.5	18509.5	16821.2	20903.9	19851.2	Cluster_1798	704.524	14.4522	[M+H]+	704.522	703.515	C38H74NO8P	[C38H75NO8P]1+	PC(30:1)_PE(33:1)_NAPE(33:1)	[M+H]+	704.522	703.515	C38H74NO8P	C38H75NO8P	PC(30:1) [M+H]+_PE(33:1) [M+H]+	[M+NH4]+_[M+H]+	704.524848_704.522482	686.491025_703.515206	C45H66O5_C38H74NO8P	C45H70NO5_C38H75NO8P	DG(42:11) [M+NH4]+_PC(30:1) [M+H]+_PE(33:1) [M+H]+	TRUE	PC(30:1)_PE(33:1)_NAPE(33:1)	2.01113e-06	2.56846
Cluster_2198	2069.8	2105.56	1541.38	2299.69	3373.87	3160.76	936.659	1135.68	1261.59	1357.3	698.013	759.308	3089.66	3117.77	3697.05	3461.76	3442.86	2975.09	806.785	981.413	547.376	301.664	1017.74	1188.85	Cluster_2198	766.539	15.1721	[M+H]+_[M+Na]+	766.5381319_766.5357262	765.5308554_743.5465055	C43H76NO8P_C41H78NO8P	[C43H77NO8P]1+_[C41H78NO8PNa]1+	PC(35:5)_PC(33:2)_PE(38:5)_PE(36:2)_NAPE(38:5)_NAPE(36:2)	[M+H]+_[M+Na]+	766.5381314_766.5357235	765.5308554_743.5465055	C43H76NO8P_C41H78NO8P	C43H77NO8P_C41H78NO8PNa	PC(35:5) [M+H]+_PC(33:2) [M+Na]+_PE(38:5) [M+H]+_PE(36:2) [M+Na]+	[M+Na]+_[M+H]+	766.535724_766.538132	743.546506_765.530856	C41H78NO8P_C43H76NO8P	C41H78NO8PNa_C43H77NO8P	PC(33:2) [M+Na]+_PC(35:5) [M+H]+_PE(36:2) [M+Na]+_PE(38:5) [M+H]+_PE(P-40:5(OH)) [M+H]+	FALSE	PC(35:5)_PC(33:2)_PE(38:5)_PE(36:2)_NAPE(38:5)_NAPE(36:2)	5.35777e-05	3.30701
Cluster_2191	4346.11	4497.06	2856.41	3429.25	5723.18	5559.89	3169.86	3675.01	6320.41	7125.39	2839.31	2490.72	5059.65	4878.56	5376.65	5483.49	4669.78	5032.35	1965.41	1419.32	1267.35	1611.01	3558.52	3116.9	Cluster_2191	766.538	13.0416	[M+H]+_[M+Na]+	766.5381319_766.5357262	765.5308554_743.5465055	C43H76NO8P_C41H78NO8P	[C43H77NO8P]1+_[C41H78NO8PNa]1+	PC(35:5)_PC(33:2)_PE(38:5)_PE(36:2)_NAPE(38:5)_NAPE(36:2)	[M+H]+_[M+Na]+	766.5381314_766.5357235	765.5308554_743.5465055	C43H76NO8P_C41H78NO8P	C43H77NO8P_C41H78NO8PNa	PC(35:5) [M+H]+_PC(33:2) [M+Na]+_PE(38:5) [M+H]+_PE(36:2) [M+Na]+	[M+Na]+_[M+H]+	766.535724_766.538132	743.546506_765.530856	C41H78NO8P_C43H76NO8P	C41H78NO8PNa_C43H77NO8P	PC(33:2) [M+Na]+_PC(35:5) [M+H]+_PE(36:2) [M+Na]+_PE(38:5) [M+H]+_PE(P-40:5(OH)) [M+H]+	FALSE		0.212187	1.29006
Cluster_0910	1153.94	1791.47	1343.6	1304.16	1263.78	1004.27	768.107	1412.44	976.897	1176.56	1826.29	1475.58	863.896	1015.12	1856.81	1171.57	930.561	1539.1	1409.73	574.256	1368.1	3415.65	2242.75	1532.69	Cluster_0910	509.508	21.2406																			TRUE		0.84924	0.966102
Cluster_1797	4343.09	4233.07	3471.26	3789.06	5993.95	5660.05	10393.9	10596.3	12436	13131.3	8679.63	8789.51	8857.82	9145.87	10815.8	9831.85	10545.3	9806.78	3306.05	3452.6	2264.12	2529.13	4666.75	5306.2	Cluster_1797	704.522	14.0177	[M+H]+	704.522	703.515	C38H74NO8P	[C38H75NO8P]1+	PC(30:1)_PE(33:1)_NAPE(33:1)	[M+H]+	704.522	703.515	C38H74NO8P	C38H75NO8P	PC(30:1) [M+H]+_PE(33:1) [M+H]+	[M+NH4]+_[M+H]+	704.524848_704.522482	686.491025_703.515206	C45H66O5_C38H74NO8P	C45H70NO5_C38H75NO8P	DG(42:11) [M+NH4]+_PC(30:1) [M+H]+_PE(33:1) [M+H]+	TRUE		0.379681	0.930553
Cluster_1789	5519.46	5901.21	4589.38	4725.91	7885.11	7877.37	8214.03	8386.56	10650.8	11503.7	6853.24	6986.62	10910.4	11586.9	14231.8	14112	12862.4	12427.8	5089.94	4616.29	3172.85	3137.93	4861.65	4824.14	Cluster_1789	702.507	13.0937	[M+H]+	702.507	701.5	C38H72NO8P	[C38H73NO8P]1+	PC(30:2)_PE(33:2)_NAPE(33:2)	[M+H]+	702.507	701.5	C38H72NO8P	C38H73NO8P	PE(33:2) [M+H]+	[M+H]+	702.507	701.5	C38H72NO8P	C38H73NO8P	PC(30:2) [M+H]+_PE(33:2) [M+H]+	TRUE	PC(30:2)_PE(33:2)_NAPE(33:2)	0.0050423	1.46884
Cluster_1790	2728.05	2472.25	1750.5	2081.76	3355.58	3344.89	3012.02	2608.11	3687.91	3930.73	2061.64	1967.38	5411.43	5674.27	6191.4	5728.95	5535.22	5188.23	1853.99	1893.56	1310.49	1460.26	3046.47	3019.39	Cluster_1790	702.506	13.3447	[M+H]+	702.507	701.5	C38H72NO8P	[C38H73NO8P]1+	PC(30:2)_PE(33:2)_NAPE(33:2)	[M+H]+	702.507	701.5	C38H72NO8P	C38H73NO8P	PE(33:2) [M+H]+	[M+H]+	702.507	701.5	C38H72NO8P	C38H73NO8P	PC(30:2) [M+H]+_PE(33:2) [M+H]+	TRUE	PC(30:2)_PE(33:2)_NAPE(33:2)	0.00160392	2.01891
Cluster_1775	1650.04	1626.02	912.655	1191.11	2087.65	1996.35	1996.65	1908.16	2814.28	2806.19	1462.63	1834.75	4122.15	3936.33	5291.47	4918.53	4544.11	4423.75	1392.64	1253.6	575.423	874.666	1454.66	1402.51	Cluster_1775	700.492	12.3773	[M+H]+_[M+Na]+	700.4911817_700.488776	699.4839052_677.4995553	C38H70NO8P_C36H72NO8P	[C38H71NO8P]1+_[C36H72NO8PNa]1+	PC(30:3)_PC(28:0)_PE(33:3)_PE(31:0)_NAPE(33:3)_NAPE(31:0)	[M+Na]+_[M+H]+	700.4887733_700.4911812	677.4995553_699.4839052	C36H72NO8P_C38H70NO8P	C36H72NO8PNa_C38H71NO8P	PC(28:0) [M+Na]+_PE(33:3) [M+H]+_PE(31:0) [M+Na]+	[M+Na]+_[M+H]+	700.488774_700.491182	677.499556_699.483906	C36H72NO8P_C38H70NO8P	C36H72NO8PNa_C38H71NO8P	PC(28:0) [M+Na]+_PC(30:3) [M+H]+_PE(31:0) [M+Na]+_PE(33:3) [M+H]+	TRUE	PC(30:3)_PC(28:0)_PE(33:3)_PE(31:0)_NAPE(33:3)_NAPE(31:0)	0.000293923	2.1725
Cluster_2378	10841.9	10286.3	9054.33	8538.72	14029.8	13700.8	10822.7	11223.8	10545.7	11234.6	8373.61	8427.15	18980.3	18539	22157.3	21733.1	23247.1	21705.5	11853.8	11855.6	9947.43	9045.51	14391.6	14542.5	Cluster_2378	788.521	14.0434	[M+Na]+_[M+H]+	788.5200761_788.5224818	765.5308554_787.5152053	C43H76NO8P_C45H74NO8P	[C43H76NO8PNa]1+_[C45H75NO8P]1+	PC(35:5)_PE(40:8)_PE(38:5)_NAPE(40:8)_NAPE(38:5)	[M+Na]+_[M+H]+	788.5200734_788.5224813	765.5308554_787.5152053	C43H76NO8P_C45H74NO8P	C43H76NO8PNa_C45H75NO8P	PC(35:5) [M+Na]+_PE(40:8) [M+H]+_PE(38:5) [M+Na]+	[M+Na]+_[M+H]+	788.520074_788.522482	765.530856_787.515206	C43H76NO8P_C45H74NO8P	C43H76NO8PNa_C45H75NO8P	PC(35:5) [M+Na]+_PE(38:5) [M+Na]+_PE(40:8) [M+H]+_PE(P-40:5(OH)) [M+Na]+	FALSE	PC(35:5)_PE(40:8)_PE(38:5)_NAPE(40:8)_NAPE(38:5)	2.50207e-06	2.09352
Cluster_1880	1454.08	1431.63	1144.65	1254.44	2132.47	2011.75	5243.47	5835.44	6396.14	6177.62	4172	4152.9	3011.82	2910.49	3715.04	4116.31	3490.82	3281.39	821.813	938.117	NaN	503.655	1441.45	857.609	Cluster_1880	720.553	15.4187	[M+H]+	720.554	719.547	C39H78NO8P	[C39H79NO8P]1+	PC(31:0)_PE(34:0)_NAPE(34:0)	[M+H]+	720.554	719.547	C39H78NO8P	C39H79NO8P	PC(31:0) [M+H]+_PE(34:0) [M+H]+	[M+H]+	720.554	719.547	C39H78NO8P	C39H79NO8P	PC(31:0) [M+H]+_PE(34:0) [M+H]+	TRUE	PC(31:0)_PE(34:0)_NAPE(34:0)	0.00137713	0.646925
Cluster_2383	10300.3	9460.69	8617.26	8294.08	12650.5	13614.6	10865.8	10180.8	10494	10507.5	8298.03	8283.2	18957.2	17525.7	21238.3	21077.7	21460.8	21142	11861.8	11830.4	9081.66	8569.26	13658.9	14236.8	Cluster_2383	788.521	14.0693	[M+Na]+_[M+H]+	788.5200761_788.5224818	765.5308554_787.5152053	C43H76NO8P_C45H74NO8P	[C43H76NO8PNa]1+_[C45H75NO8P]1+	PC(35:5)_PE(40:8)_PE(38:5)_NAPE(40:8)_NAPE(38:5)	[M+Na]+_[M+H]+	788.5200734_788.5224813	765.5308554_787.5152053	C43H76NO8P_C45H74NO8P	C43H76NO8PNa_C45H75NO8P	PC(35:5) [M+Na]+_PE(40:8) [M+H]+_PE(38:5) [M+Na]+	[M+Na]+_[M+H]+	788.520074_788.522482	765.530856_787.515206	C43H76NO8P_C45H74NO8P	C43H76NO8PNa_C45H75NO8P	PC(35:5) [M+Na]+_PE(38:5) [M+Na]+_PE(40:8) [M+H]+_PE(P-40:5(OH)) [M+Na]+	FALSE	PC(35:5)_PE(40:8)_PE(38:5)_NAPE(40:8)_NAPE(38:5)	1.02647e-06	2.07789
Cluster_2381	574.891	619.599	NaN	NaN	651.877	961.077	2232.59	2082.33	2222.93	2680.44	1817.64	1998.54	1554.23	1498.14	2352.14	1911.79	2289.66	1971.45	640.732	820.436	780.951	720.389	1688.28	1648.59	Cluster_2381	788.519	13.341	[M+Na]+_[M+H]+	788.5200761_788.5224818	765.5308554_787.5152053	C43H76NO8P_C45H74NO8P	[C43H76NO8PNa]1+_[C45H75NO8P]1+	PC(35:5)_PE(40:8)_PE(38:5)_NAPE(40:8)_NAPE(38:5)	[M+Na]+_[M+H]+	788.5200734_788.5224813	765.5308554_787.5152053	C43H76NO8P_C45H74NO8P	C43H76NO8PNa_C45H75NO8P	PC(35:5) [M+Na]+_PE(40:8) [M+H]+_PE(38:5) [M+Na]+	[M+Na]+_[M+H]+	788.520074_788.522482	765.530856_787.515206	C43H76NO8P_C45H74NO8P	C43H76NO8PNa_C45H75NO8P	PC(35:5) [M+Na]+_PE(38:5) [M+Na]+_PE(40:8) [M+H]+_PE(P-40:5(OH)) [M+Na]+	FALSE		0.212839	0.881663
Cluster_0920	2445.89	1873.74	2078.28	2219.3	1601.21	1574.04	1565.12	1058.26	1327.28	1308.75	2333.87	1724.08	1753.03	1715.46	1735.79	1635.88	1452.53	1635.92	1477.44	2783.78	2230.3	2505.59	2684.46	1368.24	Cluster_0920	511.523	21.2376																			FALSE		0.448558	1.09804
Cluster_0921	NaN	354.756	725.409	771.792	362.273	NaN	NaN	NaN	378.287	NaN	1347.73	1658.37	NaN	NaN	333.981	379.89	NaN	NaN	635.874	1099.73	NaN	NaN	1632.75	1974.71	Cluster_0921	512.431	2.8241																			FALSE		NaN	NaN
Cluster_2384	NaN	NaN	NaN	NaN	387.647	196.392	762.24	1012.8	1170.29	1283.65	941.565	627.724	273.418	400.559	616.938	984.152	433.328	540.741	NaN	NaN	NaN	NaN	532.921	614.842	Cluster_2384	788.617	16.9858	[M+H]+	788.616	787.609	C44H86NO8P	[C44H87NO8P]1+	PC(36:1)_PE(39:1)_NAPE(39:1)	[M+H]+	788.616	787.609	C44H86NO8P	C44H87NO8P	PC(36:1) [M+H]+	[M+H]+	788.616	787.609	C44H86NO8P	C44H87NO8P	PC(36:1) [M+H]+_PE(39:1) [M+H]+	FALSE	PC(36:1)_PE(39:1)_NAPE(39:1)	0.0156148	0.532237
Cluster_0925	NaN	NaN	NaN	NaN	NaN	NaN	1089.13	693.066	1008.69	1466.71	764.592	993.074	720.601	895.111	1238.53	985.719	521.038	706.274	NaN	NaN	NaN	NaN	NaN	NaN	Cluster_0925	513.487	15.5463																			FALSE		0.302599	0.83615
Cluster_1870	34814.9	34806.7	27901.1	28570.8	45029.3	46037.2	40711.3	39905	44049.3	45078.7	30429.4	31813.6	57920.1	56202.1	72446.4	72512.1	67573.5	65419.5	26675.8	26795.2	22491	21861.1	30371.4	33397.1	Cluster_1870	718.54	14.776	[M+H]+	718.538	717.531	C39H76NO8P	[C39H77NO8P]1+	PC(31:1)_PE(34:1)_NAPE(34:1)	[M+H]+	718.538	717.531	C39H76NO8P	C39H77NO8P	PC(31:1) [M+H]+_PE(34:1) [M+H]+	[M+H]+	718.538	717.531	C39H76NO8P	C39H77NO8P	PC(31:1) [M+H]+_PE(34:1) [M+H]+	TRUE	PC(31:1)_PE(34:1)_NAPE(34:1)	0.000130435	1.70081
Cluster_1871	1929.05	1535.64	1122.46	1565.47	2532.4	2408.73	1013.52	1036.15	1301.15	1465.37	751.796	848.178	3097.24	3058.67	3494.4	3480.61	2977.27	3139.72	956.872	1031.88	1014.8	897.675	1223.63	2059.2	Cluster_1871	718.538	14.9903	[M+H]+	718.538	717.531	C39H76NO8P	[C39H77NO8P]1+	PC(31:1)_PE(34:1)_NAPE(34:1)	[M+H]+	718.538	717.531	C39H76NO8P	C39H77NO8P	PC(31:1) [M+H]+_PE(34:1) [M+H]+	[M+H]+	718.538	717.531	C39H76NO8P	C39H77NO8P	PC(31:1) [M+H]+_PE(34:1) [M+H]+	TRUE	PC(31:1)_PE(34:1)_NAPE(34:1)	5.61657e-05	3.07389
Cluster_1855	2200.09	1905.78	1649.57	1671.95	3296.56	2972.36	14006.3	14339.1	14861.7	15881	11283.5	10536.1	6679.69	6740.01	7638.31	7790.28	7137.99	7083	3935.86	3620.91	3125.2	3135.22	5222.36	6299.85	Cluster_1855	716.524	13.6823	[M+H]+	716.522	715.515	C39H74NO8P	[C39H75NO8P]1+	PC(31:2)_PE(34:2)_NAPE(34:2)	[M+H]+	716.522	715.515	C39H74NO8P	C39H75NO8P	PC(31:2) [M+H]+_PE(34:2) [M+H]+	[M+H]+	716.522	715.515	C39H74NO8P	C39H75NO8P	PC(31:2) [M+H]+_PE(34:2) [M+H]+	TRUE	PC(31:2)_PE(34:2)_NAPE(34:2)	8.48423e-05	0.537205
Cluster_1856	44838	42895.6	36343.6	38473.9	57507.6	59721.5	51728.8	52014.3	61661.4	61067.1	40790.1	40332.2	81972.4	83589.2	96158.8	97010.7	91864.4	89320.3	45611.2	46342.1	37821.2	37218.8	53629.7	54029.8	Cluster_1856	716.524	13.9034	[M+H]+	716.522	715.515	C39H74NO8P	[C39H75NO8P]1+	PC(31:2)_PE(34:2)_NAPE(34:2)	[M+H]+	716.522	715.515	C39H74NO8P	C39H75NO8P	PC(31:2) [M+H]+_PE(34:2) [M+H]+	[M+H]+	716.522	715.515	C39H74NO8P	C39H75NO8P	PC(31:2) [M+H]+_PE(34:2) [M+H]+	TRUE	PC(31:2)_PE(34:2)_NAPE(34:2)	0.000301708	1.77681
Cluster_1857	31267.5	31224.1	24258.4	25656.7	40461.9	41153	14735.1	13778.2	17027.8	17895.1	12210.7	11909.8	44306.9	45953.9	50234.9	53233.1	50713.5	52304.4	15363	13710.4	11415.3	12916.3	17555.2	18294.9	Cluster_1857	716.524	14.1297	[M+H]+	716.522	715.515	C39H74NO8P	[C39H75NO8P]1+	PC(31:2)_PE(34:2)_NAPE(34:2)	[M+H]+	716.522	715.515	C39H74NO8P	C39H75NO8P	PC(31:2) [M+H]+_PE(34:2) [M+H]+	[M+H]+	716.522	715.515	C39H74NO8P	C39H75NO8P	PC(31:2) [M+H]+_PE(34:2) [M+H]+	TRUE	PC(31:2)_PE(34:2)_NAPE(34:2)	9.43266e-07	3.42184
Cluster_1988	5037.58	4882.23	4305.87	4340.18	6304.16	6719.24	6356.46	5730.39	6991.24	7015.14	4634.77	4603.79	9162.15	9693.06	11324.4	11146.1	10439.8	10817.7	5254.82	5456.44	4666.05	4531.34	6346.41	6843.22	Cluster_1988	738.505	13.9044	[M+H]+_[M+Na]+	738.5068317_738.504426	737.4995553_715.5152053	C41H72NO8P_C39H74NO8P	[C41H73NO8P]1+_[C39H74NO8PNa]1+	PC(33:5)_PC(31:2)_PE(36:5)_PE(34:2)_NAPE(36:5)_NAPE(34:2)	[M+H]+_[M+Na]+	738.5068313_738.5044233	737.4995553_715.5152053	C41H72NO8P_C39H74NO8P	C41H73NO8P_C39H74NO8PNa	PC(33:5) [M+H]+_PC(31:2) [M+Na]+_PE(36:5) [M+H]+_PE(34:2) [M+Na]+	[M+Na]+_[M+H]+	738.504424_738.506832	715.515206_737.499556	C39H74NO8P_C41H72NO8P	C39H74NO8PNa_C41H73NO8P	PC(31:2) [M+Na]+_PC(33:5) [M+H]+_PE(34:2) [M+Na]+_PE(36:5) [M+H]+	TRUE	PC(33:5)_PC(31:2)_PE(36:5)_PE(34:2)_NAPE(36:5)_NAPE(34:2)	0.000271077	1.79287
Cluster_1845	909.686	706.938	450.587	486.563	1365.21	1345.16	4368.81	4059.41	5147.97	4837.43	3289.28	3032.53	2522.73	2607.03	2982.89	3177.53	2781.78	2655.35	1283.42	1201.08	793.354	1021.27	1768.05	2263.04	Cluster_1845	714.507	12.743	[M+H]+_[M+Na]+	714.5068317_714.504426	713.4995553_691.5152053	C39H72NO8P_C37H74NO8P	[C39H73NO8P]1+_[C37H74NO8PNa]1+	PC(31:3)_PC(29:0)_PE(34:3)_PE(32:0)_NAPE(34:3)_NAPE(32:0)	[M+H]+_[M+Na]+	714.5068313_714.5044233	713.4995553_691.5152053	C39H72NO8P_C37H74NO8P	C39H73NO8P_C37H74NO8PNa	PC(31:3) [M+H]+_PC(29:0) [M+Na]+_PE(34:3) [M+H]+_PE(32:0) [M+Na]+	[M+Na]+_[M+H]+	714.504424_714.506832	691.515206_713.499556	C37H74NO8P_C39H72NO8P	C37H74NO8PNa_C39H73NO8P	PC(29:0) [M+Na]+_PC(31:3) [M+H]+_PE(32:0) [M+Na]+_PE(34:3) [M+H]+	TRUE	PC(31:3)_PC(29:0)_PE(34:3)_PE(32:0)_NAPE(34:3)_NAPE(32:0)	0.00542814	0.686332
Cluster_2345	957.394	987.228	557.981	958.083	1493.67	1569.35	1080.85	833.366	1495.16	1528.61	565.222	477.36	2638.54	3508.56	3934.08	3418.41	3665.07	3604.41	1029.87	906.748	908.906	817.101	1234.39	1633.68	Cluster_2345	784.584	14.5849	[M+H]+_[M+Na]+	784.5850821_784.5826764	783.5778056_761.5934557	C44H82NO8P_C42H84NO8P	[C44H83NO8P]1+_[C42H84NO8PNa]1+	PC(36:3)_PC(34:0)_PE(39:3)_PE(37:0)_NAPE(39:3)	[M+H]+_[M+Na]+	784.5850816_784.5826737	783.5778056_761.5934557	C44H82NO8P_C42H84NO8P	C44H83NO8P_C42H84NO8PNa	PC(36:3) [M+H]+_PC(34:0) [M+Na]+	[M+Na]+_[M+H]+	784.582674_784.585082	761.593456_783.577806	C42H84NO8P_C44H82NO8P	C42H84NO8PNa_C44H83NO8P	PC(34:0) [M+Na]+_PC(36:3) [M+H]+_PE(37:0) [M+Na]+_PE(39:3) [M+H]+	FALSE	PC(36:3)_PC(34:0)_PE(39:3)_PE(37:0)_NAPE(39:3)	0.000775105	3.7894
Cluster_1847	14732.5	15718.4	12581.1	13060.3	20805.4	19944.8	18839.9	18990.5	21853.2	22543.5	15369.3	14090.1	36183.5	37790.1	48909.4	49462.5	44623.3	44807.7	19627.8	19800.1	16577.7	16466.9	25419.1	25634.5	Cluster_1847	714.509	13.2586	[M+H]+_[M+Na]+	714.5068317_714.504426	713.4995553_691.5152053	C39H72NO8P_C37H74NO8P	[C39H73NO8P]1+_[C37H74NO8PNa]1+	PC(31:3)_PC(29:0)_PE(34:3)_PE(32:0)_NAPE(34:3)_NAPE(32:0)	[M+H]+_[M+Na]+	714.5068313_714.5044233	713.4995553_691.5152053	C39H72NO8P_C37H74NO8P	C39H73NO8P_C37H74NO8PNa	PC(31:3) [M+H]+_PC(29:0) [M+Na]+_PE(34:3) [M+H]+_PE(32:0) [M+Na]+	[M+Na]+_[M+H]+	714.504424_714.506832	691.515206_713.499556	C37H74NO8P_C39H72NO8P	C37H74NO8PNa_C39H73NO8P	PC(29:0) [M+Na]+_PC(31:3) [M+H]+_PE(32:0) [M+Na]+_PE(34:3) [M+H]+	TRUE	PC(31:3)_PC(29:0)_PE(34:3)_PE(32:0)_NAPE(34:3)_NAPE(32:0)	7.50415e-06	2.36116
Cluster_1846	1342.82	1210.39	1120.66	1181.43	2039.32	1895.85	2401.73	2612.29	2818.71	3011.56	2075.57	1838.88	2768.4	2526.94	3309.15	3333.96	2728.8	2849.31	1374.04	1958.09	1369.64	1157.06	2463.69	1741.77	Cluster_1846	714.507	13.0241	[M+H]+_[M+Na]+	714.5068317_714.504426	713.4995553_691.5152053	C39H72NO8P_C37H74NO8P	[C39H73NO8P]1+_[C37H74NO8PNa]1+	PC(31:3)_PC(29:0)_PE(34:3)_PE(32:0)_NAPE(34:3)_NAPE(32:0)	[M+H]+_[M+Na]+	714.5068313_714.5044233	713.4995553_691.5152053	C39H72NO8P_C37H74NO8P	C39H73NO8P_C37H74NO8PNa	PC(31:3) [M+H]+_PC(29:0) [M+Na]+_PE(34:3) [M+H]+_PE(32:0) [M+Na]+	[M+Na]+_[M+H]+	714.504424_714.506832	691.515206_713.499556	C37H74NO8P_C39H72NO8P	C37H74NO8PNa_C39H73NO8P	PC(29:0) [M+Na]+_PC(31:3) [M+H]+_PE(32:0) [M+Na]+_PE(34:3) [M+H]+	TRUE		0.0767624	1.19772
Cluster_2348	1785	1758.09	1073.9	1321.61	2282.91	2585.53	3739.85	3698.31	3961.15	4709.08	2865.3	2935.75	2372.94	2381.01	3593.32	4006.54	3049.33	3291.59	1126.15	2177.71	1435.22	1262.77	2672.56	2491.69	Cluster_2348	784.585	15.527	[M+H]+_[M+Na]+	784.5850821_784.5826764	783.5778056_761.5934557	C44H82NO8P_C42H84NO8P	[C44H83NO8P]1+_[C42H84NO8PNa]1+	PC(36:3)_PC(34:0)_PE(39:3)_PE(37:0)_NAPE(39:3)	[M+H]+_[M+Na]+	784.5850816_784.5826737	783.5778056_761.5934557	C44H82NO8P_C42H84NO8P	C44H83NO8P_C42H84NO8PNa	PC(36:3) [M+H]+_PC(34:0) [M+Na]+	[M+Na]+_[M+H]+	784.582674_784.585082	761.593456_783.577806	C42H84NO8P_C44H82NO8P	C42H84NO8PNa_C44H83NO8P	PC(34:0) [M+Na]+_PC(36:3) [M+H]+_PE(37:0) [M+Na]+_PE(39:3) [M+H]+	FALSE		0.193368	0.849644
Cluster_1833	1697.52	1767.84	1128.62	987.977	2513.32	1985.11	1569.92	1495.94	1818.95	1587.33	1243.44	1169.99	2605.98	2996.72	3317.57	3638.87	3395.57	2939.56	685.758	424.744	414.505	344.909	1112.78	1048.75	Cluster_1833	712.489	13.6809	[M+H]+_[M+Na]+	712.4911817_712.488776	711.4839052_689.4995553	C39H70NO8P_C37H72NO8P	[C39H71NO8P]1+_[C37H72NO8PNa]1+	PC(31:4)_PC(29:1)_PE(34:4)_PE(32:1)_NAPE(34:4)_NAPE(32:1)	[M+H]+_[M+Na]+	712.4911812_712.4887733	711.4839052_689.4995553	C39H70NO8P_C37H72NO8P	C39H71NO8P_C37H72NO8PNa	PC(31:4) [M+H]+_PC(29:1) [M+Na]+_PE(34:4) [M+H]+_PE(32:1) [M+Na]+	[M+Na]+_[M+H]+	712.488774_712.491182	689.499556_711.483906	C37H72NO8P_C39H70NO8P	C37H72NO8PNa_C39H71NO8P	PC(29:1) [M+Na]+_PC(31:4) [M+H]+_PE(32:1) [M+Na]+_PE(34:4) [M+H]+	TRUE	PC(31:4)_PC(29:1)_PE(34:4)_PE(32:1)_NAPE(34:4)_NAPE(32:1)	6.87666e-06	2.13756
Cluster_1835	1292.26	1201.54	777.617	722.967	1687.15	1686.74	2307.47	2505.73	2929.23	3424.09	1750.84	1778.84	3086.76	3267.81	3991.71	4366.71	3794.85	3835.77	1500.11	1301.2	934.152	1050.36	2012.49	2134.26	Cluster_1835	712.491	12.0311	[M+H]+_[M+Na]+	712.4911817_712.488776	711.4839052_689.4995553	C39H70NO8P_C37H72NO8P	[C39H71NO8P]1+_[C37H72NO8PNa]1+	PC(31:4)_PC(29:1)_PE(34:4)_PE(32:1)_NAPE(34:4)_NAPE(32:1)	[M+H]+_[M+Na]+	712.4911812_712.4887733	711.4839052_689.4995553	C39H70NO8P_C37H72NO8P	C39H71NO8P_C37H72NO8PNa	PC(31:4) [M+H]+_PC(29:1) [M+Na]+_PE(34:4) [M+H]+_PE(32:1) [M+Na]+	[M+Na]+_[M+H]+	712.488774_712.491182	689.499556_711.483906	C37H72NO8P_C39H70NO8P	C37H72NO8PNa_C39H71NO8P	PC(29:1) [M+Na]+_PC(31:4) [M+H]+_PE(32:1) [M+Na]+_PE(34:4) [M+H]+	TRUE	PC(31:4)_PC(29:1)_PE(34:4)_PE(32:1)_NAPE(34:4)_NAPE(32:1)	0.00784837	1.55559
Cluster_2329	631.488	340.798	735.779	676.352	553.222	689.743	462.474	658.786	752.429	893.874	560.054	417.771	1612.95	2377.88	2084.92	1801.29	1975.65	1636.01	457.615	456.698	425.124	NaN	291.559	637.597	Cluster_2329	782.57	13.7373	[M+H]+_[M+Na]+	782.569432_782.5670263	781.5621555_759.5778056	C44H80NO8P_C42H82NO8P	[C44H81NO8P]1+_[C42H82NO8PNa]1+	PC(36:4)_PC(34:1)_PE(39:4)_PE(37:1)_NAPE(39:4)_NAPE(37:1)	[M+H]+_[M+Na]+	782.5694315_782.5670236	781.5621555_759.5778056	C44H80NO8P_C42H82NO8P	C44H81NO8P_C42H82NO8PNa	PC(36:4) [M+H]+_PC(34:1) [M+Na]+	[M+Na]+_[M+H]+	782.567024_782.569432	759.577806_781.562156	C42H82NO8P_C44H80NO8P	C42H82NO8PNa_C44H81NO8P	PC(34:1) [M+Na]+_PC(36:4) [M+H]+_PE(37:1) [M+Na]+_PE(39:4) [M+H]+	FALSE	PC(36:4)_PC(34:1)_PE(39:4)_PE(37:1)_NAPE(39:4)_NAPE(37:1)	3.90005e-05	3.14683
Cluster_1836	1857.21	1512.07	1293.28	1101.99	2802.62	2283.99	2495.48	2149.81	3013.29	2845.71	1738.14	1744.63	5426.24	5159.19	6621.98	6138.75	6758.43	5464.13	1977.41	1882.03	1608.46	1376.5	2736.21	2880.49	Cluster_1836	712.492	12.3694	[M+H]+_[M+Na]+	712.4911817_712.488776	711.4839052_689.4995553	C39H70NO8P_C37H72NO8P	[C39H71NO8P]1+_[C37H72NO8PNa]1+	PC(31:4)_PC(29:1)_PE(34:4)_PE(32:1)_NAPE(34:4)_NAPE(32:1)	[M+H]+_[M+Na]+	712.4911812_712.4887733	711.4839052_689.4995553	C39H70NO8P_C37H72NO8P	C39H71NO8P_C37H72NO8PNa	PC(31:4) [M+H]+_PC(29:1) [M+Na]+_PE(34:4) [M+H]+_PE(32:1) [M+Na]+	[M+Na]+_[M+H]+	712.488774_712.491182	689.499556_711.483906	C37H72NO8P_C39H70NO8P	C37H72NO8PNa_C39H71NO8P	PC(29:1) [M+Na]+_PC(31:4) [M+H]+_PE(32:1) [M+Na]+_PE(34:4) [M+H]+	TRUE	PC(31:4)_PC(29:1)_PE(34:4)_PE(32:1)_NAPE(34:4)_NAPE(32:1)	4.23058e-05	2.58915
Cluster_2333	2458.29	2678.57	1839.7	2207.36	3488.52	3370.81	916.905	1152.49	1261.93	1314.93	838.05	850.882	3620.09	3478.3	4335.44	3930.99	4085.75	4187.84	2015.09	2041.01	1184.61	1259.55	2115.23	2099.69	Cluster_2333	782.566	16.3698	[M+H]+_[M+Na]+	782.569432_782.5670263	781.5621555_759.5778056	C44H80NO8P_C42H82NO8P	[C44H81NO8P]1+_[C42H82NO8PNa]1+	PC(36:4)_PC(34:1)_PE(39:4)_PE(37:1)_NAPE(39:4)_NAPE(37:1)	[M+H]+_[M+Na]+	782.5694315_782.5670236	781.5621555_759.5778056	C44H80NO8P_C42H82NO8P	C44H81NO8P_C42H82NO8PNa	PC(36:4) [M+H]+_PC(34:1) [M+Na]+	[M+Na]+_[M+H]+	782.567024_782.569432	759.577806_781.562156	C42H82NO8P_C44H80NO8P	C42H82NO8PNa_C44H81NO8P	PC(34:1) [M+Na]+_PC(36:4) [M+H]+_PE(37:1) [M+Na]+_PE(39:4) [M+H]+	FALSE	PC(36:4)_PC(34:1)_PE(39:4)_PE(37:1)_NAPE(39:4)_NAPE(37:1)	2.18763e-06	3.7842
[truncated: 4,416 more rows]
[truncated: 4 more columns]

## Sheet: mutant TGs (Fig7)
	drp-1						fzo-1						N2						spg-7						Peak Metadata			Annotation (TGs)			Welch N2 vs fzo-1		Welch N2 vs drp-1		Welch N2 vs spg-7
[truncated: 660 more rows]

[truncated: 1 more sheets: RNAi TGs (FigS8S9)]
