# Supplementary material for: Autophagy compensates for defects in mitochondrial dynamics
Source: PLoS Genet. 2020 Mar 19;16(3):e1008638. doi: 10.1371/journal.pgen.1008638 (PMC7135339; doi:10.1371/journal.pgen.1008638)
Supplement: S3 Table — Primers used for qRT-PCR including PCR efficiency and coefficient of determination (R2). (XLSX) [file pgen.1008638.s012.xlsx]

## Sheet: Primers used for qRT-PCR
	Gene	Sequence Forward Primer	Sequence Reverse Primer	PCR Efficiency (%)	R²
	cdc-42	TCCACAGACCGACGTGTTTC	AGGCACCCATTTTTCTCGGA	100.3	0.99
	gfp	TGTTCCATGGCCAACACTTG	CCTGTACATAACCTTCGGGCA	99.1	0.99
	hsp-1	CACTGTTTTCGATGCCAAACG	TCCTTCGGCAGAGATGACCT	107.8	0.99
	hsp-6	GATTGGATAAGGACGCTGGAGA	CCGTTGGTGGACTTGACCTC	101	0.99
	hsp-60	CCAAGGACGTCAAGTTCGGA	TCACGTTTCTTCCTTTTGGGC	106	0.99
	ire-1	TACTTGCCACCACGGAGACC	CGTTGCCATCGTCATCATTG	110.3	0.99
	nlp-29	AGGATATGGAAGAGGATATGGAGG	CTCCGTACATTCCACGTCCA	114.8	0.99
	pmp-3	GTTCCCGTGTTCATCACTCAT	ACACCGTCGAGAAGCTGTAGA	109.3	0.99
	ttr-45	CGACGGGCAAGGAATGTTCA	CGGAGTCCTGGCTTCAACTT	114.2	0.99
